# Supplementary material for: The persistence and loss of hard selective sweeps amid admixture in ancient Eurasians
Source: Proc Natl Acad Sci U S A. 2026 Apr 20;123(17):e2528672123. doi: 10.1073/pnas.2528672123 (PMC13123867; doi:10.1073/pnas.2528672123)
Supplement: Supplementary file 2 — Dataset S01 (XLSX) [file pnas.2528672123.sd01.xlsx]

## Sheet: Dataset S1
Dataset S1. Ancient DNA samples used in study
Sample_ID	Epoch	Master ID	Skeletal code	Skeletal element	Published(0=no,1=yes.including.data.release.of.bioRxiv.version)	Year data from this individual was first published [for a present-day individuals we give the data of the data reported here; missing: GreenScience 2010 (Vi33.15, Vi33.26), Olalde2018 (I2657), RasmussenNature2010 (Australian)]	Publication	Representative contact	Method for Determining Date; unless otherwise specified, calibrations use 95.4% intervals from OxCal v4.4.2 Bronk Ramsey (2009); r:5; Atmospheric data from Reimer et al (2020)	Date mean in BP in years before 1950 CE [OxCal mu for a direct radiocarbon date, and average of range for a contextual date]	Date standard deviation in BP [OxCal sigma for a direct radiocarbon date, and standard deviation of the uniform distribution between the two bounds for a contextual date]	Full Date: One of two formats. (Format 1) 95.4% CI calibrated radiocarbon age (Conventional Radiocarbon Age BP, Lab number) e.g. 2624-2350 calBCE (3990¬±40 BP, Ua-35016). (Format 2) Archaeological context range, e.g. 2500-1700 BCE	Age at Death Estimate	Group ID	Locality	Country	Lat.	Long.	Restrictions (0=none; 1=Basic signed letter; 2=Restrictive signed letter; 3=Bolnick signed letter; 4=Never release; 5=Disease patient; 6=Basic signed letter but drafts should be circulated to Papua New Guinea Medical Research Advisory Group in advance of publication)	Pulldown Strategy	Data source	No. Libraries	Data: pulldown sample ID	Data: autosomal readgroups or hetfa or ranfa	Coverage on autosomal targets (Computed at (re)pulldown pre-padding)	1240k coverage (taken from original pulldown where possible)	SNPs hit on autosomal targets (Computed at pulldown for non-padded samples)	SNPs hit on autosomal targets (Computed using easystats on 1240k snpset)	Mean length of shotgun sequences (merged data)	Sex	Family ID and position within family	Sum total of ROH segments >4cM	Sum total of ROH segments >20cM	Y haplogroup automatic caller	Y haplogroup in terminal mutation notation (automatically called)	Y haplogroup in ISOGG v15.73 notation (automatically called)	Y chromosome reference for manual call	Y haplogroup (manual curation in terminal mutation format)	Y haplogroup (manual curation in ISOGG format)	mtDNA coverage (merged data)	mtDNA haplogroup if ‚â•2 or published	mtDNA match to consensus if ‚â•2 coverage (merged data)	Damage rate in first nucleotide on sequences overlapping 1240k targets (merged data)	Sex ratio [Y/(Y+X) counts] (merged data)	Xcontam ANGSD SNPs (only if male)	Xcontam ANGSD MOM point estimate (only if male and ‚â•200)	Xcontam ANGSD MOM Z-score (only if male and ‚â•200)	Xcontam ANGSD MOM 95% CI truncated at 0 (only if male and ‚â•200)	contamLD est
I1497	N	I1497	HUNG353, CO1	petrous	1	2014	MathiesonNature2015 (capture of same sample shotgunned in Gamba2014)	Pinhasi, Ron	Direct: IntCal20	5019	100	3320-2922 calBCE (4421¬±27 BP, MAMS-14825)	..	Hungary_LateC_Baden	Apc-Berekalya I	Hungary	47.167	19.833	0	1240K pulldown padded to 3.2M snpset	1240K	1	I1497	SRC-0-kol1__S1497.E1.L1__half:SRC-1-kol2__S1497.E1.L1__half:SRC-2-kol3__S1497.E1.L1__half	4.563	4.563	..	813420	..	F	n/a (no relatives detected)	0	0	n/a (female)	n/a (female)	n/a (female)	n/a (female)	n/a (female)	n/a (female)	445	H	[0.983,0.994]	0.112	0.012	n/a (female)	n/a (female)	n/a (female)	n/a (female)	0.005
I2368	N	I2368	GEN14a	petrous	1	2017	LipsonNature2017	Sz√©cs√©nyi-Nagy, Anna	Context: Archaeological - Period	5025	130	3300-2850 BCE	..	Hungary_LateC_Baden_contam	Budakal√°sz-Luppa cs√°rda	Hungary	47.6209	19.0449	0	1240K pulldown padded to 3.2M snpset	1240K	1	I2368	SRC-0-ant1__S2368.L1__half	0.07	0.07	..	77801	..	M	Hungary, Budakal√°sz-Luppa cs√°rda Family A (2 members) (I2368-I2369 have a 2d or 3d relationship)	n/a (too few SNPs)	n/a (too few SNPs)	Lazaridis caller (2/7/2021) based on Yfull 8.09 running directly on the bam	G-P303	G2a2b2a	..	..	G2a2b2a	9.43	U	[0.352,0.451]	0.147	0.445	17	n/a (<200 SNPs)	n/a (<200 SNPs)	n/a (<200 SNPs)	-0.006
I2434	N	I2434	5.3	bone (cranial)	1	2018	MathiesonNature2018	Caramelli, David	Context: Archaeological - Period	5050	173	3400-2800 BCE	20-30	Poland_GlobularAmphora	Kierzkowo	Poland	52.85	17.8833	0	Repulldown on 3.2M snpset	1240K	1	I2434	SRC-0-sal1__S2434.E1.L1__half	0.062309	0.107	170865	112101	..	F	n/a (no relatives detected)	n/a (too few SNPs)	n/a (too few SNPs)	n/a (female)	n/a (female)	n/a (female)	n/a (female)	n/a (female)	n/a (female)	60.3	U5b1d1a	[0.984,0.994]	0.06	0.015	n/a (female)	n/a (female)	n/a (female)	n/a (female)	-0.109
I2441	N	I2441	8.5	bone	1	2018	MathiesonNature2018	Caramelli, David	Context: Archaeological - Period	5050	173	3400-2800 BCE	newborn	Poland_GlobularAmphora	Kierzkowo	Poland	52.85	17.8833	0	Repulldown on 3.2M snpset	1240K	1	I2441	SRC-0-sal1__S2441.E1.L1__half:SRC-1-sal2__S2441.E1.L1__half	0.439241	0.752	796484	501644	..	M	n/a (no relatives detected)	11.8268	0	Lazaridis caller (12/6/2020) based on Yfull 8.09 running directly on the bam	I-L801	I2a1b1a2b1	..	..	..	445	K1b1a1	[0.990,0.996]	0.104	0.428	851	0.009772	2.38761	[0.002,0.018]	-0.006
I11599	N	I11599	MS009	petrous	1	2019	OlaldeScience2019	Richards, Martin B.	Context: Layer date based on a long bone from a likely different individual 3332-2885 calBCE (4370¬±70 BP, Beta-123363) calibrated by IntCal20	5050	144	3350-2850 BCE	..	Portugal_C	Lisbon, Torres Vedras, Cabe√ßo da Arruda I	Portugal	39.1108	-8.66358	0	Repulldown on 3.2M snpset	1240K	1	S11599.E1.L1	Kressari_1240k_plus_half_S11599.E1.L1_20180503_HLVH7BGX5_1:Kressari_1240k_plus_half_S11599.E1.L1_20180503_HLVH7BGX5_2:Kressari_1240k_plus_half_S11599.E1.L1_20180503_HLVH7BGX5_3:Kressari_1240k_plus_half_S11599.E1.L1_20180503_HLVH7BGX5_4:Kressari_1240k_plus_half_S11599.E1.L1_20180509_HLWGKBGX5_1:Kressari_1240k_plus_half_S11599.E1.L1_20180509_HLWGKBGX5_2:Kressari_1240k_plus_half_S11599.E1.L1_2018050…	0.325791	0.547362	691984	432707	44.8	M	n/a (no relatives detected)	10.0641	0	Lazaridis caller (12/6/2020) based on Yfull 8.09 running directly on the bam	I-L160	I2a1a1a1a1	..	..	..	128.9	J2b1a2	[0.984,0.996]	0.155	0.396	627	0.00324	0.790244	[0,0.011]	-0.01
I11601	N	I11601	MS011	petrous	1	2019	OlaldeScience2019	Richards, Martin B.	Context: Layer date based on a long bone from a likely different individual 3332-2885 calBCE (4370¬±70 BP, Beta-123363) calibrated by IntCal20	5050	144	3350-2850 BCE	..	Portugal_C	Lisbon, Torres Vedras, Cabe√ßo da Arruda I	Portugal	39.1108	-8.66358	0	Repulldown on 3.2M snpset	1240K	1	S11601.E1.L1	Kressari_1240k_plus_half_S11601.E1.L1_20180503_HLVH7BGX5_1:Kressari_1240k_plus_half_S11601.E1.L1_20180503_HLVH7BGX5_2:Kressari_1240k_plus_half_S11601.E1.L1_20180503_HLVH7BGX5_3:Kressari_1240k_plus_half_S11601.E1.L1_20180503_HLVH7BGX5_4:Kressari_1240k_plus_half_S11601.E1.L1_20180509_HLWGKBGX5_1:Kressari_1240k_plus_half_S11601.E1.L1_20180509_HLWGKBGX5_2:Kressari_1240k_plus_half_S11601.E1.L1_2018050…	0.0782	0.131978	218446	140151	43.4	F	n/a (no relatives detected)	n/a (too few SNPs)	n/a (too few SNPs)	n/a (female)	n/a (female)	n/a (female)	n/a (female)	n/a (female)	n/a (female)	17.02	V	[0.946,0.992]	0.168	0.007	n/a (female)	n/a (female)	n/a (female)	n/a (female)	-0.021
I11248	N	I11248	Ar-J.6 (Jentillarri 6)	tooth	1	2019	OlaldeScience2019	Lalueza-Fox, Carles	Context: Archaeological - Period	5050	231	3500-2700 BCE	..	Spain_MLN	Basque Country	Spain	43.0866	-2.2154	0	Repulldown on 3.2M snpset	1240K	1	S11248.E1.L1	Deltan_1240k_plus_half_S11248.E1.L1_20180504_HLTMLBGX5_1:Deltan_1240k_plus_half_S11248.E1.L1_20180504_HLTMLBGX5_2:Deltan_1240k_plus_half_S11248.E1.L1_20180504_HLTMLBGX5_3:Deltan_1240k_plus_half_S11248.E1.L1_20180504_HLTMLBGX5_4:Deltan_1240k_plus_half_S11248.E1.L1_20180524_HMGJTBGX5_1:Deltan_1240k_plus_half_S11248.E1.L1_20180524_HMGJTBGX5_2:Deltan_1240k_plus_half_S11248.E1.L1_20180524_HMGJTBGX5_3:…	1.71443	2.87133	1445811	811545	54.9	M	n/a (no relatives detected)	13.5362	0	Lazaridis caller (12/6/2020) based on Yfull 8.09 running directly on the bam	I-PF692	I2a1b1b	..	..	..	991.3	J2a1a1a	[0.971,0.987]	0.0415	0.392	6029	0.00465	4.65	[0.003,0.007]	-0.013
I11249	N	I11249	Ar-J10 (Jentillarri 10)	tooth	1	2019	OlaldeScience2019	Lalueza-Fox, Carles	Context: Archaeological - Period	5050	231	3500-2700 BCE	..	Spain_MLN	Basque Country	Spain	43.0866	-2.2154	0	Repulldown on 3.2M snpset	1240K	1	S11249.E1.L1	Deltan_1240k_plus_half_S11249.E1.L1_20180504_HLTMLBGX5_1:Deltan_1240k_plus_half_S11249.E1.L1_20180504_HLTMLBGX5_2:Deltan_1240k_plus_half_S11249.E1.L1_20180504_HLTMLBGX5_3:Deltan_1240k_plus_half_S11249.E1.L1_20180504_HLTMLBGX5_4:Deltan_1240k_plus_half_S11249.E1.L1_20180524_HMGJTBGX5_1:Deltan_1240k_plus_half_S11249.E1.L1_20180524_HMGJTBGX5_2:Deltan_1240k_plus_half_S11249.E1.L1_20180524_HMGJTBGX5_3:…	0.880185	1.46098	1216217	712713	55.8	M	n/a (no relatives detected)	63.6754	34.3027	Lazaridis caller (12/6/2020) based on Yfull 8.09 running directly on the bam	I-PF692	I2a1b1b	..	..	..	629.4	U5b1	[0.968,0.987]	0.0435	0.386	3186	0.00189	1.45385	[0,0.004]	-0.021
I11300	N	I11300	Ar-J11 (Jentillarri11)	tooth	1	2019	OlaldeScience2019	Lalueza-Fox, Carles	Context: Archaeological - Period	5050	231	3500-2700 BCE	..	Spain_MLN	Basque Country	Spain	43.0866	-2.2154	0	Repulldown on 3.2M snpset	1240K	1	S11300.E1.L1	Corvallen_1240k_plus_half_S11300.E1.L1_20180415_HLTT7BGX5_1:Corvallen_1240k_plus_half_S11300.E1.L1_20180415_HLTT7BGX5_2:Corvallen_1240k_plus_half_S11300.E1.L1_20180415_HLTT7BGX5_3:Corvallen_1240k_plus_half_S11300.E1.L1_20180415_HLTT7BGX5_4	0.032571	0.056043	95993	62853	44.7	F	n/a (no relatives detected)	n/a (too few SNPs)	n/a (too few SNPs)	n/a (female)	n/a (female)	n/a (female)	n/a (female)	n/a (female)	n/a (female)	74.29	J2a1a1a	[0.988,0.998]	0.107	0.008	n/a (female)	n/a (female)	n/a (female)	n/a (female)	-0.031
I11301	N	I11301	Ar-J14 (Jentillarri 14)	tooth	1	2019	OlaldeScience2019	Lalueza-Fox, Carles	Context: Archaeological - Period	5050	231	3500-2700 BCE	..	Spain_MLN	Basque Country	Spain	43.0866	-2.2154	0	Repulldown on 3.2M snpset	1240K	1	S11301.E1.L1	Corvallen_1240k_plus_half_S11301.E1.L1_20180415_HLTT7BGX5_1:Corvallen_1240k_plus_half_S11301.E1.L1_20180415_HLTT7BGX5_2:Corvallen_1240k_plus_half_S11301.E1.L1_20180415_HLTT7BGX5_3:Corvallen_1240k_plus_half_S11301.E1.L1_20180415_HLTT7BGX5_4:Corvallen_1240k_plus_half_S11301.E1.L1_20180514_HLTVFBGX5_1:Corvallen_1240k_plus_half_S11301.E1.L1_20180514_HLTVFBGX5_2:Corvallen_1240k_plus_half_S11301.E1.L1_…	0.485742	0.820909	836075	521207	50.7	F	n/a (no relatives detected)	0	0	n/a (female)	n/a (female)	n/a (female)	n/a (female)	n/a (female)	n/a (female)	421	H1j8	[0.98,0.996]	0.059	0.009	n/a (female)	n/a (female)	n/a (female)	n/a (female)	0.01
I7602	N	I7602	Mandubi Zelaia-13G-12.15 (x.4; y.74; Z.151)	tooth	1	2019	OlaldeScience2019	Lalueza-Fox, Carles	Context: Archaeological - Period	5050	231	3500-2700 BCE	..	Spain_MLN	Mandubi Zelaia	Spain	43.0858	-2.2512	0	Repulldown on 3.2M snpset	1240K	1	I7602	SRC-0-byz1__S7602.E1.L1__half:SRC-1-byz2__S7602.E1.L1__half	0.526364	0.931627	947740	606534	..	M	Spain, Mandubi Zelaia Family A (2 members) (I7602-I7605 are 2nd or 3rd degree relatives)	34.896	0	Lazaridis caller (12/6/2020) based on Yfull 8.09 running directly on the bam	I-PF692	I2a1b1b	..	..	..	47.3	J1c1	[0.989,0.999]	0.125	0.415	1238	0.002515	1.1816	[0,0.007]	-0.015
I7603	N	I7603	Mandubi Zelaia-13G-12.9 (x.10; y74;z.152)	tooth	1	2019	OlaldeScience2019	Lalueza-Fox, Carles	Context: Archaeological - Period	5050	231	3500-2700 BCE	..	Spain_MLN	Mandubi Zelaia	Spain	43.0858	-2.2512	0	Repulldown on 3.2M snpset	1240K	1	I7603	SRC-0-byz1__S7603.E1.L1__half:SRC-1-byz2__S7603.E1.L1__half	0.49541	0.860499	875857	552893	..	M	n/a (no relatives detected)	15.8752	0	Lazaridis caller (12/6/2020) based on Yfull 8.09 running directly on the bam	I-PF692	I2a1b1b	..	..	..	37.7	K1a2b	[0.975,0.993]	0.09	0.438	1100	0.004809	1.60987	[0,0.011]	-0.01
I7604	N	I7604	Mandubi Zelaia-13G-14.5	tooth	1	2019	OlaldeScience2019	Lalueza-Fox, Carles	Context: Archaeological - Period	5050	231	3500-2700 BCE	..	Spain_MLN	Mandubi Zelaia	Spain	43.0858	-2.2512	0	Repulldown on 3.2M snpset	1240K	1	I7604	SRC-0-byz1__S7604.E1.L1__half:SRC-1-byz2__S7604.E1.L1__half	0.68075	1.19163	1090043	685040	..	M	n/a (no relatives detected)	8.7146	0	Lazaridis caller (12/6/2020) based on Yfull 8.09 running directly on the bam	I-PF692	I2a1b1b	..	..	..	29.7	H1ak	[0.971,0.995]	0.094	0.42	1851	0.013263	4.01272	[0.007,0.02]	0.001
I7605	N	I7605	Mandubi Zelaia-13G-15.4 (x.32; y.9; z.158)	tooth	1	2019	OlaldeScience2019	Lalueza-Fox, Carles	Context: Archaeological - Period	5050	231	3500-2700 BCE	..	Spain_MLN	Mandubi Zelaia	Spain	43.0858	-2.2512	0	Repulldown on 3.2M snpset	1240K	1	I7605	SRC-0-byz1__S7605.E1.L1__half:SRC-1-byz2__S7605.E1.L1__half	0.24718	0.428036	575588	371686	..	M	Spain, Mandubi Zelaia Family A (2 members) (I7602-I7605 are 2nd or 3rd degree relatives)	n/a (too few SNPs)	n/a (too few SNPs)	Lazaridis caller (12/6/2020) based on Yfull 8.09 running directly on the bam	I-PF692	I2a1b1b	..	..	..	13.6	H3	[0.972,1.000]	0.094	0.435	379	0.002594	0.612751	[0,0.011]	-0.013
I7606	N	I7606	Mandubi Zelaia-13H-16.37	tooth	1	2019	OlaldeScience2019	Lalueza-Fox, Carles	Context: Archaeological - Period	5050	231	3500-2700 BCE	..	Spain_MLN	Mandubi Zelaia	Spain	43.0858	-2.2512	0	Repulldown on 3.2M snpset	1240K	1	I7606	SRC-0-byz1__S7606.E1.L1__half:SRC-1-byz2__S7606.E1.L1__half	1.76282	3.05693	1392514	814536	..	M	n/a (no relatives detected)	26.5231	0	Lazaridis caller (12/6/2020) based on Yfull 8.09 running directly on the bam	I-PF692	I2a1b1b	..	..	..	85.7	U5b1+16189+@16192	[0.980,0.992]	0.068	0.421	4826	0.002565	2.27622	[0,0.005]	-0.005
I2606	N	I2606	SK 5856 (DBC 96)	petrous	1	2018	OlaldeNature2018	Loe, Louise	Context: Archaeological - Period	5065	124	3330-2900 BCE	..	England_N	England, Buckinghamshire, Eton Rowing Course	United Kingdom	51.4928	-0.665402	0	1240K pulldown padded to 3.2M snpset	1240K	1	I2606	SRC-0-fan1__S2606.E1.L2__half:SRC-1-fan2__S2606.E1.L2__half	1.18087	1.18087	..	664203	..	M	n/a (no relatives detected)	242.213	97.3385	Lazaridis caller (12/6/2020) based on Yfull 8.09 running directly on the bam	I-L1195	I2a1b1a1a1	Patterson2021inPreparation with ISOGG version v15.73 (automated calling followed by manual checking)	I-L1195	I2a1b1a1a1	91.8	K1a+195	[0.989,0.998]	0.072	0.424	1774	0.002281	1.09884	[0,0.006]	0.001
I2753	N	I2753	GEN22	petrous	1	2017	LipsonNature2017	Sz√©cs√©nyi-Nagy, Anna	Direct: IntCal20	5085	115	3333-2928 calBCE (4440¬±35 BP, Poz-88231)	..	Hungary_LateC_Baden	Balatonlelle-Fels≈ë-Gam√°sz	Hungary	46.7847	17.7317	0	1240K pulldown padded to 3.2M snpset	1240K	1	I2753	SRC-0-sil2__S2753.L1__half:SRC-1-sil1__S2753.L1__half:SRC-2-med2__S2753.L1__half	2.306	2.306	..	849470	..	M	n/a (no relatives detected)	4.216	0	Lazaridis caller (2/7/2021) based on Yfull 8.09 running directly on the bam	I-Y11222	I2a1a1a1~	..	..	..	315	U5a1	..	0.127	0.408	4745	0.009225	5.42378	[0.006,0.013]	-0.01
I5119	N	I5119	HUNG850, 10 (12189)	petrous	1	2018	OlaldeNature2018	Pinhasi, Ron	Direct: IntCal20	5097	106	3330-3013 calBCE (4445¬±20 BP, PSUAMS-4034)	..	Hungary_LateC_EBA_Baden_Yamnaya	Mez≈ëcs√°t-H√∂rcs√∂g√∂s	Hungary	47.8099	20.8893	0	1240K pulldown padded to 3.2M snpset	1240K	1	I5119	SRC-0-tau1__S5119.E1.L1__half:SRC-1-tau2__S5119.E1.L1__half	1.588	1.588	..	686937	..	F	n/a (no relatives detected)	0	0	n/a (female)	n/a (female)	n/a (female)	n/a (female)	n/a (female)	n/a (female)	258	J1c2	[0.989,0.996]	0.034	0.011	n/a (female)	n/a (female)	n/a (female)	n/a (female)	-0.024
I6764	N	I6764	SB 515A2	..	1	2019	BraceDiekmannNatureEcologyEvolution2019	Brace, Selina	Context: Archaeological - Period	5100	375	3800-2500 BCE	..	Scotland_N	Scotland, Sutherland, Embo	United Kingdom	57.9073	-3.99683	0	1240K pulldown padded to 3.2M snpset	1240K	1	I6764	SRC-0-dra1__S6764.L1__half:SRC-1-dra2__S6764.L1__half	0.331027	0.331027	..	314034	..	F	n/a (no relatives detected)	n/a (too few SNPs)	n/a (too few SNPs)	n/a (female)	n/a (female)	n/a (female)	n/a (female)	n/a (female)	n/a (female)	100	K1a1b1	[0.946,0.963]	0.092	0.016	n/a (female)	n/a (female)	n/a (female)	n/a (female)	0.024
I6766	N	I6766	SB 519A2	..	1	2019	BraceDiekmannNatureEcologyEvolution2019	Brace, Selina	Context: Archaeological - Period	5100	375	3800-2500 BCE	..	Scotland_N	Scotland, Sutherland, Embo	United Kingdom	57.9073	-3.99683	0	1240K pulldown padded to 3.2M snpset	1240K	1	I6766	SRC-0-dra1__S6766.L1__half:SRC-1-dra2__S6766.L1__half	1.35021	1.35021	..	687290	..	F	n/a (no relatives detected)	14.605	0	n/a (female)	n/a (female)	n/a (female)	n/a (female)	n/a (female)	n/a (female)	371	H	[0.965,0.981]	0.104	0.012	n/a (female)	n/a (female)	n/a (female)	n/a (female)	-0.001
I5117	N	I5117	HUNG848, 3 (12039)	petrous	1	2018	OlaldeNature2018	Pinhasi, Ron	Context: Archaeological - Period	5100	87	3300-3000 BCE	..	Hungary_LateC_EBA_Baden_Yamnaya	Mez≈ëcs√°t-H√∂rcs√∂g√∂s	Hungary	47.8099	20.8893	0	1240K pulldown padded to 3.2M snpset	1240K	1	I5117	SRC-0-tau1__S5117.E1.L1__half:SRC-1-tau2__S5117.E1.L1__half	0.373	0.373	..	331993	..	M	n/a (no relatives detected)	n/a (too few SNPs)	n/a (too few SNPs)	Lazaridis caller (12/6/2020) based on Yfull 8.09 running directly on the bam	G-Y140827	G2a2a1a2a2a1	..	..	..	68.5	K1a2	[0.986,0.995]	0.004	0.42	237	-0.000648	-0.994815	[0,0.001]	0.04
I5118	N	I5118	HUNG849, 4 (12040)	petrous	1	2018	OlaldeNature2018	Pinhasi, Ron	Context: Archaeological - Period	5100	87	3300-3000 BCE	..	Hungary_LateC_EBA_Baden_Yamnaya	Mez≈ëcs√°t-H√∂rcs√∂g√∂s	Hungary	47.8099	20.8893	0	1240K pulldown padded to 3.2M snpset	1240K	1	I5118	SRC-0-tau1__S5118.E1.L1__half:SRC-1-tau2__S5118.E1.L1__half	1.631	1.631	..	677469	..	M	Hungary, Mez√∂cs√°t-H√∂rcs√∂g√∂s halom alatt Family A (2 members) (I5118-I5116 have a 2d or 3d relationship)	0	0	Lazaridis caller (12/6/2020) based on Yfull 8.09 running directly on the bam	G-L166	G2a2a1a2a1a	..	..	..	254	H+16129	[0.977,0.989]	0.062	0.424	2576	0.005397	1.74474	[0,0.011]	0.007
I2979	N	I2979	GENSCOT77; IS1976, Adult 17/22 DL2122 S.53, BC4/3ST4, DL2122.6 ISIIS; skull 2	petrous	1	2018	OlaldeNature2018	Armit, Ian	Direct: IntCal20	5104	109	3334-2935 calBCE (4447¬±29 BP, SUERC-68726)	adult	Scotland_N	Scotland, Orkney, Isbister	United Kingdom	58.74	-2.916	0	1240K pulldown padded to 3.2M snpset	1240K	1	I2979	SRC-0-sig1__S2979.E1.L1__half:SRC-1-sig2__S2979.E1.L1__half	4.568	4.568	..	782303	..	M	n/a (no relatives detected)	16.5387	0	Lazaridis caller (12/6/2020) based on Yfull 8.09 running directly on the bam	I-Y3104	I2a1a2	Patterson2021inPreparation with ISOGG version v15.73 (automated calling followed by manual checking)	I-Y3104	I2a1a2	646	K1a+195	[0.987,0.995]	0.113	0.423	5360	0.005645	5.16631	[0.004,0.008]	-0.006
I2370	N	I2370	GEN16a	petrous	1	2017	LipsonNature2017	Sz√©cs√©nyi-Nagy, Anna	Direct: IntCal20	5122	107	3345-2937 calBCE (4460¬±40 BP, Poz-88230)	..	Hungary_LateC_Baden	Als√≥n√©medi	Hungary	47.3188	19.1669	0	1240K pulldown padded to 3.2M snpset	1240K	1	I2370	SRC-0-pax3__S2370.L1__half:SRC-1-ant1__S2370.L1__half:SRC-2-pax2__S2370.L1__half	4.3	4.3	..	851860	..	F	n/a (no relatives detected)	0	0	n/a (female)	n/a (female)	n/a (female)	n/a (female)	n/a (female)	n/a (female)	42.3	T2b	[0.970,0.986]	0.099	0.012	n/a (female)	n/a (female)	n/a (female)	n/a (female)	-0.013
I1838	N	I1838	LY.II.A.10.15069	tooth	1	2017	LipsonNature2017	Lalueza-Fox, Carles	Direct: IntCal20	5126	108	3356-2936 calBCE (4470¬±50 BP, Poz-83429)	..	Spain_C	Basque Country, Alava, Las Yurdinas II	Spain	42.63	-2.7	0	1240K pulldown padded to 3.2M snpset	1240K	1	I1838	SRC-0-mic1__S1838.E1.L1__half:SRC-1-mic2__S1838.E1.L1__half	4.241	4.241	..	828219	..	F	n/a (no relatives detected)	4.1436	0	n/a (female)	n/a (female)	n/a (female)	n/a (female)	n/a (female)	n/a (female)	978	J1c3	[0.988,0.995]	0.072	0.011	n/a (female)	n/a (female)	n/a (female)	n/a (female)	-0.003
I2754	N	I2754	GEN23	petrous	1	2017	LipsonNature2017	Sz√©cs√©nyi-Nagy, Anna	Direct: IntCal20	5140	96	3338-3024 calBCE (4465¬±30 BP, Poz-83637)	..	Hungary_LateC_Baden	Balatonlelle-Fels≈ë-Gam√°sz	Hungary	46.7847	17.7317	0	1240K pulldown padded to 3.2M snpset	1240K	1	I2754	SRC-0-cas1__S2754.L1__half:SRC-1-sil2__S2754.L1__half:SRC-2-sil1__S2754.L1__half:SRC-3-med2__S2754.L1__half	0.335	0.335	..	316033	..	M	n/a (no relatives detected)	n/a (too few SNPs)	n/a (too few SNPs)	Lazaridis caller (2/7/2021) based on Yfull 8.09 running directly on the bam	I-Y3992	I2a1a1a1~	..	..	..	71.9	J1c+16261+189	..	0.139	0.43	222	-0.002163	-0.981504	[0,0.002]	0
I2978	N	I2978	GENSCOT76	petrous	1	2018	OlaldeNature2018	Armit, Ian	Direct: IntCal20	5140	96	3336-3024 calBCE (4464¬±29 BP, SUERC-68725)	..	Scotland_N	Scotland, Orkney, Isbister	United Kingdom	58.74	-2.916	0	1240K pulldown padded to 3.2M snpset	1240K	1	I2978	SRC-0-sig1__S2978.E1.L1__half:SRC-1-sig2__S2978.E1.L1__half	4.642	4.642	..	784861	..	M	n/a (no relatives detected)	35.4759	0	Lazaridis caller (12/6/2020) based on Yfull 8.09 running directly on the bam	I-A8742	I2a1a2a1a2a	Patterson2021inPreparation with ISOGG version v15.73 (automated calling followed by manual checking)	I-A8742	I2a1a2a1a2a	625	K1b1a1	[0.987,0.994]	0.11	0.42	5331	0.005106	4.89477	[0.003,0.007]	-0.011
I5076	N	I5076	MCI.228	petrous	1	2019	OlaldeScience2019	Pinhasi, Ron	Direct: IntCal20	5146	93	3336-3026 calBCE (4465¬±25 BP, PSUAMS-3902)	..	Portugal_C	Monte Canelas 1	Portugal	37.1968	-8.58855	0	1240K pulldown padded to 3.2M snpset	1240K	1	I5076	SRC-0-gar1__S5076.E1.L1__half:SRC-1-gar2__S5076.E1.L1__half:SRC-2-gar3__S5076.E1.L1__half	2.998	2.998	..	806164	..	F	n/a (no relatives detected)	8.3334	0	n/a (female)	n/a (female)	n/a (female)	n/a (female)	n/a (female)	n/a (female)	205.418	H1	[0.987,0.999]	0.166	..	n/a (female)	n/a (female)	n/a (female)	n/a (female)	-0.009
I3085	N	I3085	GENSCOT74; IS1976, DL715.23 BC4b	petrous	1	2018	OlaldeNature2018	Armit, Ian	Direct: IntCal20	5149	91	3340-3027 calBCE (4471¬±29 BP, SUERC-68724)	..	Scotland_N	Scotland, Orkney, Isbister	United Kingdom	58.74	-2.916	0	1240K pulldown padded to 3.2M snpset	1240K	1	I3085	SRC-0-cai1__S3085.E1.L1__half:SRC-1-cai2__S3085.E1.L1__half	4.256	4.256	..	725528	..	F	n/a (no relatives detected)	12.9688	0	n/a (female)	n/a (female)	n/a (female)	n/a (female)	n/a (female)	n/a (female)	596	K1a+195	[0.990,0.997]	0.111	0.014	n/a (female)	n/a (female)	n/a (female)	n/a (female)	-0.003
I0172	N	I0172	ESP24	tooth	1	2015	MathiesonNature2015 (1240k of same same sample with 390k in HaakLazaridis2015)	Haak, Wolfgang	Direct: IntCal20	5155	94	3363-3029 calBCE (4502¬±48 BP, Erl-8699)	..	Germany_MN_Esperstedt	Esperstedt	Germany	51.42	11.68	0	1240K pulldown padded to 3.2M snpset	1240K	3	I0172	SR-Dosi123_merge__S0271__plus:SR-Kob1__S0271__plus:SR-Kob2__S0271__plus:SR-Kob3__S0271__plus:SR-Kob4__S0271__plus:SR-Kob5__S0271__plus:SR-Kob6__S0271__plus:SR-Mari2__S0271__plus:SR-evorII__L0271__plus:SR-evorI_L2__L0271__plus:SR-evorI__L0271__plus:SR-mari_L2__S0271__plus:SR-mari__S0271__plus:SR-oriII_L2__L0271__plus:SR-oriII__L0271__plus:SR-oriI_L2__L0271__plus:SR-oriI__L0271__plus:SR-tala__L0271…	25.372	25.372	..	1009184	..	M	n/a (no relatives detected)	4.9583	0	Lazaridis caller (12/6/2020) based on Yfull 8.09 running directly on the bam	I-L1498	I2a1a2	..	..	..	1182.46	T2b	[0.975,0.992]	..	..	..	..	..	..	0.001
I2651	N	I2651	GENSCOT11	petrous	1	2018	OlaldeNature2018	Armit, Ian	Direct (WARNING TO MARINE CALIBRATE IN Intcal20): IntCal13 adjusted for marine offset by Rick Schulting	5160	69	3330-3090 calBCE (4525¬±36 BP, SUERC-68643)	..	Scotland_N	Scotland, Orkney, Holm of Papa Westray North	United Kingdom	59.35	-2.873	0	1240K pulldown padded to 3.2M snpset	1240K	1	I2651	SRC-0-tam1__S2651.E1.L2__half:SRC-1-tam1__S2651.E1.L2__half:SRC-10-sil1__S2651.E1.L2__half:SRC-2-sil2__S2651.E1.L2__half:SRC-3-tam2__S2651.E1.L2__half:SRC-4-tam2__S2651.E1.L2__half:SRC-5-tam3arg3__S2651.E1.L2__half:SRC-6-tam3arg3__S2651.E1.L2__half:SRC-7-tam4arg4__S2651.E1.L2__half:SRC-8-tam4arg4__S2651.E1.L2__half:SRC-9-med2__S2651.E1.L2__half	1.585	1.585	..	767606	..	F	n/a (no relatives detected)	0	0	n/a (female)	n/a (female)	n/a (female)	n/a (female)	n/a (female)	n/a (female)	114	K1a1b1	..	0.074	0.011	n/a (female)	n/a (female)	n/a (female)	n/a (female)	-0.001
I0802	N	I0802	SALZ77A	tooth	1	2017	LipsonNature2017	Haak, Wolfgang	Context: Archaeological - Period	5163	108	3400-3025 BCE	..	Germany_MN_Salzmuende	Salzm√ºnde-Schiepzig	Germany	51.5331	11.8331	0	Repulldown on 3.2M snpset	1240K	1	I0802	SRC-0-men1__S0802.aL1__unk:SRC-1-men2__S0802.aL1__unk:SRC-2-mot1__S0802.aL2__half	0.011474	0.019	32571	20146	..	M	n/a (no relatives detected)	n/a (too few SNPs)	n/a (too few SNPs)	Lazaridis caller (12/6/2020) based on Yfull 8.09 running directly on the bam	IJ	IJ	..	..	IJK (x J)	74.9909	H3	[0.964,0.986]	0.136	..	..	..	..	..	-0.056
I0551	N	I0551	SALZ3B	bone (long bone)	1	2015	MathiesonNature2015	Haak, Wolfgang	Context: Archaeological - Period	5163	108	3400-3025 BCE	..	Germany_MN_Salzmuende	Salzm√ºnde-Schiepzig	Germany	51.5331	11.8331	0	Repulldown on 3.2M snpset	1240K	1	I0551	SRC-0-eym1__S0551.aL__half:SRC-1-eym2__S0551.aL__half	0.058803	0.091	170675	100135	..	M	n/a (no relatives detected)	n/a (too few SNPs)	n/a (too few SNPs)	Lazaridis caller (12/6/2020) based on Yfull 8.09 running directly on the bam	G-PF3148	G2a2a1	..	..	..	36.1734	U3a1	[0.971,0.991]	0.088	..	..	..	..	..	0.019
I16183	N	I16183	2526, Grave E	petrous	1	2020	FernandesNatureEcologyEvolution2020	Pinhasi, Ron	Direct: IntCal20	5164	76	3346-3098 calBCE (4500¬±25 BP, PSUAMS-6935)	..	Italy_Sardinia_N	Sardinia, Anghelu Ruju	Italy	40.6267	8.32306	0	Repulldown on 3.2M snpset	1240K	1	S16183.Y1.E1.L1	Noophian_1240k+_half_S16183.Y1.E1.L1_20190510_HY2HFCCXY_1:Noophian_1240k+_half_S16183.Y1.E1.L1_20190510_HY2HFCCXY_2:Noophian_1240k+_half_S16183.Y1.E1.L1_20190510_HY2HFCCXY_3	0.102124	0.169979	281003	176171	53.3	F	n/a (no relatives detected)	n/a (too few SNPs)	n/a (too few SNPs)	n/a (female)	n/a (female)	n/a (female)	n/a (female)	n/a (female)	n/a (female)	20.79	J2a1a1	[0.978,0.998]	0.157	0.009	n/a (female)	n/a (female)	n/a (female)	n/a (female)	-0.011
I0800	N	I0800	SALZ57A	tooth	1	2017	LipsonNature2017	Haak, Wolfgang	Direct: IntCal20	5164	77	3348-3097 calBCE (4498¬±27 BP, KIA-31459)	..	Germany_MN_Salzmuende	Salzm√ºnde-Schiepzig	Germany	51.5331	11.8331	0	Repulldown on 3.2M snpset	1240K	1	I0800	SRC-0-mot1__S0800.aL1__half:SRC-1-men1__S0800.aL1__unk:SRC-2-men2__S0800.aL1__unk	0.012639	0.021	37280	23391	..	F	n/a (no relatives detected)	n/a (too few SNPs)	n/a (too few SNPs)	n/a (female)	n/a (female)	n/a (female)	n/a (female)	n/a (female)	n/a (female)	156.394	H3+152	[0.993,1]	0.068	..	n/a (female)	n/a (female)	n/a (female)	n/a (female)	-0.03
I5428	N	I5428	CLA6	petrous	1	2019	OlaldeScience2019	Pinhasi, Ron	Direct: IntCal20	5165	76	3352-3101 calBCE (4510¬±25 BP, PSUAMS-8227)	..	Portugal_C	Cova das Lapas	Portugal	39.6241	-9.04719	0	1240K pulldown padded to 3.2M snpset	1240K	1	I5428	SRC-0-vot1__S5428.E1.L1__half:SRC-1-vot2__S5428.E1.L1__half	0.485	0.485	..	400858	..	M	n/a (no relatives detected)	0	0	Lazaridis caller (12/6/2020) based on Yfull 8.09 running directly on the bam	I-L161	I2a1a2	..	..	..	24.5	U5b1+16189+@16192	[0.981,1.000]	0.125	0.44	207	0.032704	2.16416	[0.003,0.062]	-0.006
I2371	N	I2371	GEN17a	petrous	1	2017	LipsonNature2017	Sz√©cs√©nyi-Nagy, Anna	Direct: IntCal20	5169	81	3361-3099 calBCE (4520¬±35 BP, Poz-83635)	..	Hungary_LateC_Baden	Als√≥n√©medi	Hungary	47.3188	19.1669	0	1240K pulldown padded to 3.2M snpset	1240K	1	I2371	SRC-0-pax3__S2371.L1__half:SRC-1-ant1__S2371.L1__half:SRC-2-pax2__S2371.L1__half	0.823	0.823	..	537582	..	M	n/a (no relatives detected)	0	0	Lazaridis caller (2/7/2021) based on Yfull 8.09 running directly on the bam	G-Z36525	G2a2a2b	..	..	..	42	U5b	[0.976,0.990]	0.134	0.419	1093	0.006998	2.07297	[0,0.014]	0.002
I2763	N	I2763	Vors1	tooth (molar)	1	2017	LipsonNature2017	Sz√©cs√©nyi-Nagy, Anna	Direct: IntCal20	5172	81	3363-3101 calBCE (4528¬±31 BP, DeA-14662)	..	Hungary_LateC_Baden	V√∂rs	Hungary	46.6658	17.2708	0	1240K pulldown padded to 3.2M snpset	1240K	1	I2763	SRC-0-sil1__S2763.L1__half	0.025	0.025	..	29054	..	F	n/a (no relatives detected)	n/a (too few SNPs)	n/a (too few SNPs)	n/a (female)	n/a (female)	n/a (female)	n/a (female)	n/a (female)	n/a (female)	555	T2	..	0.125	0.015	n/a (female)	n/a (female)	n/a (female)	n/a (female)	0.135
I2752	N	I2752	GEN21	petrous	1	2017	LipsonNature2017	Sz√©cs√©nyi-Nagy, Anna	Context: Archaeological - Period	5175	217	3600-2850 BCE	..	Hungary_LateC_Baden	Balatonlelle-Fels≈ë-Gam√°sz	Hungary	46.7847	17.7317	0	1240K pulldown padded to 3.2M snpset	1240K	1	I2752	SRC-0-sil2__S2752.L1__half:SRC-1-sil1__S2752.L1__half:SRC-2-med2__S2752.L1__half	0.669	0.669	..	511951	..	M	Hungary, Balatonlelle, Fels-Gam√°sz Family A (2 members) (I2752-I2755 have a 2d or 3d relationship)	0	0	Lazaridis caller (2/7/2021) based on Yfull 8.09 running directly on the bam	I-Y11222	I2a1a1a1~	..	..	I2a1	56.6	K1a	..	0.188	0.42	795	0.005672	1.32271	[0,0.014]	0.009
I2755	N	I2755	GEN24	petrous	1	2017	LipsonNature2017	Sz√©cs√©nyi-Nagy, Anna	Context: Archaeological - Period	5175	217	3600-2850 BCE	..	Hungary_LateC_Baden	Balatonlelle-Fels≈ë-Gam√°sz	Hungary	46.7847	17.7317	0	1240K pulldown padded to 3.2M snpset	1240K	1	I2755	SRC-0-sil2__S2755.L1__half:SRC-1-sil1__S2755.L1__half:SRC-2-med2__S2755.L1__half	0.037	0.037	..	42056	..	M	Hungary, Balatonlelle, Fels-Gam√°sz Family A (2 members) (I2752-I2755 have a 2d or 3d relationship)	n/a (too few SNPs)	n/a (too few SNPs)	Lazaridis caller (2/7/2021) based on Yfull 8.09 running directly on the bam	I-P37	I2	..	..	..	29.7	U8b1a1	..	0.226	0.424	5	n/a (<200 SNPs)	n/a (<200 SNPs)	n/a (<200 SNPs)	0.073
I2785	N	I2785	GEN55	petrous	1	2017	LipsonNature2017	Sz√©cs√©nyi-Nagy, Anna	Context: Archaeological - Period	5175	217	3600-2850 BCE	..	Hungary_LateC_Baden	V√°mosgy√∂rk MHAT telep	Hungary	47.685	19.9184	0	1240K pulldown padded to 3.2M snpset	1240K	1	I2785	SRC-0-sil2__S2785.L1__half:SRC-1-sil1__S2785.L1__half:SRC-2-med2__S2785.L1__half	0.811	0.811	..	572456	..	F	n/a (no relatives detected)	4.3552	0	n/a (female)	n/a (female)	n/a (female)	n/a (female)	n/a (female)	n/a (female)	115	T2c1d1	[0.994,0.998]	0.163	0.008	n/a (female)	n/a (female)	n/a (female)	n/a (female)	0.008
I0518	N	I0518	NBL11_2016.1	bone	1	2018	OlaldeNature2018	Craig, Oliver	Context: Archaeological - Period	5180	75	3360-3100 BCE	..	England_N	England, Northampton, Banbury Lane	United Kingdom	52.2173	-0.940217	0	1240K pulldown padded to 3.2M snpset	1240K	1	I0518	SR-Tribble12_merge__S0518_E1_L1__half:SRC-1-zahl2__S0518.E1.L1__half.bam:SRC-2-390k_v6.4__S0518_E1_L1__unk.bam:SRC-2-zahl3__S0518.E1.L1__half.bam	0.03803	0.03803	..	44267	..	M	n/a (no relatives detected)	n/a (too few SNPs)	n/a (too few SNPs)	Lazaridis caller (12/6/2020) based on Yfull 8.09 running directly on the bam	I-M436	I2a1b	Patterson2021inPreparation with ISOGG version v15.73 (automated calling followed by manual checking)	I-M436	I2a1b	25.7958	K1a3a1	[0.981,0.998]	0.138	..	..	..	..	..	-0.078
I0519	N	I0519	NBL11_2011.2	bone	1	2018	OlaldeNature2018	Craig, Oliver	Context: Archaeological - Period	5180	75	3360-3100 BCE	..	England_N	England, Northampton, Banbury Lane	United Kingdom	52.2173	-0.940217	0	1240K pulldown padded to 3.2M snpset	1240K	1	I0519	SRC-0-eym1__S0519.E1.L1__half.bam:SRC-1-eym2__S0519.E1.L1__half.bam	0.077539	0.077539	..	85988	..	M	n/a (no relatives detected)	n/a (too few SNPs)	n/a (too few SNPs)	Lazaridis caller (12/6/2020) based on Yfull 8.09 running directly on the bam	I-L161	I2a1a2	Patterson2021inPreparation with ISOGG version v15.73 (automated calling followed by manual checking)	I-L161	I2a1a2	70.1	X2b+226	..	0.115	0.425	13	n/a (<200 SNPs)	n/a (<200 SNPs)	n/a (<200 SNPs)	0.057
I0520	N	I0520	NBL11_2002.1	bone	1	2018	OlaldeNature2018	Craig, Oliver	Context: Archaeological - Period	5180	75	3360-3100 BCE	..	England_N	England, Northampton, Banbury Lane	United Kingdom	52.2173	-0.940217	0	1240K pulldown padded to 3.2M snpset	1240K	1	I0520	SRC-0-eym1__S0520.E1.L1__half.bam:SRC-1-eym2__S0520.E1.L1__half.bam	0.014162	0.014162	..	16638	..	M	n/a (no relatives detected)	n/a (too few SNPs)	n/a (too few SNPs)	Lazaridis caller (12/6/2020) based on Yfull 8.09 running directly on the bam	I2	I2	Patterson2021inPreparation with ISOGG version v15.73 (automated calling followed by manual checking)	I2	I2	31	U5a2c	..	0.073	0.439	1	n/a (<200 SNPs)	n/a (<200 SNPs)	n/a (<200 SNPs)	0.05
I7554	N	I7554	NMS Unreg 1	petrous	1	2018	OlaldeNature2018	Sheridan, Alison	Direct: IntCal20	5182	87	3368-3102 calBCE (4541¬±32 BP, SUERC-73433 )	..	Scotland_N	Scotland, Orkney, Unstan Chamber Tomb	United Kingdom	58.9863	-3.249	0	Repulldown on 3.2M snpset	1240K	1	I7554	SRC-0-hie1__S7554.E1.L1__half:SRC-1-hie2__S7554.E1.L1__half:SRC-2-hie3__S7554.E1.L1__half	1.97117	3.41009	1316033	772769	..	M	n/a (no relatives detected)	17.8975	0	Lazaridis caller (12/6/2020) based on Yfull 8.09 running directly on the bam	I-BY37269	I2a1a2a1a2a	Patterson2021inPreparation with ISOGG version v15.73 (automated calling followed by manual checking)	I-BY37269	I2a1a2a1a2a	135	J1c9	[0.991,0.998]	0.083	0.422	4507	0.00713	5.23716	[0.004,0.01]	-0.003
I2369	N	I2369	GEN15a	petrous	1	2017	LipsonNature2017	Sz√©cs√©nyi-Nagy, Anna	Direct: IntCal20	5186	90	3370-3101 calBCE (4545¬±35 BP, Poz-83634)	..	Hungary_LateC_Baden	Budakal√°sz-Luppa cs√°rda	Hungary	47.6209	19.0449	0	1240K pulldown padded to 3.2M snpset	1240K	1	I2369	SRC-0-pax3__S2369.L1__half:SRC-1-ant1__S2369.L1__half:SRC-2-pax2__S2369.L1__half	1.664	1.664	..	744027	..	M	Hungary, Budakal√°sz-Luppa cs√°rda Family A (2 members) (I2368-I2369 have a 2d or 3d relationship)	0	0	Lazaridis caller (2/7/2021) based on Yfull 8.09 running directly on the bam	G-CTS342	G2a2b2a1a1c	..	..	..	125	J2a1a1	[0.972,0.981]	0.083	0.416	3145	0.002591	1.99404	[0,0.005]	-0.001
I3214	N	I3214	TDPAD-01	bone	1	2019	OlaldeScience2019	Lalueza-Fox, Carles	Context: Archaeological - Period	5200	87	3400-3100 BCE	..	Spain_MLN	Asturias, Soto de las Regueras, Cueva de la Paloma	Spain	43.4102	-5.98496	0	Repulldown on 3.2M snpset	1240K	4	I3214	SRC-0-meg2__S3214.E1.L5__half:SRC-1-meg1__S3214.E1.L2__half:SRC-2-meg1__S3214.E1.L5__half:SRC-3-meg2__S3214.E1.L3__half:SRC-4-meg2__S3214.E1.L2__half:SRC-5-meg2__S3214.E1.L4__half:SRC-6-meg1__S3214.E1.L4__half:SRC-7-meg1__S3214.E1.L3__half	0.015146	0.025886	45909	29844	..	M	n/a (no relatives detected)	n/a (too few SNPs)	n/a (too few SNPs)	Lazaridis caller (12/6/2020) based on Yfull 8.09 running directly on the bam	H-Y19962	H2c1a~	..	..	..	13.6166	V3	[0.936,0.992]	..	..	..	..	..	..	0.098
I3023	N	I3023	SB 415A	petrous	1	2019	BraceDiekmannNatureEcologyEvolution2019	Brace, Selina	Context: Archaeological - Period	5300	231	3750-2950 BCE	..	Wales_N	Wales, Brechnockshire, Hay-on-Wye, Little Lodge	United Kingdom	52.0349	-3.19357	0	Repulldown on 3.2M snpset	1240K	1	I3023	SRC-0-hie1__S3023.L1__plus	0.067556	0.110356	192888	122974	..	M	n/a (no relatives detected)	n/a (too few SNPs)	n/a (too few SNPs)	Lazaridis caller (12/6/2020) based on Yfull 8.09 running directly on the bam	I-S21825	I2a1a1b	Patterson2021inPreparation with ISOGG version v15.73 (automated calling followed by manual checking) [overrides the call of I made by Yleaf, BraceDiekmannNatureEcologyEvolution2019]	I-S21825	I2a1a1b	..	T / V22	..	0.016	0.445	32	n/a (<200 SNPs)	n/a (<200 SNPs)	n/a (<200 SNPs)	0.249
I6753	N	I6753	SB 451B3	..	1	2019	BraceDiekmannNatureEcologyEvolution2019	Brace, Selina	Context: Archaeological - Period	5305	217	3730-2980 BCE	..	England_N	England, Kent, Trottiscliffe, Coldrum	United Kingdom	51.3216	0.372682	0	1240K pulldown padded to 3.2M snpset	1240K	1	I6753	SRC-0-dra1__S6753.L1__half:SRC-1-dra2__S6753.L1__half	1.83176	1.83176	..	743390	..	M	n/a (no relatives detected)	17.7737	0	Lazaridis caller (12/6/2020) based on Yfull 8.09 running directly on the bam	I-Y3709	I2a1b1a1a1	Patterson2021inPreparation with ISOGG version v15.73 (automated calling followed by manual checking) [overrides the call of I2a2a1a1a made by Yleaf, BraceDiekmannNatureEcologyEvolution2019]	I-Y3709	I2a1b1a1a1	280	K1a2b	[0.990,0.996]	0.061	0.427	2915	0.006915	3.71883	[0.003,0.011]	0.002
I2637	N	I2637	GENSCOT09	petrous	1	2018	OlaldeNature2018	Armit, Ian	Direct (WARNING TO MARINE CALIBRATE IN Intcal20): IntCal13 adjusted for marine offset by Rick Schulting	5375	49	3510-3340 calBCE (4697¬±33 BP, SUERC-68641)	..	Scotland_N	Scotland, Orkney, Holm of Papa Westray North	United Kingdom	59.35	-2.873	0	1240K pulldown padded to 3.2M snpset	1240K	1	I2637	SRC-0-cas1__S2637.E1.L2__half:SRC-1-sil2__S2637.E1.L2__half:SRC-2-sil1__S2637.E1.L2__half:SRC-3-med2__S2637.E1.L2__half	2.773	2.773	..	826798	..	M	n/a (no relatives detected)	24.1684	0	Lazaridis caller (12/6/2020) based on Yfull 8.09 running directly on the bam	I-L161	I2a1a2	Patterson2021inPreparation with ISOGG version v15.73 (automated calling followed by manual checking)	I-L161	I2a1a2	169	K1b1a1	..	0.1	0.417	4920	0.006516	4.76108	[0.004,0.009]	-0.005
I2650	N	I2650	GENSCOT10	petrous	1	2018	OlaldeNature2018	Armit, Ian	Direct (WARNING TO MARINE CALIBRATE IN Intcal20): IntCal13 adjusted for marine offset by Rick Schulting	5380	40	3500-3360 calBCE (4754¬±36 BP, SUERC-68642)	..	Scotland_N	Scotland, Orkney, Holm of Papa Westray North	United Kingdom	59.35	-2.873	0	1240K pulldown padded to 3.2M snpset	1240K	1	I2650	SRC-0-sil2__S2650.E1.L2__half:SRC-1-sil1__S2650.E1.L2__half:SRC-2-med2__S2650.E1.L2__half	1.958	1.958	..	755634	..	M	n/a (no relatives detected)	7.6452	0	Lazaridis caller (12/6/2020) based on Yfull 8.09 running directly on the bam	I-CTS10057	I2a1b1a2	Patterson2021inPreparation with ISOGG version v15.73 (automated calling followed by manual checking)	I-CTS10057	I2a1b1a2	201	T2c1d1	..	0.085	0.42	3467	0.004291	2.77517	[0.001,0.007]	0
I8568	N	I8568	C.E.-2, 92-8	tooth	1	2019	OlaldeScience2019	Lalueza-Fox, Carles	Direct: IntCal20	5387	53	3496-3355 calBCE (4615¬±20 BP, PSUAMS-4432)	adult	Spain_MLN	Valencian Community, Val√®ncia/Valencia, Bocairent, La Coveta Emparet√†	Spain	38.7623	-0.586981	0	Repulldown on 3.2M snpset	1240K	1	I8568	SRC-0-nih1__S8568.E1.L1__half:SRC-1-mel2__S8568.E1.L1__half	0.287356	0.481954	666326	417941	..	F	n/a (no relatives detected)	4.3008	0	n/a (female)	n/a (female)	n/a (female)	n/a (female)	n/a (female)	n/a (female)	157	X2b+226	[0.996,1]	0.038	0.009	n/a (female)	n/a (female)	n/a (female)	n/a (female)	0.024
I2660	N	I2660	GENSCOT29	petrous	1	2018	OlaldeNature2018	Armit, Ian	Direct: IntCal20	5394	47	3515-3357 calBCE (4631¬±29 BP, SUERC-68703)	..	Scotland_N_mediumlowEEF	Scotland, Distillery Cave	United Kingdom	56.41	-5.471	0	1240K pulldown padded to 3.2M snpset	1240K	1	I2660	SRC-0-cal1__S2660.E1.L1__half:SRC-1-cal2__S2660.E1.L1__half	3.914	3.914	..	805488	..	M	n/a (no relatives detected)	0	0	Lazaridis caller (12/6/2020) based on Yfull 8.09 running directly on the bam	I-Y3709	I2a1b1a1a1	Patterson2021inPreparation with ISOGG version v15.73 (automated calling followed by manual checking)	I-Y3709	I2a1b1a1a1	688	U5a2+16294	[0.972,0.984]	0.06	0.423	5749	0.01105	7.87159	[0.008,0.014]	0.001
I7594	N	I7594	LL2, S-EVA 22871	tooth	1	2019	OlaldeScience2019	Lalueza-Fox, Carles	Direct: IntCal20	5396	43	3518-3371 calBCE (4670¬±22 BP, MAMS-16356)	..	Spain_MLN	Alicante, Alcoi, Llometes	Spain	38.7025	-0.48631	0	Repulldown on 3.2M snpset	1240K	1	I7594	SRC-0-sel1__S7594.E1.L1__half	0.094499	0.162089	267967	172985	..	F	Spain, Alicante, Alcoi, Llometes Family A (2 members) (I7594 is a 1st degree relative of I7595)	n/a (too few SNPs)	n/a (too few SNPs)	n/a (female)	n/a (female)	n/a (female)	n/a (female)	n/a (female)	n/a (female)	15.4	U5b2b	[0.983,1]	0.08	0.018	n/a (female)	n/a (female)	n/a (female)	n/a (female)	-0.013
I2605	N	I2605	SK 5587 (DBC 96)	petrous	1	2018	OlaldeNature2018	Loe, Louise	Direct: IntCal20; R_combine	5397	45	3516-3368 calBCE (4658¬±31 BP) [R_combine: (4710¬±35 BP, Poz-83483); (4500¬±60 BP, BM-3173)]	..	England_N	England, Buckinghamshire, Eton Rowing Course	United Kingdom	51.4928	-0.665402	0	1240K pulldown padded to 3.2M snpset	1240K	1	I2605	SRC-0-cal1__S2605.E1.L1__half:SRC-1-cal2__S2605.E1.L1__half	1.126	1.126	..	609449	..	F	n/a (no relatives detected)	8.35689	0	n/a (female)	n/a (female)	n/a (female)	n/a (female)	n/a (female)	n/a (female)	287	J1c6	[0.990,0.997]	0.131	0.01	n/a (female)	n/a (female)	n/a (female)	n/a (female)	-0.011
I2636	N	I2636	GENSCOT08	petrous	1	2018	OlaldeNature2018	Armit, Ian	Direct: IntCal20	5397	46	3516-3365 calBCE (4651¬±33 BP, SUERC-68640)	..	Scotland_N	Scotland, Orkney, Holm of Papa Westray North	United Kingdom	59.35	-2.873	0	1240K pulldown padded to 3.2M snpset	1240K	2	I2636	SRC-0-cai1__S2636.E2.L2__half:SRC-0-sil2__S2636.E1.L2__half:SRC-1-cai2__S2636.E2.L2__half:SRC-1-sil1__S2636.E1.L2__half:SRC-2-med2__S2636.E1.L2__half	6.846	6.846	..	847539	..	F	n/a (no relatives detected)	18.8749	0	n/a (female)	n/a (female)	n/a (female)	n/a (female)	n/a (female)	n/a (female)	593.208	V	[0.97,0.994]	..	..	n/a (female)	n/a (female)	n/a (female)	n/a (female)	-0.001
I2988	N	I2988	GENSCOT60	petrous	1	2018	OlaldeNature2018	Armit, Ian	Direct: IntCal20	5397	44	3516-3362 calBCE (4645¬±29 BP, SUERC-68711)	..	Scotland_N	Scotland, Clachaig	United Kingdom	55.4	-5.2	0	1240K pulldown padded to 3.2M snpset	1240K	1	I2988	SRC-0-sig1__S2988.E1.L1__half:SRC-1-sig2__S2988.E1.L1__half	4.769	4.769	..	795284	..	F	n/a (no relatives detected)	21.543	0	n/a (female)	n/a (female)	n/a (female)	n/a (female)	n/a (female)	n/a (female)	544	U5b2a+@16192	[0.979,0.990]	0.084	0.014	n/a (female)	n/a (female)	n/a (female)	n/a (female)	-0.002
I3136	N	I3136	ORC_III_21.3	petrous	1	2018	OlaldeNature2018	Bonsall, Clive	Direct: IntCal20	5397	46	3516-3370 calBCE (4665¬±30 BP, PSUAMS-2069)	..	Scotland_N	Scotland, Argyll and Bute, Oban, Raschoille Cave	United Kingdom	56.4033	-5.47806	0	1240K pulldown padded to 3.2M snpset	1240K	1	I3136	SRC-0-sig1__S3135.E1.L1__half:SRC-1-sig2__S3135.E1.L1__half	4.661	4.661	..	791250	..	F	n/a (no relatives detected)	12.2559	0	n/a (female)	n/a (female)	n/a (female)	n/a (female)	n/a (female)	n/a (female)	532	H1+16189	[0.974,0.987]	0.125	0.013	n/a (female)	n/a (female)	n/a (female)	n/a (female)	-0.007
I7598	N	I7598	LL25	tooth	1	2019	OlaldeScience2019	Lalueza-Fox, Carles	Direct: IntCal20	5411	69	3622-3375 calBCE (4710¬±22 BP, MAMS-16346)	..	Spain_MLN	Alicante, Alcoi, Llometes	Spain	38.7025	-0.48631	0	Repulldown on 3.2M snpset	1240K	1	I7598	SRC-0-nkr3__S7598.E1.L1__half:SRC-1-sel1__S7598.E1.L1__half	0.249213	0.420707	602799	377646	..	M	n/a (no relatives detected)	n/a (too few SNPs)	n/a (too few SNPs)	Lazaridis caller (12/6/2020) based on Yfull 8.09 running directly on the bam	G-PF3148	G2a2a1	..	..	..	31.2	U5b3	[0.982,0.997]	0.073	0.425	296	0.006701	0.941127	[0,0.021]	0.023
I7272	N	I7272	Grave 23	petrous	1	2018	OlaldeNature2018	Pinhasi, Ron	Direct: IntCal20	5417	74	3624-3376 calBCE (4715¬±20 BP, PSUAMS-4239)	..	Czech_Eneolithic	Brand√Ωsek	Czech Republic	50.19	14.158	0	Repulldown on 3.2M snpset	1240K	1	I7272	SRC-0-hie1__S7272.E1.L1__half:SRC-1-hie2__S7272.E1.L1__half:SRC-2-hie3__S7272.E1.L1__half	2.11939	3.64695	1297166	757249	..	M	n/a (no relatives detected)	0	0	Lazaridis caller (12/6/2020) based on Yfull 8.09 running directly on the bam	I-Y6098	I2a1b1b	..	..	..	288	K2a5	[0.997,1.000]	0.07	0.424	4551	0.004685	4.42457	[0.003,0.007]	-0.014
I5079	N	I5079	RAD1	petrous	1	2018	MathiesonNature2018	Pinhasi, Ron	Direct: IntCal20	5421	114	3651-3110 calBCE (4700¬±90 BP, Beta-187421)	..	Croatia_N_Starcevo	Radovanci	Croatia	45.4885	17.6413	0	1240K pulldown padded to 3.2M snpset	1240K	1	I5079	SRC-0-gar1__S5079.E1.L1__half:SRC-1-gar2__S5079.E1.L1__half:SRC-2-gar3__S5079.E1.L1__half	2.758	2.758	..	812349	..	F	n/a (no relatives detected)	8.3775	0	n/a (female)	n/a (female)	n/a (female)	n/a (female)	n/a (female)	n/a (female)	330.56	J1c2	[0.989,1]	0.124	..	n/a (female)	n/a (female)	n/a (female)	n/a (female)	-0.003
I3041	N	I3041	SB 513A2	petrous	1	2018	OlaldeNature2018	Brace, Selina	Context: Archaeological - Period	5440	261	3942-3037 BCE	..	Scotland_N_lowEEF	Scotland, Argyll and Bute, Oban, Raschoille Cave	United Kingdom	56.4146	-5.46918	0	Repulldown on 3.2M snpset	1240K	1	I3041	SRC-0-med2__S3041.L1__plus:SRC-1-med1__S3041.L1__plus	0.857762	1.396	1104239	671578	..	M	n/a (no relatives detected)	13.5861	0	Lazaridis caller (12/6/2020) based on Yfull 8.09 running directly on the bam	I-Y3709	I2a1b1a1a1	Patterson2021inPreparation with ISOGG version v15.73 (automated calling followed by manual checking)	I-Y3709	I2a1b1a1a1	436	K1a3a	[0.977,0.988]	0.029	0.43	2132	0.009955	3.97239	[0.005,0.015]	0.011
I3133	N	I3133	ORC_III_10.4	petrous	1	2018	OlaldeNature2018	Bonsall, Clive	Direct: IntCal20	5446	83	3627-3377 calBCE (4725¬±20 BP, PSUAMS-2154)	..	Scotland_N	Scotland, Argyll and Bute, Oban, Raschoille Cave	United Kingdom	56.4033	-5.47806	0	1240K pulldown padded to 3.2M snpset	1240K	1	I3133	SRC-0-sig1__S3132.E1.L1__half:SRC-1-sig2__S3132.E1.L1__half	4.569	4.569	..	783580	..	M	n/a (no relatives detected)	0	0	Lazaridis caller (12/6/2020) based on Yfull 8.09 running directly on the bam	I-L161	I2a1a2	Patterson2021inPreparation with ISOGG version v15.73 (automated calling followed by manual checking)	I-L161	I2a1a2	646	K1a+195	[0.989,0.996]	0.092	0.423	5246	0.00488	5.33093	[0.003,0.007]	0.002
I4308	N	I4308	CL14-172	petrous	1	2018	OlaldeNature2018	Pinhasi, Ron	Context: Archaeological - Period	5450	58	3600-3400 BCE	..	France_MN_1	Collet Redon	France	43.34	5.06	0	1240K pulldown padded to 3.2M snpset	1240K	1	I4308_provisional	SRC-0-wra1__S4308.E1.L1__half:SRC-1-gar1__S4308.E1.L1__half	0.053	0.053	..	60003	..	F	n/a (no relatives detected)	n/a (too few SNPs)	n/a (too few SNPs)	n/a (female)	n/a (female)	n/a (female)	n/a (female)	n/a (female)	n/a (female)	15.8	U3a1	[0.990,1.000]	0.164	0.01	n/a (female)	n/a (female)	n/a (female)	n/a (female)	-0.028
I3134	N	I3134	ORC_III_17.21	petrous	1	2018	OlaldeNature2018	Bonsall, Clive	Direct: IntCal20	5461	83	3630-3377 calBCE (4730¬±25 BP, PSUAMS-2155)	..	Scotland_N	Scotland, Argyll and Bute, Oban, Raschoille Cave	United Kingdom	56.4033	-5.47806	0	1240K pulldown padded to 3.2M snpset	1240K	1	I3134	SRC-0-sig1__S3133.E1.L1__half:SRC-1-sig2__S3133.E1.L1__half	4.652	4.652	..	790614	..	M	n/a (no relatives detected)	15.0098	0	Lazaridis caller (12/6/2020) based on Yfull 8.09 running directly on the bam	I-Y3709	I2a1b1a1a1	Patterson2021inPreparation with ISOGG version v15.73 (automated calling followed by manual checking)	I-Y3709	I2a1b1a1a1	473	T2	[0.979,0.990]	0.133	0.421	5344	0.006054	5.71437	[0.004,0.008]	0.002
I0560	N	I0560	QLB18A	tooth	1	2015	MathiesonNature2015 (1240k of same same sample with 390k in HaakLazaridis2015)	Haak, Wolfgang	Direct: IntCal20	5471	80	3637-3376 calBCE (4745¬±52 BP, Erl-7856)	..	Germany_MN_Baalberge	Quedlinburg Site IX	Germany	51.792	11.142	0	Repulldown on 3.2M snpset	1240K	1	I0560	SR-Tribble12_merge__S0560_aL__half:SRC-0-390k_v6.4__S0560__unk:SRC-1-zak3__S0560.aL__half:SRC-2-zak2__S0560.aL__half:SRC-3-zahl2__S0560.aL__half:SRC-4-zahl3__S0560.aL__half	0.245491	0.407	607646	369769	..	F	n/a (no relatives detected)	n/a (too few SNPs)	n/a (too few SNPs)	n/a (female)	n/a (female)	n/a (female)	n/a (female)	n/a (female)	n/a (female)	231.919	T2e1	[0.994,1]	0.106	..	n/a (female)	n/a (female)	n/a (female)	n/a (female)	0.001
I6757	N	I6757	SB 470A3	..	1	2019	BraceDiekmannNatureEcologyEvolution2019	Brace, Selina	Direct: IntCal20	5493	73	3642-3378 calBCE (4766¬±48 BP, UBA-32285)	..	England_N	England, North Yorkshire, Attermire Scar, Jubilee Cave	United Kingdom	54.0817	-2.27362	0	1240K pulldown padded to 3.2M snpset	1240K	1	I6757	SRC-0-dra1__S6757.L1__half:SRC-1-dra2__S6757.L1__half	3.28099	3.28099	..	804113	..	M	n/a (no relatives detected)	24.1109	0	Lazaridis caller (12/6/2020) based on Yfull 8.09 running directly on the bam	I-Y3712	I2a1b1a1a1b	Patterson2021inPreparation with ISOGG version v15.73 (automated calling followed by manual checking) [overrides the call of I2a2a1a1a2 made by Yleaf, BraceDiekmannNatureEcologyEvolution2019]	I-Y3712	I2a1b1a1a1b	614	J1c9	[0.993,0.999]	0.075	0.423	4930	0.00398	4.00808	[0.002,0.006]	-0.004
I5366	N	I5366	Shaft 27	petrous	1	2018	OlaldeNature2018	Brace, Selina	Direct: IntCal20	5516	54	3641-3384 calBCE (4775¬±34 BP, OxA-34470)	..	England_N	England, Sussex, Cissbury	United Kingdom	50.8609	-0.399007	0	1240K pulldown padded to 3.2M snpset	1240K	1	I5366	SRC-0-meg1__S5366.L1__half:SRC-1-meg2__S5366.L1__half	0.9	0.9	..	572594	..	F	n/a (no relatives detected)	18.9375	0	n/a (female)	n/a (female)	n/a (female)	n/a (female)	n/a (female)	n/a (female)	338.233	X2b+226	[0.966,0.988]	0.108	..	n/a (female)	n/a (female)	n/a (female)	n/a (female)	0.015
I3135	N	I3135	ORC_III_19.1	petrous	1	2018	OlaldeNature2018	Bonsall, Clive	Direct: IntCal20	5517	52	3638-3386 calBCE (4770¬±30 BP, PSUAMS-2068)	..	Scotland_N_lowEEF	Scotland, Argyll and Bute, Oban, Raschoille Cave	United Kingdom	56.4033	-5.47806	0	1240K pulldown padded to 3.2M snpset	1240K	1	I3135	SRC-0-sig1__S3134.E1.L1__half:SRC-1-sig2__S3134.E1.L1__half	4.588	4.588	..	775195	..	M	n/a (no relatives detected)	19.746	0	Lazaridis caller (12/6/2020) based on Yfull 8.09 running directly on the bam	I-L1193	I2a1b1a1a1b	Patterson2021inPreparation with ISOGG version v15.73 (automated calling followed by manual checking)	I-L1193	I2a1b1a1a1b	810	U5b2a+@16192	[0.991,0.997]	0.081	0.423	..	0.008922	3.66311	[0.004,0.014]	-0.009
I7644	N	I7644	LL4	tooth	1	2019	OlaldeScience2019	Lalueza-Fox, Carles	Direct: IntCal20	5521	48	3635-3386 calBCE (4760¬±22 BP, MAMS-16353)	..	Spain_MLN	Valencian Community, Alacant/Alicante, Alcoi, Les Llometes	Spain	38.7025	-0.48631	0	Repulldown on 3.2M snpset	1240K	1	I7644	SRC-0-byz1__S7644.E1.L1__half:SRC-1-byz2__S7644.E1.L1__half	0.207498	0.355377	527075	337454	..	M	n/a (no relatives detected)	n/a (too few SNPs)	n/a (too few SNPs)	Lazaridis caller (12/6/2020) based on Yfull 8.09 running directly on the bam	I-Y3104	I2a1a2	..	..	..	0.708	n/a (<2x)	n/a (<2x)	0.062	0.424	195	n/a (<200 SNPs)	n/a (<200 SNPs)	n/a (<200 SNPs)	-0.067
I2635	N	I2635	GENSCOT07, Site A	petrous	1	2018	OlaldeNature2018	Armit, Ian	Direct: IntCal20	5523	47	3647-3517 calBCE (4796¬±37 BP, SUERC-68639)	..	Scotland_N	Scotland, Tulloch of Assery	United Kingdom	58.53	-3.603	0	1240K pulldown padded to 3.2M snpset	1240K	1	I2635	SRC-0-cal1__S2635.E1.L1__half:SRC-1-cal2__S2635.E1.L1__half	3.22	3.22	..	745885	..	M	n/a (no relatives detected)	24.1231	0	Lazaridis caller (12/6/2020) based on Yfull 8.09 running directly on the bam	I-A8742	I2a1a2a1a2a	Patterson2021inPreparation with ISOGG version v15.73 (automated calling followed by manual checking)	I-A8742	I2a1a2a1a2a	762	U5b1+16189+@16192	[0.985,0.995]	0.076	0.425	4902	0.00418	4.11393	[0.002,0.006]	0.002
I6761	N	I6761	Skull 4 (R3688/130)	petrous	1	2018	OlaldeNature2018	Brace, Selina	Context: Archaeological - Period	5525	43	3650-3500 BCE	..	England_N	England, Sussex, Brighton, Whitehawk	United Kingdom	50.829	-0.112825	0	1240K pulldown padded to 3.2M snpset	1240K	1	I6761	SRC-0-dra1__S6761.L1__half:SRC-1-dra2__S6761.L1__half	0.842174	0.842174	..	539536	..	F	United Kingdom, England, Sussex, Brighton, Whitehawk Family A (2 members) (I6761 and I3039 are 1st degree relatives)	15.4802	0	n/a (female)	n/a (female)	n/a (female)	n/a (female)	n/a (female)	n/a (female)	183	K1a+195	[0.952,0.969]	0.087	0.018	n/a (female)	n/a (female)	n/a (female)	n/a (female)	0.03
I6746	N	I6746	SB 350C3	..	1	2019	BraceDiekmannNatureEcologyEvolution2019	Brace, Selina	Direct: IntCal20	5526	54	3697-3384 calBCE (4809¬±45 BP, UBA-30800)	..	England_N	England, Somerset, Burrington Combe, Aveline's Hole	United Kingdom	51.3247	-2.75325	0	1240K pulldown padded to 3.2M snpset	1240K	1	I6746	SRC-0-dra1__S6746.L1__half:SRC-1-dra2__S6746.L1__half	0.925983	0.925983	..	605166	..	F	n/a (no relatives detected)	5.4679	0	n/a (female)	n/a (female)	n/a (female)	n/a (female)	n/a (female)	n/a (female)	227	U5b1+16189+@16192	[0.974,0.987]	0.09	0.014	n/a (female)	n/a (female)	n/a (female)	n/a (female)	-0.011
I6759	N	I6759	Skull No. 1	petrous	1	2018	OlaldeNature2018	Brace, Selina	Direct (WARNING MISSING LAB CODE): IntCal20	5527	39	3641-3526 calBCE (4801¬±31 BP)	..	England_N	England, North Yorkshire, Kelco Cave, Giggleswick Scar	United Kingdom	54.0744	-2.28728	0	1240K pulldown padded to 3.2M snpset	1240K	1	I6759	SRC-0-dra1__S6759.L1__half:SRC-1-dra2__S6759.L1__half	2.5461	2.5461	..	758493	..	M	n/a (no relatives detected)	4.0556	0	Lazaridis caller (12/6/2020) based on Yfull 8.09 running directly on the bam	I-L161	I2a1a2	Patterson2021inPreparation with ISOGG version v15.73 (automated calling followed by manual checking)	I-L161	I2a1a2	482	J1	[0.990,0.997]	0.087	0.425	3954	0.011758	6.4695	[0.008,0.015]	-0.01
I7601	N	I7601	LL10, S-EVA 22877	tooth	1	2019	OlaldeScience2019	Lalueza-Fox, Carles	Direct: IntCal20	5527	37	3644-3528 calBCE (4810¬±22 BP, MAMS-16354)	..	Spain_MLN	Alicante, Alcoi, Llometes	Spain	38.7025	-0.48631	0	Repulldown on 3.2M snpset	1240K	1	I7601	SRC-0-byz1__S7601.E1.L1__half	0.093994	0.161148	264600	171778	..	M	n/a (no relatives detected)	n/a (too few SNPs)	n/a (too few SNPs)	Lazaridis caller (12/6/2020) based on Yfull 8.09 running directly on the bam	G-PF3148	G2a2a1	..	..	..	21.1	X2b+226	[0.965,0.988]	0.069	0.426	49	n/a (<200 SNPs)	n/a (<200 SNPs)	n/a (<200 SNPs)	-0.115
I6747	N	I6747	SB 381B3	..	1	2019	BraceDiekmannNatureEcologyEvolution2019	Brace, Selina	Direct: IntCal20	5528	42	3645-3526 calBCE (4808¬±35 BP, UB-29004)	..	England_N	England, Derbyshire, Brassington, Carsington Pasture Cave	United Kingdom	53.0798	-1.64094	0	1240K pulldown padded to 3.2M snpset	1240K	1	I6747	SRC-0-dra1__S6747.L1__half:SRC-1-dra2__S6747.L1__half	3.74231	3.74231	..	824027	..	M	n/a (no relatives detected)	0	0	Lazaridis caller (12/6/2020) based on Yfull 8.09 running directly on the bam	I-Y3709	I2a1b1a1a1	Patterson2021inPreparation with ISOGG version v15.73 (automated calling followed by manual checking) [overrides the call of I2a2a1a1a made by Yleaf, BraceDiekmannNatureEcologyEvolution2019]	I-Y3709	I2a1b1a1a1	293	J1c1b	[0.983,0.992]	0.073	0.42	5407	0.004106	4.23477	[0.002,0.006]	0.001
I6755	N	I6755	SB 467A3	..	1	2019	BraceDiekmannNatureEcologyEvolution2019	Brace, Selina	Direct: IntCal20	5528	40	3644-3527 calBCE (4808¬±32 BP, OxA-13539)	..	England_N	England, North Yorkshire, Ha Cave, Giggleswick Scar	United Kingdom	54.0744	-2.28728	0	1240K pulldown padded to 3.2M snpset	1240K	1	I6755	SRC-0-dra1__S6755.L1__half:SRC-1-dra2__S6755.L1__half	0.507274	0.507274	..	423271	..	M	n/a (no relatives detected)	4.253	0	..	I-Y3712	I2a1b1a1a1b	Patterson2021inPreparation with ISOGG version v15.73 (automated calling followed by manual checking) [overrides the call of I2a2a1 made by Yleaf, BraceDiekmannNatureEcologyEvolution2019]	I-Y3712	I2a1b1a1a1b	251	K	[0.860,0.883]	0.052	0.436	397	0.017424	2.16127	[0.002,0.033]	-0.021
I0559	N	I0559	QLB15D	tooth	1	2015	MathiesonNature2015 (1240k of same same sample with 390k in HaakLazaridis2015)	Haak, Wolfgang	Direct: IntCal20	5530	39	3646-3528 calBCE (4815¬±26 BP, MAMS-22818)	..	Germany_MN_Baalberge	Quedlinburg Site IX	Germany	51.792	11.142	0	Repulldown on 3.2M snpset	1240K	1	I0559	SR-Tribble12_merge__S0559_aL__half:SRC-0-390k_v6.4__S0559__unk:SRC-1-zak3__S0559.aL__half:SRC-2-zak2__S0559.aL__half:SRC-3-zahl2__S0559.aL__half:SRC-4-zahl3__S0559.aL__half	0.095998	0.163	267719	170444	..	M	n/a (no relatives detected)	n/a (too few SNPs)	n/a (too few SNPs)	Lazaridis caller (12/6/2020) based on Yfull 8.09 running directly on the bam	R-V88	R1b	..	..	R	163.242	H+16311	[0.992,1]	0.169	..	..	..	..	..	0.017
I3033	N	I3033	SB 462A2	petrous	1	2019	BraceDiekmannNatureEcologyEvolution2019	Brace, Selina	Direct: IntCal20	5533	49	3700-3518 calBCE (4819¬±42 BP, UBA-32284)	..	Wales_N	Wales, Pembrokeshire, Caldey Island, Ogof-Yr-Ychen	United Kingdom	51.6325	-4.6929	0	1240K pulldown padded to 3.2M snpset	1240K	1	I3033	SRC-0-med1__S3033.L1__half	0.09	0.09	..	99373	..	F	n/a (no relatives detected)	n/a (too few SNPs)	n/a (too few SNPs)	n/a (female)	n/a (female)	n/a (female)	n/a (female)	n/a (female)	n/a (female)	39	H	[0.939,0.958]	0.074	0.019	n/a (female)	n/a (female)	n/a (female)	n/a (female)	0.014
I3068	N	I3068	CPC03066	bone (long bone)	1	2018	OlaldeNature2018	Brace, Selina	Direct: IntCal20	5533	42	3648-3528 calBCE (4820¬±34 BP, UBA-29003)	..	England_N	England, Derbyshire, Brassington, Carsington Pasture Cave	United Kingdom	53.0798	-1.64094	0	1240K pulldown padded to 3.2M snpset	1240K	1	I3068	SRC-0-sig1__S3068.L1__half:SRC-1-sig2__S3068.L1__half	0.856	0.856	..	584259	..	M	n/a (no relatives detected)	27.5645	0	Lazaridis caller (12/6/2020) based on Yfull 8.09 running directly on the bam	I-L1193	I2a1b1a1a1b	Patterson2021inPreparation with ISOGG version v15.73 (automated calling followed by manual checking)	I-L1193	I2a1b1a1a1b	530	T2c1d1	[0.996,1.000]	0.02	0.426	1123	0.009151	2.50451	[0.002,0.016]	-0.004
I6677	N	I6677	BILI_4	petrous (CBD)	1	2019	NarasimhanPattersonScience2019	Pinhasi, Ron; Veleminsky, Petr; Dobe≈°, Miroslav	Context: Archaeological - Period	5550	115	3800-3400 BCE	..	Czech_Baalberge	Bilina	Czech Republic	50.5481	13.7761	0	1240K pulldown padded to 3.2M snpset	1240K	1	I6677	SRC-0-cam1__S6677.E1.L1__half:SRC-1-cam2__S6677.E1.L1__half	3.48817	3.48817	..	854799	..	M	n/a (no relatives detected)	5.8975	0	Lazaridis caller (12/6/2020) based on Yfull 8.09 running directly on the bam	HIJK	HIJK	..	..	..	152	T2b	[0.986,0.993]	0.098	0.416	5323	0.004917	4.48278	[0.003,0.007]	-0.002
I2634	N	I2634	GENSCOT06	petrous	1	2018	OlaldeNature2018	Armit, Ian	Direct: IntCal20	5567	51	3707-3528 calBCE (4851¬±34 BP, SUERC-68638)	..	Scotland_N	Scotland, Tulach an t'Sionnach	United Kingdom	58.54	-3.598	0	Repulldown on 3.2M snpset	1240K	2	I2634	SRC-0-cai1__S2634.E2.L2__half:SRC-0-sil1__S2634.E1.L2__half:SRC-1-cai2__S2634.E2.L2__half	0.447009	0.775	740454	468835	..	M	n/a (no relatives detected)	0	0	Lazaridis caller (12/6/2020) based on Yfull 8.09 running directly on the bam	I-L161	I2a1a2	Patterson2021inPreparation with ISOGG version v15.73 (automated calling followed by manual checking)	I-L161	I2a1a2	171.752	U2+152	[0.985,0.997]	..	..	..	0.016165	2.15617	[0.001,0.031]	0.011
I15947	N	I15947	2486, Grave F	petrous	1	2020	FernandesNatureEcologyEvolution2020	Pinhasi, Ron	Context: Date on other individual from same site and layer (I15946, I15945, I16168, I15943, I16183)	5575	332	4200-3050 BCE	..	Italy_Sardinia_N_contam	Sardinia, Anghelu Ruju	Italy	40.6267	8.32306	0	Repulldown on 3.2M snpset	1240K	1	S15947.Y1.E1.L1	Tyken_1240k+_half_S15947.Y1.E1.L1_20190421_HY352CCXY_6:Tyken_1240k+_half_S15947.Y1.E1.L1_20190421_HY352CCXY_7:Tyken_1240k+_half_S15947.Y1.E1.L1_20190421_HY352CCXY_8	0.070708	0.118977	198738	126638	42.1	M	Sardinia, Anghelu Ruju Family A (4 members) (1/2d: I15948-I22591 | 2d: I22591-I15947 | 2/3d: I15944-I15947)	n/a (too few SNPs)	n/a (too few SNPs)	Lazaridis caller (12/6/2020) based on Yfull 8.09 running directly on the bam	P-P226	P1~	..	..	..	13.32	R	[0.276,0.458]	0.158	0.426	33	n/a (<200 SNPs)	n/a (<200 SNPs)	n/a (<200 SNPs)	0.013
I5370	N	I5370	ORC_III 12.10	petrous	1	2018	OlaldeNature2018	Brace, Selina	Context: Archaeological - Period	5600	202	4000-3300 BCE	..	Scotland_N	Scotland, Oban, Raschoille	United Kingdom	56.4146	-5.46918	0	1240K pulldown padded to 3.2M snpset	1240K	1	I5370	SRC-0-meg1__S5370.L1__half	0.044	0.044	..	49853	..	F	n/a (no relatives detected)	n/a (too few SNPs)	n/a (too few SNPs)	n/a (female)	n/a (female)	n/a (female)	n/a (female)	n/a (female)	n/a (female)	19.1911	K1a+195	[0.945,0.982]	0.13	..	n/a (female)	n/a (female)	n/a (female)	n/a (female)	-0.026
I5371	N	I5371	ORC_II_95.2	petrous	1	2018	OlaldeNature2018	Brace, Selina	Context: Archaeological - Period	5600	202	4000-3300 BCE	..	Scotland_N	Scotland, Oban, Raschoille	United Kingdom	56.4146	-5.46918	0	1240K pulldown padded to 3.2M snpset	1240K	1	I5371	SRC-0-meg1__S5371.L1__half	0.363	0.363	..	329004	..	F	n/a (no relatives detected)	n/a (too few SNPs)	n/a (too few SNPs)	n/a (female)	n/a (female)	n/a (female)	n/a (female)	n/a (female)	n/a (female)	87.358	H4a1a2a	[0.944,0.969]	0.074	..	n/a (female)	n/a (female)	n/a (female)	n/a (female)	-0.025
I5359	N	I5359	19.210/28.593	petrous	1	2018	OlaldeNature2018	Brace, Selina	Context: Archaeological - Period	5600	202	4000-3300 BCE	..	Wales_N	Wales, Glamorgan, Tinkinswood	United Kingdom	51.4514	-3.30787	0	1240K pulldown padded to 3.2M snpset	1240K	1	I5359	SRC-0-meg1__S5359.L1__half:SRC-1-meg2__S5359.L1__half	0.733	0.733	..	522842	..	M	n/a (no relatives detected)	4.4996	0	Lazaridis caller (12/6/2020) based on Yfull 8.09 running directly on the bam	I-Y3709	I2a1b1a1a1	Patterson2021inPreparation with ISOGG version v15.73 (automated calling followed by manual checking)	I-Y3709	I2a1b1a1a1	100.374	H5	[0.958,0.986]	0.061	..	..	0.013881	1.73576	[0,0.03]	-0.034
I2691	N	I2691	GENSCOT30	petrous	1	2018	OlaldeNature2018	Armit, Ian	Direct: IntCal20	5613	29	3710-3632 calBCE (4881¬±25 BP, SUERC-68704)	..	Scotland_N_mediumlowEEF	Scotland, Distillery Cave	United Kingdom	56.41	-5.471	0	1240K pulldown padded to 3.2M snpset	1240K	1	I2691	SRC-0-cai1__S2691.E1.L2__half:SRC-1-cai2__S2691.E1.L2__half	3.456	3.456	..	769451	..	M	n/a (no relatives detected)	4.5272	0	Lazaridis caller (12/6/2020) based on Yfull 8.09 running directly on the bam	I-Y10626	I2a1b1a1a2~	Patterson2021inPreparation with ISOGG version v15.73 (automated calling followed by manual checking)	I-Y10626	I2a1b1a1a2~	472	J1c1	[0.981,0.990]	0.049	0.423	4741	0.003449	3.56391	[0.002,0.005]	0.002
I7646	N	I7646	LL7, S-EVA 22875	tooth	1	2019	OlaldeScience2019	Lalueza-Fox, Carles	Direct: IntCal20	5613	33	3711-3540 calBCE (4880¬±28 BP, MAMS-16339)	..	Spain_MLN	Valencian Community, Alacant/Alicante, Alcoi, Les Llometes	Spain	38.7025	-0.48631	0	Repulldown on 3.2M snpset	1240K	1	I7646	SRC-0-byz1__S7646.E1.L1__half	0.071783	0.124738	206009	135226	..	F	n/a (no relatives detected)	n/a (too few SNPs)	n/a (too few SNPs)	n/a (female)	n/a (female)	n/a (female)	n/a (female)	n/a (female)	n/a (female)	21.2	H1e1c	[0.980,0.998]	0.079	0.016	n/a (female)	n/a (female)	n/a (female)	n/a (female)	0.038
I7600	N	I7600	LL12, S-EVA 22879	tooth	1	2019	OlaldeScience2019	Lalueza-Fox, Carles	Context: From other dated individuals at the site (I7595, I7594, I7599, I7601, I7598)	5625	188	4000-3350 BCE	..	Spain_MLN	Alicante, Alcoi, Llometes	Spain	38.7025	-0.48631	0	Repulldown on 3.2M snpset	1240K	1	I7600	SRC-0-byz1__S7600.E1.L1__half:SRC-1-byz2__S7600.E1.L1__half	0.19211	0.335074	487024	317531	..	F	n/a (no relatives detected)	n/a (too few SNPs)	n/a (too few SNPs)	n/a (female)	n/a (female)	n/a (female)	n/a (female)	n/a (female)	n/a (female)	30.3	K1a2a	[0.981,0.996]	0.058	0.011	n/a (female)	n/a (female)	n/a (female)	n/a (female)	-0.016
I4089	N	I4089	URZI48	petrous	1	2018	MathiesonNature2018	Pinhasi, Ron	Direct: IntCal20	5636	30	3765-3640 calBCE (4915¬±25 BP, PSUAMS-1746)	..	Romania_C_Bodrogkeresztur	Urziceni	Romania	47.7467	22.395	0	1240K pulldown padded to 3.2M snpset	1240K	1	I4089	SRC-0-ris1__S4089.E1.L1__half:SRC-1-ris2__S4089.E1.L1__half:SRC-2-ris2__S4089.E1.L1__half	3.077	3.077	..	768553	..	M	n/a (no relatives detected)	0	0	Lazaridis caller (2/7/2021) based on Yfull 8.09 running directly on the bam	C-V182	C1a2a	..	..	..	611	J1c	[0.992,0.999]	0.107	0.425	4280	0.012291	6.66249	[0.009,0.016]	0.002
I2659	N	I2659	GENSCOT28	petrous	1	2018	OlaldeNature2018	Armit, Ian	Direct: IntCal20	5637	31	3766-3640 calBCE (4914¬±27 BP, SUERC-68702)	..	Scotland_N	Scotland, Distillery Cave	United Kingdom	56.41	-5.471	0	1240K pulldown padded to 3.2M snpset	1240K	1	I2659	SRC-0-cal1__S2659.E1.L1__half:SRC-1-cal2__S2659.E1.L1__half	2.985	2.985	..	792000	..	F	n/a (no relatives detected)	32.6155	0	n/a (female)	n/a (female)	n/a (female)	n/a (female)	n/a (female)	n/a (female)	467	H1c	[0.972,0.988]	0.082	0.012	n/a (female)	n/a (female)	n/a (female)	n/a (female)	0.014
I2633	N	I2633	GENSCOT05, Site B	petrous	1	2018	OlaldeNature2018	Armit, Ian	Direct: IntCal20	5639	35	3768-3638 calBCE (4911¬±32 BP, SUERC-68634)	..	Scotland_N	Scotland, Tulloch of Assery	United Kingdom	58.53	-3.603	0	1240K pulldown padded to 3.2M snpset	1240K	1	I2633	SRC-0-cal1__S2633.E1.L1__half:SRC-1-cal2__S2633.E1.L1__half	2.833	2.833	..	723739	..	F	n/a (no relatives detected)	4.0883	0	n/a (female)	n/a (female)	n/a (female)	n/a (female)	n/a (female)	n/a (female)	426	T2e1	[0.961,0.978]	0.095	0.03	n/a (female)	n/a (female)	n/a (female)	n/a (female)	0.007
I2789	N	I2789	GEN61	petrous	1	2017	LipsonNature2017	Sz√©cs√©nyi-Nagy, Anna	Context: Archaeological - Period	5650	58	3800-3600 BCE	..	Hungary_LateC_Protoboleraz	Abony, Turj√°nyos-d≈±l≈ë	Hungary	47.1891	20.0048	0	1240K pulldown padded to 3.2M snpset	1240K	1	I2789	SRC-0-cas1__S2789.L1__half:SRC-1-sil2__S2789.L1__half:SRC-2-sil1__S2789.L1__half:SRC-3-med2__S2789.L1__half	0.764	0.764	..	554564	..	M	n/a (no relatives detected)	16.5056	0	Lazaridis caller (12/6/2020) based on Yfull 8.09 running directly on the bam	I-L596	I2	..	..	..	137	J1c3b	[0.976,0.985]	0.173	0.419	988	0.001356	0.616032	[0,0.006]	-0.016
I6750	N	I6750	PA SK 3332	petrous	1	2018	OlaldeNature2018	Brace, Selina	Context: Archaeological - Period	5650	58	3800-3600 BCE	..	England_N	England, Wiltshire, Salisbury, Fussell's Lodge	United Kingdom	51.0912	-1.72751	0	1240K pulldown padded to 3.2M snpset	1240K	1	I6750	SRC-0-dra1__S6750.L1__half:SRC-1-dra2__S6750.L1__half	0.482649	0.482649	..	411908	..	M	United Kingdom, England, Wiltshire, Salisbury, Fussell's Lodge Family A (2 members) (I6750 and I6751 are 2nd or 3rd degree relatives)	25.3833	0	Lazaridis caller (12/6/2020) based on Yfull 8.09 running directly on the bam	I-Y3712	I2a1b1a1a1b	Patterson2021inPreparation with ISOGG version v15.73 (automated calling followed by manual checking)	I-Y3712	I2a1b1a1a1b	126	K1a+195	[0.981,0.990]	0.043	0.422	377	0.009346	1.55851	[0,0.021]	-0.02
I6751	N	I6751	PA SK 3324	petrous	1	2018	OlaldeNature2018	Brace, Selina	Context: Archaeological - Period	5650	58	3800-3600 BCE	..	England_N	England, Wiltshire, Salisbury, Fussell's Lodge	United Kingdom	51.0912	-1.72751	0	1240K pulldown padded to 3.2M snpset	1240K	1	I6751	SRC-0-dra1__S6751.L1__half:SRC-1-dra2__S6751.L1__half	1.86116	1.86116	..	719117	..	F	United Kingdom, England, Wiltshire, Salisbury, Fussell's Lodge Family A (2 members) (I6750 and I6751 are 2nd or 3rd degree relatives)	11.1211	0	n/a (female)	n/a (female)	n/a (female)	n/a (female)	n/a (female)	n/a (female)	410	U5b1+16189+@16192	[0.984,0.994]	0.081	0.012	n/a (female)	n/a (female)	n/a (female)	n/a (female)	-0.002
I16165	N	I16165	2464	petrous	1	2020	FernandesNatureEcologyEvolution2020	Pinhasi, Ron	Direct: IntCal20	5671	44	3787-3652 calBCE (4960¬±25 BP, PSUAMS-6924)	..	Italy_Sardinia_N	Sardinia, Sa Ucca de su Tintirriolu	Italy	40.4106	8.63972	0	Repulldown on 3.2M snpset	1240K	1	S16165.Y1.E1.L1	Noophian_1240k+_half_S16165.Y1.E1.L1_20190510_HY2HFCCXY_1:Noophian_1240k+_half_S16165.Y1.E1.L1_20190510_HY2HFCCXY_2:Noophian_1240k+_half_S16165.Y1.E1.L1_20190510_HY2HFCCXY_3	0.481545	0.846599	803758	502128	48.1	F	n/a (no relatives detected)	8.3869	0	n/a (female)	n/a (female)	n/a (female)	n/a (female)	n/a (female)	n/a (female)	100.5	V	[0.969,0.994]	0.113	0.013	n/a (female)	n/a (female)	n/a (female)	n/a (female)	-0.02
I0408	N	I0408	Mina18	tooth	1	2015	MathiesonNature2015 (1240k of same same sample with 390k in HaakLazaridis2015)	Haak, Wolfgang	Direct: IntCal20	5686	56	3895-3651 calBCE (4970¬±30 BP, Beta-316132)	..	Spain_MLN	La Mina	Spain	41.2522	-2.32622	0	1240K pulldown padded to 3.2M snpset	1240K	3	I0408	SR-Dosi123_merge__S0489__plus:SR-Mari2__S0489__plus:SR-eska__S0489__plus:SR-mari_L2__S0489__plus:SR-mari__S0489__plus:SR-oriII_L2__S0489__plus:SR-oriII__S0489__plus:SR-oriI_L2__S0489__plus:SR-oriI__S0489__plus:SRC-0-390k_v6.4__S0489__unk:SRC-1-390k_v6.4__S0666__unk:SRC-10-cor4__S0667.iL.aL1__half:SRC-11-cor5__S0667.iL.aL1__half:SRC-12-cor__S0667.iL.aL1__half:SRC-13-cor2__S0667.iL.aL1__half:SRC-14…	13.608	13.608	..	906735	..	F	n/a (no relatives detected)	11.5389	0	n/a (female)	n/a (female)	n/a (female)	n/a (female)	n/a (female)	n/a (female)	513.621	U5b1+16189+@16192	[0.94,0.97]	..	..	n/a (female)	n/a (female)	n/a (female)	n/a (female)	-0.006
I2110	N	I2110	4.V4a-H4	bone (cranial)	1	2018	MathiesonNature2018	Lillie, Malcolm	Direct: IntCal20	5697	64	3911-3650 calBCE (4976¬±33 BP, OxA-26203)	30-40	Ukraine_Eneolithic_Trypillia	Verteba Cave	Ukraine	48.7225	25.8808	0	1240K pulldown padded to 3.2M snpset	1240K	1	I2110	SRC-0-pax1__S2110.E1.L1__half	0.154	0.154	..	162373	..	M	n/a (no relatives detected)	n/a (too few SNPs)	n/a (too few SNPs)	Lazaridis caller (12/6/2020) based on Yfull 8.09 running directly on the bam	G-P303	G2a2b2a	..	..	..	37.3	T2b	[0.986,0.995]	0.087	0.424	56	n/a (<200 SNPs)	n/a (<200 SNPs)	n/a (<200 SNPs)	-0.012
I0405	N	I0405	Mina3	tooth	1	2015	MathiesonNature2015 (1240k of same same sample with 390k in HaakLazaridis2015)	Haak, Wolfgang	Context: Archaeological - Period	5700	87	3900-3600 BCE	..	Spain_MLN	La Mina	Spain	41.2522	-2.32622	0	Repulldown on 3.2M snpset	1240K	1	I0405	SR-eska__S0486__plus:SR-oriII_L2__S0486__plus:SR-oriII__S0486__plus:SR-oriI_L2__S0486__plus:SR-oriI__S0486__plus:SRC-0-390k_v6.4__S0486__unk:SRC-1-ank__S0486.aL2__plus:SRC-2-zak3__S0486.aL2__plus:SRC-3-zak2__S0486.aL2__plus:SRC-4-zahl2__S0486.aL2__plus:SRC-5-zahl3__S0486.aL2__plus	0.230652	0.377	509344	329685	..	M	n/a (no relatives detected)	n/a (too few SNPs)	n/a (too few SNPs)	Lazaridis caller (12/6/2020) based on Yfull 8.09 running directly on the bam	H-Y19962	H2c1a~	..	..	..	419.745	K1a1b1	[0.986,0.997]	..	..	..	..	..	..	0.047
I0407	N	I0407	Mina6	tooth	1	2015	MathiesonNature2015 (1240k of same same sample with 390k in HaakLazaridis2015)	Haak, Wolfgang	Context: Archaeological - Period	5700	87	3900-3600 BCE	..	Spain_MLN	La Mina	Spain	41.2522	-2.32622	0	Repulldown on 3.2M snpset	1240K	1	I0407	SR-eska__S0488__plus:SR-oriII_L2__S0488__plus:SR-oriII__S0488__plus:SR-oriI_L2__S0488__plus:SR-oriI__S0488__plus:SRC-0-390k_v6.4__S0488__unk:SRC-1-tos1__S0488.aL2__plus:SRC-2-tos2__S0488.aL2__plus:SRC-3-tos4__S0488.aL2__plus:SRC-4-tos5__S0488.aL2__plus:SRC-5-tak1__S0488__plus	0.825585	1.363	901152	562183	..	F	n/a (no relatives detected)	23.6163	0	n/a (female)	n/a (female)	n/a (female)	n/a (female)	n/a (female)	n/a (female)	363.223	K1b1a1	[0.995,1]	..	..	n/a (female)	n/a (female)	n/a (female)	n/a (female)	0.01
I6762	N	I6762	PA SK 1855	petrous	1	2018	OlaldeNature2018	Brace, Selina	Context: Archaeological - Period	5700	144	4000-3500 BCE	..	England_N	England, Gloucestershire, Chipping Norton, Upper Swell	United Kingdom	51.5611	-1.44592	0	1240K pulldown padded to 3.2M snpset	1240K	1	I6762	SRC-0-dra1__S6762.L1__half:SRC-1-dra2__S6762.L1__half	0.970433	0.970433	..	594458	..	M	n/a (no relatives detected)	19.7116	0	Lazaridis caller (12/6/2020) based on Yfull 8.09 running directly on the bam	I-Y3712	I2a1b1a1a1b	Patterson2021inPreparation with ISOGG version v15.73 (automated calling followed by manual checking)	I-Y3712	I2a1b1a1a1b	163	K1a1b1	[0.853,0.895]	0.07	0.43	1240	0.006745	2.24726	[0.001,0.013]	0.003
I16166	N	I16166	2465	petrous	1	2020	FernandesNatureEcologyEvolution2020	Pinhasi, Ron	Direct: IntCal20	5746	73	3941-3658 calBCE (5005¬±25 BP, PSUAMS-6925)	..	Italy_Sardinia_N	Sardinia, Sa Ucca de su Tintirriolu	Italy	40.4106	8.63972	0	Repulldown on 3.2M snpset	1240K	1	S16166.Y1.E1.L1	Noophian_1240k+_half_S16166.Y1.E1.L1_20190510_HY2HFCCXY_1:Noophian_1240k+_half_S16166.Y1.E1.L1_20190510_HY2HFCCXY_2:Noophian_1240k+_half_S16166.Y1.E1.L1_20190510_HY2HFCCXY_3	0.068296	0.115088	187329	119810	39.1	M	n/a (no relatives detected)	n/a (too few SNPs)	n/a (too few SNPs)	Lazaridis caller (12/6/2020) based on Yfull 8.09 running directly on the bam	I2	I2	..	..	..	13.32	J1c1	[0.940,0.984]	0.182	0.436	43	n/a (<200 SNPs)	n/a (<200 SNPs)	n/a (<200 SNPs)	-0.036
ELT002_merged	N	ELT002	UE 69 C: 589 S:7 N¬∫ Inv: 14227	tooth (molar); tooth	1	2019	VillalbaMoucoCurrentBiology2019	Haak, Wolfgang	Direct: IntCal20	5753	72	3941-3660 calBCE (5008¬±23 BP, MAMS-16160)	..	Spain_MLN	Cova de Els Trocs	Spain	42.5	0.5	0	1240K pulldown padded to 3.2M snpset	1240K	2	ELT002_merged	ILLUMINA-ELT002.A0101.TF1.1_S0_L005_R1_001.fastq:ILLUMINA-ELT002.B0101.TF1.1_S0_L005_R1_001.fastq	3.39444	3.39444	..	814697	..	M	n/a (no relatives detected)	0	0	Lazaridis caller (12/6/2020) based on Yfull 8.09 running directly on the bam	I-Y3992	I2a1a1a1~	Yhaplo, VillalbaMoucoCurrentBiology2019	..	I2a1a1	..	J1c1b	..	..	..	..	..	..	..	-0.008
I6760	N	I6760	SB 488B3	..	1	2019	BraceDiekmannNatureEcologyEvolution2019	Brace, Selina	Direct: IntCal20	5781	74	3946-3710 calBCE (5023¬±34 BP, OxA-17173)	..	England_N	England, Gloucestershire, Hampnett, Burn Ground	United Kingdom	51.8434	-1.85044	0	1240K pulldown padded to 3.2M snpset	1240K	1	I6760	SRC-0-dra1__S6760.L1__half:SRC-1-dra2__S6760.L1__half	0.74625	0.74625	..	540502	..	M	n/a (no relatives detected)	25.0711	0	Lazaridis caller (12/6/2020) based on Yfull 8.09 running directly on the bam	I-L1195	I2a1b1a1a1	Patterson2021inPreparation with ISOGG version v15.73 (automated calling followed by manual checking) [overrides the call of I2a2a1a1a2 made by Yleaf, BraceDiekmannNatureEcologyEvolution2019]	I-L1195	I2a1b1a1a1	169	U5b2a	[0.987,0.996]	0.088	0.431	748	0.004607	1.42544	[0,0.011]	-0.001
I0807	N	I0807	ESP30	bone	1	2015	MathiesonNature2015 (1240k of same same sample with 390k in HaakLazaridis2015)	Haak, Wolfgang	Direct: IntCal20	5799	78	3977-3659 calBCE (5061¬±62 BP, Erl-7784)	..	Germany_MN_Baalberge	Esperstedt	Germany	51.42	11.68	0	Repulldown on 3.2M snpset	1240K	1	I0807	SRC-0-men1__S0807.aL1__unk:SRC-1-men2__S0807.aL1__unk	0.052697	0.086	148372	87848	..	M	n/a (no relatives detected)	n/a (too few SNPs)	n/a (too few SNPs)	Lazaridis caller (12/6/2020) based on Yfull 8.09 running directly on the bam	IJ	IJ	..	..	..	48.9	H1e1a	[0.979,0.991]	0.099	0.505	..	..	..	..	0.046
I7643	N	I7643	LL3, S-EVA 22872	tooth	1	2019	OlaldeScience2019	Lalueza-Fox, Carles	Direct: IntCal20	5803	63	3952-3713 calBCE (5040¬±33 BP, MAMS-16344)	..	Spain_MLN	Valencian Community, Alacant/Alicante, Alcoi, Les Llometes	Spain	38.7025	-0.48631	0	Repulldown on 3.2M snpset	1240K	1	I7643	SRC-0-byz1__S7643.E1.L1__half	0.07956	0.138472	226990	148529	..	M	n/a (no relatives detected)	n/a (too few SNPs)	n/a (too few SNPs)	Lazaridis caller (12/6/2020) based on Yfull 8.09 running directly on the bam	H-Y19962	H2c1a~	..	..	..	27.2	K1a1b1	[0.988,0.999]	0.065	0.42	43	n/a (<200 SNPs)	n/a (<200 SNPs)	n/a (<200 SNPs)	-0.012
I16168	N	I16168	2467, Grave E	petrous	1	2020	FernandesNatureEcologyEvolution2020	Pinhasi, Ron	Direct: IntCal20	5807	61	3949-3714 calBCE (5035¬±25 BP, PSUAMS-6926)	..	Italy_Sardinia_N	Sardinia, Anghelu Ruju	Italy	40.6267	8.32306	0	Repulldown on 3.2M snpset	1240K	1	S16168.Y1.E1.L1	Noophian_1240k+_half_S16168.Y1.E1.L1_20190510_HY2HFCCXY_1:Noophian_1240k+_half_S16168.Y1.E1.L1_20190510_HY2HFCCXY_2:Noophian_1240k+_half_S16168.Y1.E1.L1_20190510_HY2HFCCXY_3	0.32554	0.550495	662953	413964	44.1	M	n/a (no relatives detected)	9.1868	0	Lazaridis caller (12/6/2020) based on Yfull 8.09 running directly on the bam	H-Y19962	H2c1a~	..	..	..	68.57	U5b2b3	[0.949,0.973]	0.163	0.428	591	0.0111	1.947	[0,0.022]	-0.007
ELT006_merged	N	ELT006	UE:1 C: 650 S:1 N¬∫ Inv: 22404	tooth (molar); tooth (molar)	1	2019	VillalbaMoucoCurrentBiology2019	Haak, Wolfgang	Direct: IntCal20	5809	59	3949-3715 calBCE (5035¬±23 BP, MAMS-16165)	..	Spain_MLN	Cova de Els Trocs	Spain	42.5	0.5	0	1240K pulldown padded to 3.2M snpset	1240K	2	ELT006_merged	ILLUMINA-ELT006.A0101.TF1.1_S0_L005_R1_001.fastq:ILLUMINA-ELT006.B0101.TF1.1_S0_L005_R1_001.fastq	2.03377	2.03377	..	702352	..	M	n/a (no relatives detected)	4.8233	0	Lazaridis caller (12/6/2020) based on Yfull 8.09 running directly on the bam	I-Z2049	I2a1a1a1~	Yhaplo, VillalbaMoucoCurrentBiology2019	..	I2a1a1	..	U3a1	..	..	..	..	..	..	..	-0.022
I2657	N	I2657	GENSCOT26	bone (phalanx)	1	2018	OlaldeNature2018	Armit, Ian	Direct: IntCal20	5814	55	3955-3773 calBCE (5052¬±30 BP, SUERC-68701)	..	Scotland_N	Scotland, Argyll and Bute, Oban, Macarthur Cave	United Kingdom	56.42	-5.472	0	Repulldown on 3.2M snpset	1240K	1	I2657_provisional	SRC-0-cal1__S2657.E1.L1__half:SRC-1-cal1__S2658.E1.L1__half:SRC-2-tam1__S2657.E1.L1__half	0.08127	0.138	223543	144134	..	M	United Kingdom, Scotland, Macarthur Cave Family A (2 members) (I2657 and I2658 are possibly 1st degree relatives)	n/a (too few SNPs)	n/a (too few SNPs)	Lazaridis caller (12/6/2020) based on Yfull 8.09 running directly on the bam	I-L1195	I2a1b1a1a1	Patterson2021inPreparation with ISOGG version v15.73 (automated calling followed by manual checking)	I-L1195	I2a1b1a1a1	108	W1+119	[0.974,0.985]	0.05	0.436	7	n/a (<200 SNPs)	n/a (<200 SNPs)	n/a (<200 SNPs)	0.105
I15945	N	I15945	2484, Grave F	petrous	1	2020	FernandesNatureEcologyEvolution2020	Pinhasi, Ron	Direct: IntCal20	5825	52	3967-3798 calBCE (5095¬±30 BP, PSUAMS-6936)	..	Italy_Sardinia_N	Sardinia, Anghelu Ruju	Italy	40.6267	8.32306	0	Repulldown on 3.2M snpset	1240K	1	S15945.Y1.E1.L1	Tyken_1240k+_half_S15945.Y1.E1.L1_20190421_HY352CCXY_6:Tyken_1240k+_half_S15945.Y1.E1.L1_20190421_HY352CCXY_7:Tyken_1240k+_half_S15945.Y1.E1.L1_20190421_HY352CCXY_8	0.101095	0.170733	270443	173132	41.5	F	n/a (no relatives detected)	n/a (too few SNPs)	n/a (too few SNPs)	n/a (female)	n/a (female)	n/a (female)	n/a (female)	n/a (female)	n/a (female)	21.55	J2b1a	[0.954,0.987]	0.178	0.017	n/a (female)	n/a (female)	n/a (female)	n/a (female)	-0.015
I7645	N	I7645	LL5, S-EVA 22874	tooth	1	2019	OlaldeScience2019	Lalueza-Fox, Carles	Direct: IntCal20	5845	61	3981-3804 calBCE (5120¬±25 BP, MAMS-16340)	..	Spain_MLN	Valencian Community, Alacant/Alicante, Alcoi, Les Llometes	Spain	38.7025	-0.48631	0	Repulldown on 3.2M snpset	1240K	1	I7645	SRC-0-byz1__S7645.E1.L1__half	0.016634	0.028574	50634	32778	..	M	n/a (no relatives detected)	n/a (too few SNPs)	n/a (too few SNPs)	Lazaridis caller (12/6/2020) based on Yfull 8.09 running directly on the bam	I-Y21979	I2a1a1b	..	..	..	7.09	HV0d	[0.933,0.975]	0.062	0.409	4	n/a (<200 SNPs)	n/a (<200 SNPs)	n/a (<200 SNPs)	0.111
I3709	N	I3709	A236	petrous	1	2018	MathiesonNature2018	Pinhasi, Ron	Direct: IntCal20	5860	64	4036-3804 calBCE (5130¬±30 BP, UCIAMS-186358)	..	Greece_Peloponnese_N	Diros, Alepotrypa Cave	Greece	36.6383	22.3825	0	1240K pulldown padded to 3.2M snpset	1240K	2	I3709	SRC-0-reg2__S3709.E1.L2__half:SRC-1-reg1__S3709.E1.L2__half:SRC-2-reg3__S3709.E1.L3__half:SRC-3-reg3__S3709.E1.L2__half:SRC-4-reg2__S3709.E1.L3__half:SRC-5-reg1__S3709.E1.L3__half	2.17536	2.17536	..	876124	..	F	n/a (no relatives detected)	0	0	n/a (female)	n/a (female)	n/a (female)	n/a (female)	n/a (female)	n/a (female)	226.787	K1b1a	[0.952,0.978]	..	..	n/a (female)	n/a (female)	n/a (female)	n/a (female)	-0.002
I2318	N	I2318	FR115	petrous	1	2018	MathiesonNature2018	Pinhasi, Ron	Direct: IntCal20	5935	43	4049-3820 calBCE (5170¬±30 BP, Poz-81125)	..	Greece_Peloponnese_N	Argolid, Franchthi Cave	Greece	37.4233	23.1322	0	1240K pulldown padded to 3.2M snpset	1240K	4	I2318	SRC-0-meg1__S2318.E1.L4__half:SRC-1-meg1__S2318.E1.L3__half:SRC-10-meg1__S2318.E1.L2__half:SRC-11-meg1__S2318.E1.L5__half:SRC-2-meg3__S2318.E1.L4__half:SRC-3-meg3__S2318.E1.L3__half:SRC-4-meg2__S2318.E1.L3__half:SRC-5-meg3__S2318.E1.L2__half:SRC-6-meg2__S2318.E1.L5__half:SRC-7-meg2__S2318.E1.L4__half:SRC-8-meg2__S2318.E1.L2__half:SRC-9-meg3__S2318.E1.L5__half	0.518535	0.518535	..	409069	..	F	n/a (no relatives detected)	0	0	n/a (female)	n/a (female)	n/a (female)	n/a (female)	n/a (female)	n/a (female)	24.1579	H2a+152 16311	[0.927,0.976]	..	..	n/a (female)	n/a (female)	n/a (female)	n/a (female)	0.004
I7647	N	I7647	LL9, S-EVA 22876	tooth	1	2019	OlaldeScience2019	Lalueza-Fox, Carles	Direct: IntCal20	5945	31	4045-3955 calBCE (5180¬±24 BP, MAMS-16335)	..	Spain_MLN	Valencian Community, Alacant/Alicante, Alcoi, Les Llometes	Spain	38.7025	-0.48631	0	Repulldown on 3.2M snpset	1240K	1	I7647	SRC-0-byz1__S7647.E1.L1__half	0.011751	0.020102	35909	23296	..	M	n/a (no relatives detected)	n/a (too few SNPs)	n/a (too few SNPs)	Lazaridis caller (12/6/2020) based on Yfull 8.09 running directly on the bam	H-Y19962	H2c1a~	..	..	..	5.73	K1b1a	[0.940,0.967]	0.041	0.419	5	n/a (<200 SNPs)	n/a (<200 SNPs)	n/a (<200 SNPs)	-0.114
I11902	N	I11902	477	petrous	1	2021	HarneyCheronetGenomeResearch2021	Pinhasi, Ron	Context: Archaeological - Period	5950	289	4500-3500 BCE	..	Romania_C_Bodrogkeresztur	Urziceni	Romania	47.7467	22.395	0	Repulldown on 3.2M snpset	1240K	4	I11902_new	S11902.E1.L1:S11903.E1.L1:S11904.E1.L1:S11905.E1.L1	3.4267	5.78016	1681048	912179	..	M	Urziceni Family G (2 Members) (I23119, I11902 are siblings)	0	0	Lazaridis caller (2/7/2021) based on Yfull 8.09 running directly on the bam	I-L596	I2	..	..	..	1511.9	H	[0.975,0.994]	0.092	0.397463	..	0.00752	7.83333	[0.006,0.009]	..
I11906	N	I11906	481	petrous	1	2021	HarneyCheronetGenomeResearch2021	Pinhasi, Ron	Context: Archaeological - Period	5950	289	4500-3500 BCE	..	Romania_C_Bodrogkeresztur	Urziceni	Romania	47.7467	22.395	0	Repulldown on 3.2M snpset	1240K	3	I11906_new	S11906.E1.L1:S11907.E1.L1:S11909.E1.L1	2.55789	4.36276	1425111	818377	..	M	Romania, Urziceni Family C (2 members) (I11906 and I7134 are brothers)	4.40609	0	Lazaridis caller (2/7/2021) based on Yfull 8.09 running directly on the bam	H	H	..	..	..	922.515	H5n	[0.988,0.999]	0.093	0.402648	..	0.00779	6.49167	[0.005,0.01]	-0.01
I7547	N	I7547	CH-08-C12-UE1210-E2	petrous	1	2019	OlaldeScience2019	Lalueza-Fox, Carles	Context (WARNING CONSTITUENT DATES' CALIBRATION METHODOLOGY UNCLEAR; MAY NEED MARINE CALIBRATION): Layer date based on separate skeletons 3948-3708 calBCE (5020¬±50 BP, CNA-360); 4221-3990 calBCE (5650¬±40 BP, CNA-664); 4244-3983 calBCE [5665¬±50 BP, CNA-833)	5950	173	4300-3700 BCE	..	Spain_MLN	C√°diz, San Fernando, Campo de Hockey	Spain	36.445	-6.21	0	Repulldown on 3.2M snpset	1240K	1	I7547	SRC-0-sol1__S7547.E1.L1__half	0.031827	0.058102	93992	63377	..	F	n/a (no relatives detected)	n/a (too few SNPs)	n/a (too few SNPs)	n/a (female)	n/a (female)	n/a (female)	n/a (female)	n/a (female)	n/a (female)	17.6	K1a+195	[0.942,0.976]	0.099	0.028	n/a (female)	n/a (female)	n/a (female)	n/a (female)	0.015
I7549	N	I7549	CH-08-C12-UE1214-E6	petrous	1	2019	OlaldeScience2019	Lalueza-Fox, Carles	Context (WARNING CONSTITUENT DATES' CALIBRATION METHODOLOGY UNCLEAR; MAY NEED MARINE CALIBRATION): Layer date based on separate skeletons 3948-3708 calBCE (5020¬±50 BP, CNA-360); 4221-3990 calBCE (5650¬±40 BP, CNA-664); 4244-3983 calBCE [5665¬±50 BP, CNA-833)	5950	173	4300-3700 BCE	..	Spain_MLN	C√°diz, San Fernando, Campo de Hockey	Spain	36.445	-6.21	0	Repulldown on 3.2M snpset	1240K	1	I7549	SRC-0-sol1__S7549.E1.L1__half:SRC-1-sol2__S7549.E1.L1__half:SRC-2-sol3__S7549.E1.L1__half	0.156383	0.285374	386718	260372	..	F	n/a (no relatives detected)	n/a (too few SNPs)	n/a (too few SNPs)	n/a (female)	n/a (female)	n/a (female)	n/a (female)	n/a (female)	n/a (female)	34.9	K1a4a1	[0.991,1.000]	0.176	0.015	n/a (female)	n/a (female)	n/a (female)	n/a (female)	-0.016
I15946	N	I15946	2485, Grave F	petrous	1	2020	FernandesNatureEcologyEvolution2020	Pinhasi, Ron	Direct: IntCal20	5968	46	4158-3958 calBCE (5205¬±30 BP, PSUAMS-6699)	..	Italy_Sardinia_N	Sardinia, Anghelu Ruju	Italy	40.6267	8.32306	0	Repulldown on 3.2M snpset	1240K	1	S15946.Y1.E1.L1	Tyken_1240k+_half_S15946.Y1.E1.L1_20190421_HY352CCXY_6:Tyken_1240k+_half_S15946.Y1.E1.L1_20190421_HY352CCXY_7:Tyken_1240k+_half_S15946.Y1.E1.L1_20190421_HY352CCXY_8	0.386664	0.65884	724861	455548	42.1	M	n/a (no relatives detected)	10.8592	0	Lazaridis caller (12/6/2020) based on Yfull 8.09 running directly on the bam	I-Y7240	I2a1b1a1b2	..	..	..	93.21	T2c1d+152	[0.984,0.997]	0.172	0.424	775	0.0126	2.739	[0.004,0.022]	..
I2783	N	I2783	GEN49	petrous	1	2017	LipsonNature2017	Sz√©cs√©nyi-Nagy, Anna	Direct: IntCal20	6010	74	4228-3962 calBCE (5230¬±40 BP, Poz-83638)	..	Hungary_Hunyadihalom_MCHA	Nemesn√°dudvar-Papf√∂ld, M9/7 lh.	Hungary	46.3348	19.0539	0	1240K pulldown padded to 3.2M snpset	1240K	1	I2783	SRC-0-cas1__S2783.L1__half:SRC-1-sil2__S2783.L1__half:SRC-2-sil1__S2783.L1__half:SRC-3-med2__S2783.L1__half	0.971	0.971	..	637283	..	M	n/a (no relatives detected)	23.0052	0	Lazaridis caller (12/6/2020) based on Yfull 8.09 running directly on the bam	C-V182	C1a2a	..	..	CT	93.2	T2b	[0.981,0.988]	0.139	0.409	1411	0.006125	2.3633	[0.001,0.011]	-0.016
I10272	N	I10272	P8L5-4	petrous	1	..	NovakPLoSOne2021	Pinhasi, Ron	Direct: IntCal20	6023	76	4230-3967 calBCE (5240¬±40 BP, Beta-233122)	..	Croatia_C_Lasinja	Potoƒçani	Croatia	45.4482	17.6388	0	Repulldown on 3.2M snpset	1240K	1	I10272	SRC-0-benk1__S10272.E1.L1__half:SRC-1-benk2__S10272.E1.L1__half	0.185969	0.323162	426862	277642	..	F	n/a (no relatives detected)	n/a (too few SNPs)	n/a (too few SNPs)	n/a (female)	n/a (female)	n/a (female)	n/a (female)	n/a (female)	n/a (female)	42.3	T2	[0.974,0.987]	0.162	0.014	n/a (female)	n/a (female)	n/a (female)	n/a (female)	0.01
I1908	N	I1908	KEFP2a	petrous	1	2017	LipsonNature2017	Sz√©cs√©nyi-Nagy, Anna	Context: Archaeological - Period	6050	115	4300-3900 BCE	..	Hungary_C_Balaton_Lasinja	Keszthely-Fen√©kpuszta, Pusztaszentegyh√°zi-d≈±l≈ë	Hungary	46.7099	17.2394	0	1240K pulldown padded to 3.2M snpset	1240K	1	I1908	SRC-0-mic1__S1908.L1__half:SRC-1-mic2__S1908.L1__half	0.736	0.736	..	542513	..	F	n/a (no relatives detected)	0	0	n/a (female)	n/a (female)	n/a (female)	n/a (female)	n/a (female)	n/a (female)	91.8	J2b1a	[0.986,0.993]	0.104	0.009	n/a (female)	n/a (female)	n/a (female)	n/a (female)	-0.001
I2351	N	I2351	TOLM2a	tooth (molar)	1	2017	LipsonNature2017	Sz√©cs√©nyi-Nagy, Anna	Context: Archaeological - Period	6050	115	4300-3900 BCE	..	Hungary_C_Balaton_Lasinja	Tolna-M√∂zs TO3	Hungary	46.4071	18.7422	0	1240K pulldown padded to 3.2M snpset	1240K	1	I2351	SRC-0-ant1__S2351.L1__half	0.02	0.02	..	22423	..	F	n/a (no relatives detected)	n/a (too few SNPs)	n/a (too few SNPs)	n/a (female)	n/a (female)	n/a (female)	n/a (female)	n/a (female)	n/a (female)	203	T2c1d+152	[0.861,0.903]	0.074	0.014	n/a (female)	n/a (female)	n/a (female)	n/a (female)	0.003
I4189	N	I4189	GEN100	petrous	1	2017	LipsonNature2017	Sz√©cs√©nyi-Nagy, Anna	Context: Archaeological - Period	6050	115	4300-3900 BCE	..	Hungary_C_Balaton_Lasinja	Als√≥ny√©k, site 11	Hungary	46.2045	18.7299	0	1240K pulldown padded to 3.2M snpset	1240K	1	I4189	SRC-0-cha1__S4189.L1__half:SRC-1-cha2__S4189.L1__half:SRC-2-zha1__S4189.L1__half	1.806	1.806	..	764429	..	F	n/a (no relatives detected)	0	0	n/a (female)	n/a (female)	n/a (female)	n/a (female)	n/a (female)	n/a (female)	62.7	T2b	[0.985,0.993]	0.134	0.011	n/a (female)	n/a (female)	n/a (female)	n/a (female)	-0.001
I10045	N	I10045	P8U8A	petrous	1	..	NovakPLoSOne2021	Pinhasi, Ron	Context: Date(s) from same site (I10293, I10052, I10272)	6050	115	4300-3900 BCE	..	Croatia_C_Lasinja	Potoƒçani	Croatia	45.4482	17.6388	0	Repulldown on 3.2M snpset	1240K	1	I10045	SRC-0-sor1__S10045.E1.L1__half:SRC-1-sor2__S10045.E1.L1__half	1.51281	2.60199	1355303	804710	..	M	Croatia, Potoƒçani Family D (4 members) (I10068-I10070-I10074 have a father-daughter1-daughter2 relationship; I10045 has a 2d or 3d relationship to I10068-I10070-I10074)	0	0	Lazaridis caller (12/6/2020) based on Yfull 8.09 running directly on the bam	G-L140	G2a2b2a1	..	..	..	162	H13b1+200	[0.978,0.99]	0.141	0.42	4736	0.005896	4.48749	[0.003,0.008]	-0.002
I10046	N	I10046	P8L4	petrous	1	..	NovakPLoSOne2021	Pinhasi, Ron	Context: Date(s) from same site (I10293, I10052, I10272)	6050	115	4300-3900 BCE	..	Croatia_C_Lasinja	Potoƒçani	Croatia	45.4482	17.6388	0	Repulldown on 3.2M snpset	1240K	2	I10046_anew	SRC-0-benk1__S10073.E1.L2__half:SRC-1-benk2__S10073.E1.L2__half:SRC-2-sor1__S10046.E1.L1__half	1.14261	1.95888	1125480	672605	..	M	n/a (no relatives detected)	0	0	Lazaridis caller (12/6/2020) based on Yfull 8.09 running directly on the bam	G-L140	G2a2b2a1	..	..	..	..	N1a1a1a3	..	..	..	..	..	..	..	-0.007
I10047	N	I10047	P8L1	petrous	1	..	NovakPLoSOne2021	Pinhasi, Ron	Context: Date(s) from same site (I10293, I10052, I10272)	6050	115	4300-3900 BCE	..	Croatia_C_Lasinja	Potoƒçani	Croatia	45.4482	17.6388	0	Repulldown on 3.2M snpset	1240K	1	I10047	SRC-0-sor1__S10047.E1.L1__half:SRC-1-sor2__S10047.E1.L1__half	1.22681	2.12828	1236839	752618	..	M	n/a (no relatives detected)	0	0	Lazaridis caller (12/6/2020) based on Yfull 8.09 running directly on the bam	G-PF3177	G2a2a1a	..	..	..	178	U2+152	[0.996,1]	0.138	0.425	3620	0.007355	4.41626	[0.004,0.011]	-0.009
I10048	N	I10048	P8L1-2	petrous	1	..	NovakPLoSOne2021	Pinhasi, Ron	Context: Date(s) from same site (I10293, I10052, I10272)	6050	115	4300-3900 BCE	..	Croatia_C_Lasinja	Potoƒçani	Croatia	45.4482	17.6388	0	Repulldown on 3.2M snpset	1240K	1	I10048	SRC-0-sor1__S10048.E1.L1__half:SRC-1-sor2__S10048.E1.L1__half	1.54885	2.68688	1320460	789757	..	M	n/a (no relatives detected)	4.0578	0	Lazaridis caller (12/6/2020) based on Yfull 8.09 running directly on the bam	G-CTS342	G2a2b2a1a1c	..	..	..	232	U5b2c	[0.987,0.996]	0.129	0.421	4388	0.005846	4.32066	[0.003,0.008]	0.002
I10053	N	I10053	P8L11	petrous	1	..	NovakPLoSOne2021	Pinhasi, Ron	Context: Date(s) from same site (I10293, I10052, I10272)	6050	115	4300-3900 BCE	..	Croatia_C_Lasinja	Potoƒçani	Croatia	45.4482	17.6388	0	Repulldown on 3.2M snpset	1240K	1	I10053	SRC-0-nih1__S10053.E1.L1__half:SRC-1-mel2__S10053.E1.L1__half	0.866681	1.5171	998642	622345	..	M	n/a (no relatives detected)	0	0	Lazaridis caller (12/6/2020) based on Yfull 8.09 running directly on the bam	G-Y130324	G2a2a1a2b1b	..	..	..	69.4	H5b	[0.982,0.996]	0.154	0.435	2343	0.011517	4.73081	[0.007,0.016]	-0.006
I10054	N	I10054	P8L12-2	petrous	1	..	NovakPLoSOne2021	Pinhasi, Ron	Context: Date(s) from same site (I10293, I10052, I10272)	6050	115	4300-3900 BCE	..	Croatia_C_Lasinja	Potoƒçani	Croatia	45.4482	17.6388	0	Repulldown on 3.2M snpset	1240K	2	I10054_anew	SRC-0-sor1__S10300.E1.L1__half:SRC-1-sor2__S10300.E1.L1__half:SRC-2-nih1__S10054.E1.L1__half:SRC-3-mel2__S10054.E1.L1__half	1.95717	3.39089	1385821	827663	..	M	Croatia, Potoƒçani Family C (2 members) (I10054-I11065 have a 2d or 3d relationship)	0	0	Lazaridis caller (12/6/2020) based on Yfull 8.09 running directly on the bam	G-CTS342	G2a2b2a1a1c	..	..	..	..	H	..	..	..	..	..	..	..	-0.008
I10056	N	I10056	P8L14-2	petrous	1	..	NovakPLoSOne2021	Pinhasi, Ron	Context: Date(s) from same site (I10293, I10052, I10272)	6050	115	4300-3900 BCE	..	Croatia_C_Lasinja	Potoƒçani	Croatia	45.4482	17.6388	0	Repulldown on 3.2M snpset	1240K	1	I10056	SRC-0-nih1__S10056.E1.L1__half:SRC-1-mel2__S10056.E1.L1__half	1.1893	2.07844	1139444	708311	..	F	n/a (no relatives detected)	0	0	n/a (female)	n/a (female)	n/a (female)	n/a (female)	n/a (female)	n/a (female)	212	K1a3a	[0.994,0.999]	0.129	0.013	n/a (female)	n/a (female)	n/a (female)	n/a (female)	-0.002
I10057	N	I10057	P8L2-4	petrous	1	..	NovakPLoSOne2021	Pinhasi, Ron	Context: Date(s) from same site (I10293, I10052, I10272)	6050	115	4300-3900 BCE	..	Croatia_C_Lasinja	Potoƒçani	Croatia	45.4482	17.6388	0	Repulldown on 3.2M snpset	1240K	1	I10057	SRC-0-nih1__S10057.E1.L1__half:SRC-1-mel2__S10057.E1.L1__half	1.6492	2.88166	1237432	757554	..	F	n/a (no relatives detected)	5.8236	0	n/a (female)	n/a (female)	n/a (female)	n/a (female)	n/a (female)	n/a (female)	226	H7	[0.99,0.998]	0.115	0.013	n/a (female)	n/a (female)	n/a (female)	n/a (female)	-0.009
I10062	N	I10062	P8L12	petrous	1	..	NovakPLoSOne2021	Pinhasi, Ron	Context: Date(s) from same site (I10293, I10052, I10272)	6050	115	4300-3900 BCE	..	Croatia_C_Lasinja	Potoƒçani	Croatia	45.4482	17.6388	0	Repulldown on 3.2M snpset	1240K	1	I10062	SRC-0-nih1__S10062.E1.L1__half:SRC-1-mel2__S10062.E1.L1__half	1.62183	2.81	1278230	762553	..	M	n/a (no relatives detected)	0	0	Lazaridis caller (12/6/2020) based on Yfull 8.09 running directly on the bam	I-S21825	I2a1a1b	..	..	..	192	H+16311	[0.987,0.996]	0.125	0.423	4337	0.005629	4.62114	[0.003,0.008]	-0.009
I10063	N	I10063	P8L12-3	petrous	1	..	NovakPLoSOne2021	Pinhasi, Ron	Context: Date(s) from same site (I10293, I10052, I10272)	6050	115	4300-3900 BCE	..	Croatia_C_Lasinja	Potoƒçani	Croatia	45.4482	17.6388	0	Repulldown on 3.2M snpset	1240K	1	I10063	SRC-0-nih1__S10063.E1.L1__half:SRC-1-mel2__S10063.E1.L1__half	1.60113	2.78366	1235093	740935	..	M	n/a (no relatives detected)	0	0	Lazaridis caller (12/6/2020) based on Yfull 8.09 running directly on the bam	C-V86	C1a2	..	..	..	304	H	[0.988,0.998]	0.127	0.424	4150	0.005262	3.83495	[0.003,0.008]	-0.001
I10064	N	I10064	P8L14	petrous	1	..	NovakPLoSOne2021	Pinhasi, Ron	Context: Date(s) from same site (I10293, I10052, I10272)	6050	115	4300-3900 BCE	..	Croatia_C_Lasinja	Potoƒçani	Croatia	45.4482	17.6388	0	Repulldown on 3.2M snpset	1240K	1	I10064	SRC-0-nih1__S10064.E1.L1__half:SRC-1-mel2__S10064.E1.L1__half	0.936976	1.64471	1017192	641384	..	F	n/a (no relatives detected)	0	0	n/a (female)	n/a (female)	n/a (female)	n/a (female)	n/a (female)	n/a (female)	154	J1	[0.982,0.993]	0.123	0.011	n/a (female)	n/a (female)	n/a (female)	n/a (female)	-0.008
I10069	N	I10069	P8L2-3	petrous	1	..	NovakPLoSOne2021	Pinhasi, Ron	Context: Date(s) from same site (I10293, I10052, I10272)	6050	115	4300-3900 BCE	..	Croatia_C_Lasinja	Potoƒçani	Croatia	45.4482	17.6388	0	Repulldown on 3.2M snpset	1240K	1	I10069	SRC-0-nih1__S10069.E1.L1__half:SRC-1-mel2__S10069.E1.L1__half	1.5673	2.74052	1210571	744312	..	F	n/a (no relatives detected)	0	0	n/a (female)	n/a (female)	n/a (female)	n/a (female)	n/a (female)	n/a (female)	183	T2	[0.99,0.997]	0.131	0.01	n/a (female)	n/a (female)	n/a (female)	n/a (female)	-0.008
I10070	N	I10070	P8L3	petrous	1	..	NovakPLoSOne2021	Pinhasi, Ron	Context: Date(s) from same site (I10293, I10052, I10272)	6050	115	4300-3900 BCE	..	Croatia_C_Lasinja	Potoƒçani	Croatia	45.4482	17.6388	0	Repulldown on 3.2M snpset	1240K	2	I10070_anew	SRC-0-sor1__S10304.E1.L1__half:SRC-1-sor2__S10304.E1.L1__half:SRC-2-nih1__S10070.E1.L1__half:SRC-3-mel2__S10070.E1.L1__half	2.16965	3.78119	1364750	825996	..	F	Croatia, Potoƒçani Family D (4 members) (I10068-I10070-I10074 have a father-daughter1-daughter2 relationship; I10045 has a 2d or 3d relationship to I10068-I10070-I10074)	0	0	n/a (female)	n/a (female)	n/a (female)	n/a (female)	n/a (female)	n/a (female)	76.1153	U2e1'2'3	[0.989,0.998]	..	..	n/a (female)	n/a (female)	n/a (female)	n/a (female)	0.005
I10071	N	I10071	P8L3-2	petrous	1	..	NovakPLoSOne2021	Pinhasi, Ron	Context: Date(s) from same site (I10293, I10052, I10272)	6050	115	4300-3900 BCE	..	Croatia_C_Lasinja	Potoƒçani	Croatia	45.4482	17.6388	0	Repulldown on 3.2M snpset	1240K	1	I10071	SRC-0-nih1__S10071.E1.L1__half:SRC-1-mel2__S10071.E1.L1__half	0.309096	0.542921	591396	386023	..	F	n/a (no relatives detected)	n/a (too few SNPs)	n/a (too few SNPs)	n/a (female)	n/a (female)	n/a (female)	n/a (female)	n/a (female)	n/a (female)	26.7	H26	[0.985,1]	0.14	0.012	n/a (female)	n/a (female)	n/a (female)	n/a (female)	-0.006
I10072	N	I10072	P8L3-3	petrous	1	..	NovakPLoSOne2021	Pinhasi, Ron	Context: Date(s) from same site (I10293, I10052, I10272)	6050	115	4300-3900 BCE	..	Croatia_C_Lasinja	Potoƒçani	Croatia	45.4482	17.6388	0	Repulldown on 3.2M snpset	1240K	1	I10072	SRC-0-nih1__S10072.E1.L1__half:SRC-1-mel2__S10072.E1.L1__half	1.71141	2.96376	1299255	772906	..	M	n/a (no relatives detected)	0	0	Lazaridis caller (12/6/2020) based on Yfull 8.09 running directly on the bam	I-S21825	I2a1a1b	..	..	..	165	N1a1a	[0.975,0.987]	0.122	0.424	4737	0.004982	4.51193	[0.003,0.007]	0.014
I10271	N	I10271	P8L5-3	petrous	1	..	NovakPLoSOne2021	Pinhasi, Ron	Context: Date(s) from same site (I10293, I10052, I10272)	6050	115	4300-3900 BCE	..	Croatia_C_Lasinja	Potoƒçani	Croatia	45.4482	17.6388	0	Repulldown on 3.2M snpset	1240K	1	I10271	SRC-0-benk1__S10271.E1.L1__half:SRC-1-benk2__S10271.E1.L1__half	0.885763	1.51572	1034816	624283	..	M	n/a (no relatives detected)	4.1727	0	Lazaridis caller (12/6/2020) based on Yfull 8.09 running directly on the bam	I-L596	I2	..	..	..	331	T2b	[0.994,0.999]	0.127	0.434	2451	0.005134	2.65427	[0.001,0.009]	-0.01
I10273	N	I10273	P8L6	petrous	1	..	NovakPLoSOne2021	Pinhasi, Ron	Context: Date(s) from same site (I10293, I10052, I10272)	6050	115	4300-3900 BCE	..	Croatia_C_Lasinja	Potoƒçani	Croatia	45.4482	17.6388	0	Repulldown on 3.2M snpset	1240K	1	I10273	SRC-0-benk1__S10273.E1.L1__half:SRC-1-benk2__S10273.E1.L1__half	0.915284	1.57809	1016024	623965	..	F	n/a (no relatives detected)	0	0	n/a (female)	n/a (female)	n/a (female)	n/a (female)	n/a (female)	n/a (female)	423	N1a1a1a2	[0.993,0.998]	0.128	0.012	n/a (female)	n/a (female)	n/a (female)	n/a (female)	-0.005
I10274	N	I10274	P8L6-2	petrous	1	..	NovakPLoSOne2021	Pinhasi, Ron	Context: Date(s) from same site (I10293, I10052, I10272)	6050	115	4300-3900 BCE	..	Croatia_C_Lasinja	Potoƒçani	Croatia	45.4482	17.6388	0	Repulldown on 3.2M snpset	1240K	2	I10274_anew	SRC-0-benk1__S10274.E1.L1__half:SRC-1-sor1__S10301.E1.L1__half	0.077747	0.135602	210715	139006	..	M	n/a (no relatives detected)	n/a (too few SNPs)	n/a (too few SNPs)	Lazaridis caller (12/6/2020) based on Yfull 8.09 running directly on the bam	C-F16270	C1a2	..	..	..	607.776	T1a1	[0.993,1]	..	..	..	..	..	..	0.01
I10275	N	I10275	P8L7	petrous	1	..	NovakPLoSOne2021	Pinhasi, Ron	Context: Date(s) from same site (I10293, I10052, I10272)	6050	115	4300-3900 BCE	..	Croatia_C_Lasinja	Potoƒçani	Croatia	45.4482	17.6388	0	Repulldown on 3.2M snpset	1240K	1	I10275	SRC-0-benk1__S10275.E1.L1__half	0.050538	0.088848	141333	94061	..	F	n/a (no relatives detected)	n/a (too few SNPs)	n/a (too few SNPs)	n/a (female)	n/a (female)	n/a (female)	n/a (female)	n/a (female)	n/a (female)	..	..	..	0.14	0.017	n/a (female)	n/a (female)	n/a (female)	n/a (female)	0.003
I10291	N	I10291	P8L7-2	petrous	1	..	NovakPLoSOne2021	Pinhasi, Ron	Context: Date(s) from same site (I10293, I10052, I10272)	6050	115	4300-3900 BCE	..	Croatia_C_Lasinja	Potoƒçani	Croatia	45.4482	17.6388	0	Repulldown on 3.2M snpset	1240K	1	I10291	SRC-0-sor1__S10291.E1.L1__half	0.141267	0.246389	354061	233140	..	F	n/a (no relatives detected)	n/a (too few SNPs)	n/a (too few SNPs)	n/a (female)	n/a (female)	n/a (female)	n/a (female)	n/a (female)	n/a (female)	25.2	T2b	[0.975,0.994]	0.146	0.014	n/a (female)	n/a (female)	n/a (female)	n/a (female)	-0.03
I10294	N	I10294	P8L8-3	petrous	1	..	NovakPLoSOne2021	Pinhasi, Ron	Context: Date(s) from same site (I10293, I10052, I10272)	6050	115	4300-3900 BCE	..	Croatia_C_Lasinja	Potoƒçani	Croatia	45.4482	17.6388	0	Repulldown on 3.2M snpset	1240K	2	I10294_anew	SRC-0-sor1__S10294.E1.L1__half:SRC-1-sor2__S10294.E1.L1__half:SRC-2-sor1__S10296.E1.L1__half:SRC-3-sor2__S10296.E1.L1__half	2.07607	3.58688	1457280	858333	..	M	Croatia, Potoƒçani Family B (2 members) (I10061-10294 have a father-son relationship)	0	0	Lazaridis caller (12/6/2020) based on Yfull 8.09 running directly on the bam	G-CTS342	G2a2b2a1a1c	..	..	..	..	H	..	..	..	..	..	..	..	0
I10295	N	I10295	P8L9	petrous	1	..	NovakPLoSOne2021	Pinhasi, Ron	Context: Date(s) from same site (I10293, I10052, I10272)	6050	115	4300-3900 BCE	..	Croatia_C_Lasinja	Potoƒçani	Croatia	45.4482	17.6388	0	Repulldown on 3.2M snpset	1240K	1	I10295	SRC-0-sor1__S10295.E1.L1__half	0.009572	0.016086	29134	18639	..	M	n/a (no relatives detected)	n/a (too few SNPs)	n/a (too few SNPs)	Lazaridis caller (12/6/2020) based on Yfull 8.09 running directly on the bam	G-Z6553	G2a	..	..	..	1.92	n/a (<2x)	n/a (<2x)	0.052	0.387	4	n/a (<200 SNPs)	n/a (<200 SNPs)	n/a (<200 SNPs)	0.02
I10297	N	I10297	P8U11	petrous	1	..	NovakPLoSOne2021	Pinhasi, Ron	Context: Date(s) from same site (I10293, I10052, I10272)	6050	115	4300-3900 BCE	..	Croatia_C_Lasinja	Potoƒçani	Croatia	45.4482	17.6388	0	Repulldown on 3.2M snpset	1240K	2	I10297_anew	SRC-0-sor1__S10297.E1.L1__half:SRC-1-sor2__S10297.E1.L1__half:SRC-2-sor1__S10298.E1.L1__half:SRC-3-sor2__S10298.E1.L1__half	2.95708	5.14513	1505796	895998	..	F	n/a (no relatives detected)	0	0	n/a (female)	n/a (female)	n/a (female)	n/a (female)	n/a (female)	n/a (female)	..	X2b	..	..	..	n/a (female)	n/a (female)	n/a (female)	n/a (female)	-0.011
I10299	N	I10299	P8U11-2	petrous	1	..	NovakPLoSOne2021	Pinhasi, Ron	Context: Date(s) from same site (I10293, I10052, I10272)	6050	115	4300-3900 BCE	..	Croatia_C_Lasinja	Potoƒçani	Croatia	45.4482	17.6388	0	Repulldown on 3.2M snpset	1240K	1	I10299	SRC-0-sor1__S10299.E1.L1__half:SRC-1-sor2__S10299.E1.L1__half	0.503158	0.87458	875907	561151	..	F	n/a (no relatives detected)	7.5724	0	n/a (female)	n/a (female)	n/a (female)	n/a (female)	n/a (female)	n/a (female)	75.4	K1a4a1	[0.981,0.992]	0.171	0.01	n/a (female)	n/a (female)	n/a (female)	n/a (female)	-0.004
I10303	N	I10303	P8U19/3	petrous	1	..	NovakPLoSOne2021	Pinhasi, Ron	Context: Date(s) from same site (I10293, I10052, I10272)	6050	115	4300-3900 BCE	..	Croatia_C_Lasinja	Potoƒçani	Croatia	45.4482	17.6388	0	Repulldown on 3.2M snpset	1240K	1	I10303	SRC-0-sor1__S10303.E1.L1__half:SRC-1-sor2__S10303.E1.L1__half	0.711339	1.21738	1099390	681530	..	F	n/a (no relatives detected)	0	0	n/a (female)	n/a (female)	n/a (female)	n/a (female)	n/a (female)	n/a (female)	193	N1a1a	[0.987,0.996]	0.084	0.009	n/a (female)	n/a (female)	n/a (female)	n/a (female)	0.006
I1909	N	I1909	M6-116.12a	tooth (molar)	1	2017	LipsonNature2017	Sz√©cs√©nyi-Nagy, Anna	Direct: IntCal20	6086	59	4239-4046 calBCE (5300¬±23 BP, MAMS-14132)	..	Hungary_C_Balaton_Lasinja	L√°nycs√≥k, Csata-alja	Hungary	45.993	18.5813	0	1240K pulldown padded to 3.2M snpset	1240K	1	I1909	SRC-0-mic1__S1909.L1__half:SRC-1-mic2__S1909.L1__half	0.637	0.637	..	486673	..	F	n/a (no relatives detected)	4.1536	0	n/a (female)	n/a (female)	n/a (female)	n/a (female)	n/a (female)	n/a (female)	188	T2	[0.997,0.999]	0.129	0.01	n/a (female)	n/a (female)	n/a (female)	n/a (female)	0.007
I7042	N	I7042	HUNG496, grave 244	petrous	1	2018	OlaldeNature2018	Pinhasi, Ron	Direct: IntCal20	6086	60	4239-4046 calBCE (5300¬±25 BP, PSUAMS-4035)	..	Hungary_MN	Szigetszentmikl√≥s-√úd√ºl≈ësor	Hungary	47.43	19.052	0	Repulldown on 3.2M snpset	1240K	1	I7042	SRC-0-hie1__S7042.E1.L1__half:SRC-1-hie2__S7042.E1.L1__half:SRC-2-hie3__S7042.E1.L1__half	2.51539	4.31057	1340510	767696	..	M	n/a (no relatives detected)	13.823	0	Lazaridis caller (12/6/2020) based on Yfull 8.09 running directly on the bam	I-M838	I2a1a1b1b~	..	..	..	493	H	[0.988,0.997]	0.082	0.423	4926	0.004377	4.52506	[0.002,0.006]	-0.009
I10293	N	I10293	P8L8-2	petrous	1	..	NovakPLoSOne2021	Pinhasi, Ron	Direct: IntCal20	6093	70	4315-3997 calBCE (5310¬±40 BP, Beta-233123)	..	Croatia_C_Lasinja	Potoƒçani	Croatia	45.4482	17.6388	0	Repulldown on 3.2M snpset	1240K	1	I10293	SRC-0-sor1__S10293.E1.L1__half:SRC-1-sor2__S10293.E1.L1__half	1.39802	2.41855	1283539	784486	..	F	Croatia, Potoƒçani Family A (2 members) (I10067-I10293 have a 1d relationship)	0	0	n/a (female)	n/a (female)	n/a (female)	n/a (female)	n/a (female)	n/a (female)	139	H4a1	[0.985,0.993]	0.121	0.011	n/a (female)	n/a (female)	n/a (female)	n/a (female)	0
I10052	N	I10052	P8L10-4	petrous	1	..	NovakPLoSOne2021	Pinhasi, Ron	Direct: IntCal20	6095	61	4246-4052 calBCE (5325¬±20 BP, UCIAMS-140250)	..	Croatia_C_Lasinja	Potoƒçani	Croatia	45.4482	17.6388	0	Repulldown on 3.2M snpset	1240K	1	I10052	SRC-0-nih1__S10052.E1.L1__half	0.091082	0.156191	253526	164394	..	F	n/a (no relatives detected)	n/a (too few SNPs)	n/a (too few SNPs)	n/a (female)	n/a (female)	n/a (female)	n/a (female)	n/a (female)	n/a (female)	34.2	U5b1d1	[0.976,0.99]	0.097	0.01	n/a (female)	n/a (female)	n/a (female)	n/a (female)	0.02
I7550	N	I7550	CH-08-C15-UE1502-E4	petrous	1	2019	OlaldeScience2019	Lalueza-Fox, Carles	Context: Layer dates of 3952-3657 calBCE (5020¬±50 BP, CNA-360), 4585-4361 calBCE (5650¬±40 BP, CNA-664), 4652-4362 calBCE [5665¬±50 BP, CNA-833) on individuals from same site calibrated by IntCal20	6100	318	4700-3600 BCE	..	Spain_MLN	C√°diz, San Fernando, Campo de Hockey	Spain	36.445	-6.21	0	Repulldown on 3.2M snpset	1240K	1	I7550	SRC-0-sol1__S7550.E1.L1__half:SRC-1-sol2__S7550.E1.L1__half:SRC-2-sol3__S7550.E1.L1__half	0.654724	1.18543	980694	635946	..	F	n/a (no relatives detected)	142.306	106.386	n/a (female)	n/a (female)	n/a (female)	n/a (female)	n/a (female)	n/a (female)	49.8	K1b1a	[0.986,0.998]	0.182	0.013	n/a (female)	n/a (female)	n/a (female)	n/a (female)	-0.011
I8134	N	I8134	CH-08-C17A-UE1709-E4	petrous	1	2019	OlaldeScience2019	Lalueza-Fox, Carles	Context: Layer dates of 3952-3657 calBCE (5020¬±50 BP, CNA-360), 4585-4361 calBCE (5650¬±40 BP, CNA-664), 4652-4362 calBCE [5665¬±50 BP, CNA-833) on individuals from same site calibrated by IntCal20	6100	318	4700-3600 BCE	..	Spain_MLN	C√°diz, San Fernando, Campo de Hockey	Spain	36.445	-6.21	0	Repulldown on 3.2M snpset	1240K	1	S8134.E1.L1	Lumerian_1240k_half_S8134.E1.L1_20180326_HM3FJBGX5_1:Lumerian_1240k_half_S8134.E1.L1_20180326_HM3FJBGX5_2:Lumerian_1240k_half_S8134.E1.L1_20180326_HM3FJBGX5_3:Lumerian_1240k_half_S8134.E1.L1_20180326_HM3FJBGX5_4:Lumerian_1240k_half_S8134.E1.L1_20180514_HLTVFBGX5_1:Lumerian_1240k_half_S8134.E1.L1_20180514_HLTVFBGX5_2:Lumerian_1240k_half_S8134.E1.L1_20180514_HLTVFBGX5_3:Lumerian_1240k_half_S8134.E1…	0.953469	1.67311	1055796	662946	..	F	Spain, C√°diz, San Fernando, Campo de Hockey Family A (2 members) (I8134-I7679 are 2nd or 3rd degree relatives)	5.6782	0	n/a (female)	n/a (female)	n/a (female)	n/a (female)	n/a (female)	n/a (female)	56	U5b3	[0.965,0.986]	0.23	0.008	n/a (female)	n/a (female)	n/a (female)	n/a (female)	-0.01
I11929	N	I11929	511	petrous	1	2021	HarneyCheronetGenomeResearch2021	Pinhasi, Ron	Context: Archaeological - Period	6150	58	4300-4100 BCE	..	Hungary_MN_AVK	Polg√°r-Ferenci h√°t, M3-31	Hungary	47.8465	21.1494	0	Repulldown on 3.2M snpset	1240K	3	I11929_new	S11929.E1.L1:S11931.E1.L1:S11932.E1.L1	2.21039	3.78077	1312387	772969	..	F	Hungary, Polg√°r-Ferenci h√°t, M3-31 Family B (5 members) (I21897-I17910 are siblings; I21897 is a 2nd or 3rd degree relative of I11933 and I17909; I17909-I17910-I11929 are mutually detected as 2nd or 3rd degree relatives; I17910-I11933 are 2nd or 3rd degree relatives)	0	0	n/a (female)	n/a (female)	n/a (female)	n/a (female)	n/a (female)	n/a (female)	884.01	K1	[0.98,0.995]	0.1395	0.00990066	n/a (female)	n/a (female)	n/a (female)	n/a (female)	-0.002
I11933	N	I11933	515	petrous	1	2021	HarneyCheronetGenomeResearch2021	Pinhasi, Ron	Context: Archaeological - Period	6150	58	4300-4100 BCE	..	Hungary_MN_AVK	Polg√°r-Ferenci h√°t, M3-31	Hungary	47.8465	21.1494	0	Repulldown on 3.2M snpset	1240K	3	I11933_new	S11933.E1.L1:S11934.E1.L1:S11935.E1.L1	3.06336	5.17412	1558287	865101	..	M	n/a (no relatives detected)	15.8232	0	Lazaridis caller (12/6/2020) based on Yfull 8.09 running directly on the bam	I-L596	I2	..	..	..	1240.41	K1a2	[0.98,0.997]	0.1	0.396822	..	0.00869	8.69	[0.007,0.011]	-0.001
I4088	N	I4088	URZI16	petrous	1	2018	MathiesonNature2018	Pinhasi, Ron	Direct: IntCal20	6191	71	4332-4064 calBCE (5380¬±25 BP, PSUAMS-1832)	..	Romania_C_Bodrogkeresztur	Urziceni	Romania	47.7467	22.395	0	1240K pulldown padded to 3.2M snpset	1240K	1	I4088	SRC-0-ris1__S4088.E1.L1__half:SRC-1-ris2__S4088.E1.L1__half:SRC-2-ris2__S4088.E1.L1__half	1.925	1.925	..	698733	..	F	n/a (no relatives detected)	0	0	n/a (female)	n/a (female)	n/a (female)	n/a (female)	n/a (female)	n/a (female)	363	K2a	[0.933,0.950]	0.114	0.014	n/a (female)	n/a (female)	n/a (female)	n/a (female)	0.044
I2353	N	I2353	PULE1.10a	tooth (molar)	1	2017	LipsonNature2017	Sz√©cs√©nyi-Nagy, Anna	Context: Archaeological - Period	6200	144	4500-4000 BCE	..	Hungary_EarlyC_Tiszapolgar	Pusztataskony-Ledence I	Hungary	47.4592	20.5128	0	1240K pulldown padded to 3.2M snpset	1240K	1	I2353	SRC-0-pax3__S2353.L1__half:SRC-1-ant1__S2353.L1__half:SRC-2-pax2__S2353.L1__half	0.275	0.275	..	266148	..	M	n/a (no relatives detected)	n/a (too few SNPs)	n/a (too few SNPs)	Lazaridis caller (12/6/2020) based on Yfull 8.09 running directly on the bam	I-S21825	I2a1a1b	..	..	..	236	T2c1+146	[0.980,0.992]	0.088	0.429	212	0.003433	0.51632	[0,0.016]	-0.022
I2354	N	I2354	PULE1.13a	tooth (molar)	1	2017	LipsonNature2017	Sz√©cs√©nyi-Nagy, Anna	Context: Archaeological - Period	6200	144	4500-4000 BCE	..	Hungary_EarlyC_Tiszapolgar	Pusztataskony-Ledence I	Hungary	47.4592	20.5128	0	1240K pulldown padded to 3.2M snpset	1240K	1	I2354	SRC-0-pax3__S2354.L1__half:SRC-1-ant1__S2354.L1__half:SRC-2-pax2__S2354.L1__half	0.383	0.383	..	346722	..	M	n/a (no relatives detected)	n/a (too few SNPs)	n/a (too few SNPs)	Lazaridis caller (12/6/2020) based on Yfull 8.09 running directly on the bam	G-L140	G2a2b2a1	..	..	..	75.8	T2c1+146	[0.964,0.985]	0.081	0.431	370	0.011654	1.66014	[0,0.025]	0.061
I2395	N	I2395	PULE1.9a	tooth (molar)	1	2017	LipsonNature2017	Sz√©cs√©nyi-Nagy, Anna	Context: Archaeological - Period	6200	144	4500-4000 BCE	..	Hungary_EarlyC_Tiszapolgar	Pusztataskony-Ledence I	Hungary	47.4592	20.5128	0	1240K pulldown padded to 3.2M snpset	1240K	1	I2395	SRC-0-ant1__S2395.L1__half	0.108	0.108	..	118146	..	M	n/a (no relatives detected)	n/a (too few SNPs)	n/a (too few SNPs)	Lazaridis caller (12/6/2020) based on Yfull 8.09 running directly on the bam	G-P15	G2a	..	..	..	31.1	H26	[0.995,1.000]	0.077	0.438	38	n/a (<200 SNPs)	n/a (<200 SNPs)	n/a (<200 SNPs)	0.025
I2356	N	I2356	PULE1.22a	tooth (molar)	1	2017	LipsonNature2017	Sz√©cs√©nyi-Nagy, Anna	Context: Archaeological - Period	6200	144	4500-4000 BCE	..	Hungary_EarlyC_Tiszapolgar_contam	Pusztataskony-Ledence I	Hungary	47.4592	20.5128	0	1240K pulldown padded to 3.2M snpset	1240K	1	I2356	SRC-0-ant1__S2356.L1__half	0.149	0.149	..	159392	..	M	n/a (no relatives detected)	n/a (too few SNPs)	n/a (too few SNPs)	Lazaridis caller (12/6/2020) based on Yfull 8.09 running directly on the bam	G-L30	G2a2b	..	..	..	74.2	T2c1+146	[0.778,0.832]	0.091	0.418	79	n/a (<200 SNPs)	n/a (<200 SNPs)	n/a (<200 SNPs)	0.039
I2394	N	I2394	VEJ9a	tooth (molar)	1	2017	LipsonNature2017	Sz√©cs√©nyi-Nagy, Anna	Direct: IntCal20	6231	42	4341-4176 calBCE (5418¬±29 BP, MAMS-14828)	..	Hungary_C_Balaton_Lasinja	Veszpr√©m Jutasi √∫t	Hungary	47.1026	17.913	0	1240K pulldown padded to 3.2M snpset	1240K	1	I2394	SRC-0-ant1__S2394.L1__half	0.05	0.05	..	57425	..	M	n/a (no relatives detected)	n/a (too few SNPs)	n/a (too few SNPs)	Lazaridis caller (12/6/2020) based on Yfull 8.09 running directly on the bam	C-F16270	C1a2	..	..	CT	425	H40	[0.966,0.986]	0.078	0.437	17	n/a (<200 SNPs)	n/a (<200 SNPs)	n/a (<200 SNPs)	-0.061
I2519	N	I2519	G4, Grave 4 (Trench 17)	petrous	1	2018	MathiesonNature2018	Pinhasi, Ron	Direct: IntCal20	6237	33	4341-4245 calBCE (5425¬±25 BP, PSUAMS-1813)	..	Bulgaria_C	Veliko Tarnovo, Dzhulyunitsa	Bulgaria	43.1609	25.8834	0	1240K pulldown padded to 3.2M snpset	1240K	1	I2519	SRC-0-cal1__S2519.E1.L1__half:SRC-1-cal2__S2519.E1.L1__half	4.848	4.848	..	764712	..	F	n/a (no relatives detected)	0	0	n/a (female)	n/a (female)	n/a (female)	n/a (female)	n/a (female)	n/a (female)	831	U5b2a1a+16311	[0.991,0.998]	0.132	0.014	n/a (female)	n/a (female)	n/a (female)	n/a (female)	-0.008
I2424	N	I2424	26	tooth (molar)	1	2018	MathiesonNature2018	Gaydarska, Bisserka	Direct: IntCal20	6288	50	4445-4253 calBCE (5490¬±40 BP, Poz-93494)	adult	Bulgaria_C	Smyadovo	Bulgaria	43.0578	26.9836	0	1240K pulldown padded to 3.2M snpset	1240K	4	I2424	SRC-0-sal1__S2424.E1.L1__half:SRC-1-sal2__S2424.E1.L1__half:SRC-2-tau1__S2424.E1.L2__half:SRC-3-tau2__S2424.E1.L2__half:SRC-4-tau1__S2424.E1.L3__half:SRC-5-tau2__S2424.E1.L3__half:SRC-6-tau1__S2424.E1.L4__half:SRC-7-tau2__S2424.E1.L4__half	1.273	1.273	..	651947	..	F	n/a (no relatives detected)	0	0	n/a (female)	n/a (female)	n/a (female)	n/a (female)	n/a (female)	n/a (female)	50.2796	U4a	[0.986,0.998]	..	..	n/a (female)	n/a (female)	n/a (female)	n/a (female)	-0.003
I2427	N	I2427	32	tooth (molar)	1	2018	MathiesonNature2018	Gaydarska, Bisserka	Direct: IntCal20	6326	39	4446-4331 calBCE (5520¬±30 BP, Beta-432805)	adult	Bulgaria_C	Sushina	Bulgaria	43.0589	26.7672	0	Repulldown on 3.2M snpset	1240K	1	I2427	SRC-0-sal1__S2427.E1.L1__half:SRC-1-sal2__S2427.E1.L1__half	0.858415	1.492	1050904	660742	..	F	n/a (no relatives detected)	4.3311	0	n/a (female)	n/a (female)	n/a (female)	n/a (female)	n/a (female)	n/a (female)	208	H1j	[0.966,0.980]	0.108	0.012	n/a (female)	n/a (female)	n/a (female)	n/a (female)	-0.001
I4893	N	I4893	feature 552 / Grave 17	petrous	1	2018	OlaldeNature2018	Ernee, Michal	Direct: IntCal20	6345	31	4446-4347 calBCE (5550¬±20 BP, PSUAMS-2850)	..	Czech_N	Prague 8, Kobylisy, Ke St√≠rce Street	Czech Republic	50.1217	14.457	0	1240K pulldown padded to 3.2M snpset	1240K	1	I4893	SRC-0-hal__S4893.E1.L1__half:SRC-1-hal2__S4893.E1.L1__half:SRC-2-hal3__S4893.E1.L1__half	5.311	5.311	..	818843	..	M	n/a (no relatives detected)	16.0657	0	Lazaridis caller (12/6/2020) based on Yfull 8.09 running directly on the bam	G-PF3148	G2a2a1	..	..	..	201	U5b1+16189+@16192	[0.986,0.996]	0.082	0.432	3051	0.005672	3.86822	[0.003,0.009]	0
I2509	N	I2509	G2, Grave 2 (Bronze Age)	petrous	1	2018	MathiesonNature2018	Pinhasi, Ron	Direct: IntCal20	6350	30	4449-4352 calBCE (5565¬±25 BP, PSUAMS-1812)	..	Bulgaria_C	Veliko Tarnovo, Dzhulyunitsa	Bulgaria	43.1609	25.8834	0	1240K pulldown padded to 3.2M snpset	1240K	1	I2509	SRC-0-cas1__S2509.E1.L1__half:SRC-1-med1__S2509.E1.L1__half:SRC-2-cal1__S2509.E1.L1__half:SRC-3-med2__S2509.E1.L1__half:SRC-4-cal2__S2509.E1.L1__half	9.232	9.232	..	851419	..	F	n/a (no relatives detected)	4.5023	0	n/a (female)	n/a (female)	n/a (female)	n/a (female)	n/a (female)	n/a (female)	749	K1a2	[0.981,0.992]	0.128	0.014	n/a (female)	n/a (female)	n/a (female)	n/a (female)	0.006
I0785	N	I0785	Yunatsite99	tooth	1	2018	MathiesonNature2018	Haak, Wolfgang	Direct: IntCal20	6353	30	4451-4354 calBCE (5578¬±23 BP, MAMS-28135)	..	Bulgaria_C	Yunatsite	Bulgaria	42.2322	24.2627	0	Repulldown on 3.2M snpset	1240K	1	I0785	SR-Sona12_merge__S0785_aL1__half:SRC-0-390k_v6.4__S0785__unk:SRC-1-cor3__S0785.aL1__half:SRC-2-cor4__S0785.aL1__half:SRC-3-cor5__S0785.aL1__half:SRC-4-cor__S0785.aL1__half:SRC-5-cor2__S0785.aL1__half	0.04039	0.068	118886	75744	..	F	n/a (no relatives detected)	n/a (too few SNPs)	n/a (too few SNPs)	n/a (female)	n/a (female)	n/a (female)	n/a (female)	n/a (female)	n/a (female)	127	H7	[0.977,0.989]	0.165	0.011	n/a (female)	n/a (female)	n/a (female)	n/a (female)	0.082
I1495	N	I1495	HUNG347, NE7	petrous	1	2014	MathiesonNature2015 (capture of same sample shotgunned in Gamba2014)	Pinhasi, Ron	Direct: IntCal20	6367	39	4496-4353 calBCE (5598¬±32 BP, MAMS-14819)	..	Hungary_LN_Lengyel	Apc-Berekalya I	Hungary	47.167	19.833	0	1240K pulldown padded to 3.2M snpset	1240K	1	I1495	SRC-0-kol1__S1495.E1.L1__half:SRC-1-kol2__S1495.E1.L1__half:SRC-2-kol3__S1495.E1.L1__half	4.853	4.853	..	812237	..	M	n/a (no relatives detected)	109.056	55.8855	Lazaridis caller (12/6/2020) based on Yfull 8.09 running directly on the bam	I-S21825	I2a1a1b	..	..	..	552	N1a1a+152	[0.995,0.999]	0.094	0.424	5332	0.004819	4.97521	[0.003,0.007]	-0.009
I4894	N	I4894	feature 552 / Grave 18	petrous	1	2018	OlaldeNature2018	Ernee, Michal	Direct: IntCal20	6371	38	4494-4361 calBCE (5610¬±20 BP, PSUAMS-2851)	..	Czech_N	Prague 8, Kobylisy, Ke St√≠rce Street	Czech Republic	50.1217	14.457	0	1240K pulldown padded to 3.2M snpset	1240K	1	I4894	SRC-0-hal__S4894.E1.L1__half:SRC-1-hal2__S4894.E1.L1__half:SRC-2-hal3__S4894.E1.L1__half	4.046	4.046	..	816378	..	F	n/a (no relatives detected)	0	0	n/a (female)	n/a (female)	n/a (female)	n/a (female)	n/a (female)	n/a (female)	199	U8b1b1	[0.994,1.000]	0.099	0.009	n/a (female)	n/a (female)	n/a (female)	n/a (female)	-0.013
I2423	N	I2423	23	tooth (molar)	1	2018	MathiesonNature2018	Gaydarska, Bisserka	Direct: IntCal20	6381	48	4536-4354 calBCE (5610¬±40 BP, Poz-83493)	adult	Bulgaria_C	Smyadovo	Bulgaria	43.0578	26.9836	0	1240K pulldown padded to 3.2M snpset	1240K	4	I2423	SRC-0-sal1__S2423.E1.L1__half:SRC-1-sal2__S2423.E1.L1__half:SRC-2-tau1__S2423.E1.L2__half:SRC-3-tau2__S2423.E1.L2__half:SRC-4-tau1__S2423.E1.L3__half:SRC-5-tau2__S2423.E1.L3__half:SRC-6-tau1__S2423.E1.L4__half:SRC-7-tau2__S2423.E1.L4__half	0.96	0.96	..	499295	..	F	n/a (no relatives detected)	4.7645	0	n/a (female)	n/a (female)	n/a (female)	n/a (female)	n/a (female)	n/a (female)	25.9293	H	[0.956,0.992]	..	..	n/a (female)	n/a (female)	n/a (female)	n/a (female)	-0.002
I0781	N	I0781	Yunatsite78	bone	1	2018	MathiesonNature2018	Haak, Wolfgang	Direct: IntCal20	6404	43	4537-4367 calBCE (5632¬±24 BP, MAMS-28134)	..	Bulgaria_C	Yunatsite	Bulgaria	42.2322	24.2627	0	Repulldown on 3.2M snpset	1240K	2	I0781	SR-Kob1__S0781__half:SR-Kob2__S0781__half:SR-Kob3__S0781__half:SR-Kob4__S0781__half:SR-Kob5__S0781__half:SR-Kob6__S0781__half:SR-Sona12_merge__S0781_aL1__half:SRC-0-390k_v6.4__S0781__unk:SRC-1-390k_v6.4__S0782__unk:SRC-2-cor3__S0781.aL1__half:SRC-3-cor4__S0781.aL1__half:SRC-4-cor5__S0781.aL1__half:SRC-5-cor__S0781.aL1__half:SRC-6-cor2__S0781.aL1__half:SRC-7-cor__S0782.aL1__half:SRC-8-cor2__S0782.…	0.346589	0.557	763377	478719	..	F	n/a (no relatives detected)	20.8282	0	n/a (female)	n/a (female)	n/a (female)	n/a (female)	n/a (female)	n/a (female)	263.144	K1a+195	[0.987,0.999]	..	..	n/a (female)	n/a (female)	n/a (female)	n/a (female)	-0.002
I7197	N	I7197	PRAJIN77	petrous	1	2018	OlaldeNature2018	Pinhasi, Ron	Direct: IntCal20	6438	35	4549-4401 calBCE (5660¬±25 BP, PSUAMS-4344)	..	Czech_MN	Prague 5, Jinonice, Zahradnictv√≠	Czech Republic	50.0504	14.3667	0	Repulldown on 3.2M snpset	1240K	1	I7197	SRC-0-hie1__S7197.E1.L1__half:SRC-1-hie2__S7197.E1.L1__half:SRC-2-hie3__S7197.E1.L1__half	1.60851	2.76775	1217425	723154	..	M	Czech Republic, Prague 5, Jinonice Family D (2 members) (I7197-I14190 have a 2d or 3d relationship)	18.281	0	Lazaridis caller (12/6/2020) based on Yfull 8.09 running directly on the bam	I-M838	I2a1a1b1b~	..	..	..	318	X2b+226	[0.994,0.999]	0.103	0.428	3814	0.004601	3.26176	[0.002,0.007]	-0.009
I2425	N	I2425	28	tooth (molar)	1	2018	MathiesonNature2018	Gaydarska, Bisserka	Direct: IntCal20	6475	57	4676-4407 calBCE (5690¬±40 BP, Poz-83662)	adult, 20-25	Bulgaria_C	Sushina	Bulgaria	43.0589	26.7672	0	1240K pulldown padded to 3.2M snpset	1240K	4	I2425	SRC-0-sal1__S2425.E1.L1__half:SRC-1-tau1__S2425.E1.L2__half:SRC-2-tau1__S2425.E1.L3__half:SRC-3-tau1__S2425.E1.L4__half	0.215	0.215	..	212971	..	F	n/a (no relatives detected)	n/a (too few SNPs)	n/a (too few SNPs)	n/a (female)	n/a (female)	n/a (female)	n/a (female)	n/a (female)	n/a (female)	29.1211	T2c1d1	[0.983,0.997]	..	..	n/a (female)	n/a (female)	n/a (female)	n/a (female)	0.014
I1131	N	I1131	NG21/10, Grave 10; inv. K21	petrous	1	2018	MathiesonNature2018	Pinhasi, Ron	Direct: IntCal20	6482	48	4653-4452 calBCE (5700¬±30 BP, Beta-432798)	..	Serbia_EN	Vojvodina, Hrtkovci, Gomolova	Serbia	44.9	19.75	0	1240K pulldown padded to 3.2M snpset	1240K	1	I1131	SRC-0-tak1__S1131.E1.L1__half:SRC-1-sak1__S1131.E1.L1__half:SRC-2-sak2__S1131.E1.L1__half	2.922	2.922	..	760614	..	M	n/a (no relatives detected)	286.166	145.012	Lazaridis caller (12/6/2020) based on Yfull 8.09 running directly on the bam	G-PF3177	G2a2a1a	..	..	..	670	H	[0.995,1.000]	0.084	0.42	3721	0.004032	3.22185	[0.002,0.006]	0.001
I3708	N	I3708	A561	petrous	1	2018	MathiesonNature2018	Pinhasi, Ron	Context: Date(s) from same site (I3920, I3709, I2937)	6500	548	5500-3600 BCE	..	Greece_Peloponnese_N	Diros, Alepotrypa Cave	Greece	36.6383	22.3825	0	1240K pulldown padded to 3.2M snpset	1240K	1	I3708	SRC-0-reg4__S3708.E1.L2__half:SRC-1-reg2__S3708.E1.L2__half:SRC-2-reg1__S3708.E1.L2__half:SRC-3-reg3__S3708.E1.L2__half	1.95452	1.95452	..	840766	..	F	n/a (no relatives detected)	98.7234	25.7219	n/a (female)	n/a (female)	n/a (female)	n/a (female)	n/a (female)	n/a (female)	166	T1a	[0.979,0.990]	0.14	0.013	n/a (female)	n/a (female)	n/a (female)	n/a (female)	0.005
I2601	BA	I2601	EXEKA09_126005	petrous	1	2018	OlaldeNature2018	Barclay, Alastair	Direct: IntCal20	3808	60	1960-1747 calBCE (3535¬±35 BP, SUERC-40713)	40-55	England_C_EBA	England, Kent, East Kent Access Road	United Kingdom	51.3603	1.3405	0	1240K pulldown padded to 3.2M snpset	1240K	1	I2601	SRC-0-tam1__S2601.E1.L1__half:SRC-1-tam1__S2601.E1.L1__half:SRC-2-tam2__S2601.E1.L1__half:SRC-3-tam2__S2601.E1.L1__half:SRC-4-tam3arg3__S2601.E1.L1__half:SRC-5-tam3arg3__S2601.E1.L1__half:SRC-6-tam4arg4__S2601.E1.L1__half:SRC-7-tam4arg4__S2601.E1.L1__half:SRC-8-cal1__S2601.E1.L1__half:SRC-9-cal2__S2601.E1.L1__half	0.882	0.882	..	498136	..	F	n/a (no relatives detected)	10.203	0	n/a (female)	n/a (female)	n/a (female)	n/a (female)	n/a (female)	n/a (female)	19.5	U5a1b1a	[0.976,0.999]	0.078	0.012	n/a (female)	n/a (female)	n/a (female)	n/a (female)	0.007
I0115	BA	I0115	ESP3	tooth	1	2015	MathiesonNature2015 (1240k of same same sample with 390k in HaakLazaridis2015)	Haak, Wolfgang	Direct: IntCal20	3815	58	1959-1751 calBCE (3540¬±31 BP, MAMS-21494)	..	Germany_EBA_Unetice	Esperstedt	Germany	51.42	11.68	0	Repulldown on 3.2M snpset	1240K	1	I0115	SR-baku__CpgS0115__plus:SR-evorII__S0115__plus:SR-evorI_L2__S0115__plus:SR-evorI__S0115__plus:SR-oriII_L2__S0115__plus:SR-oriII__S0115__plus:SR-oriI_L2__S0115__plus:SR-oriI__S0115__plus:SRC-0-390k_v6.4__S0115__unk:SRC-1-tos1__S0115.aL2__plus:SRC-2-tos2__S0115.aL2__plus:SRC-3-tos4__S0115.aL2__plus	0.250239	0.409	571457	365198	..	F	n/a (no relatives detected)	n/a (too few SNPs)	n/a (too few SNPs)	n/a (female)	n/a (female)	n/a (female)	n/a (female)	n/a (female)	n/a (female)	..	U5a1i	[0.965,0.978]	..	..	n/a (female)	n/a (female)	n/a (female)	n/a (female)	0.047
I0944	BA	I0944	StepVIIS-1, burial 17, skeleton 1	bone (phalanx)	1	2019	NarasimhanPattersonScience2019	Hanks, Bryan; Epimakhov, Andrey	Direct: IntCal20	3820	79	2026-1701 calBCE (3540¬±52 BP, AA-90949)	..	Russia_Petrovka	Stepnoe VII Cemetery	Russia	53.876	59.076	0	Repulldown on 3.2M snpset	1240K	2	I0944	SRC-0-val__S0944.E1.L1__half:SRC-1-val2__S0944.E1.L1__half:SRC-2-val3__S0944.E1.L1__half:SRC-3-ann1__S0944.E3.L2__half	0.031831	0.054005	95680	61321	..	F	n/a (no relatives detected)	n/a (too few SNPs)	n/a (too few SNPs)	n/a (female)	n/a (female)	n/a (female)	n/a (female)	n/a (female)	n/a (female)	5.58513	W5a	[0.863,0.954]	..	..	n/a (female)	n/a (female)	n/a (female)	n/a (female)	-0.094
I6538	BA	I6538	HB0057	tooth	1	2018	OlaldeNature2018	Furmanek, Miroslaw	Direct: IntCal20	3823	62	2015-1751 calBCE (3545¬±35 BP, Poz-86950)	..	Poland_BellBeaker	Strach√≥w	Poland	50.91	16.79	0	1240K pulldown padded to 3.2M snpset	1240K	1	I6538	SRC-0-far1__S6538.E1.L1__half	0.022	0.022	..	25839	..	F	n/a (no relatives detected)	n/a (too few SNPs)	n/a (too few SNPs)	n/a (female)	n/a (female)	n/a (female)	n/a (female)	n/a (female)	n/a (female)	142.679	H40	[0.992,1]	..	..	n/a (female)	n/a (female)	n/a (female)	n/a (female)	0.043
I0937	BA	I0937	937, kurgan 4, burial 3	bone (long bone)	1	2019	NarasimhanPattersonScience2019	Hanks, Bryan; Epimakhov, Andrey	Context: Dates on individual(s) from same site (I0941, I1028, I1064, I1056, I1054, I1058, I1053, I1017, I1057, I1029, I1027, I1020, I0984)	3825	101	2050-1700 BCE	..	Russia_MLBA_Sintashta	Kamennyi Ambar 5 Cemetery	Russia	52.8167	60.4667	0	Repulldown on 3.2M snpset	1240K	2	I0937	SRC-0-ann1__S0937.E2.L2__half:SRC-1-tko1__S0937.E2.L1__half	0.046886	0.076196	138157	85236	..	F	n/a (no relatives detected)	n/a (too few SNPs)	n/a (too few SNPs)	n/a (female)	n/a (female)	n/a (female)	n/a (female)	n/a (female)	n/a (female)	303.557	U5a1b1f	[0.995,1]	..	..	n/a (female)	n/a (female)	n/a (female)	n/a (female)	-0.06
I0942	BA	I0942	1012, kurgan 2, burial 5, skeleton 1	bone (long bone)	1	2019	NarasimhanPattersonScience2019	Hanks, Bryan; Epimakhov, Andrey	Context: Dates on individual(s) from same site (I0941, I1028, I1064, I1056, I1054, I1058, I1053, I1017, I1057, I1029, I1027, I1020, I0984)	3825	101	2050-1700 BCE	..	Russia_MLBA_Sintashta	Kamennyi Ambar 5 Cemetery	Russia	52.8167	60.4667	0	Repulldown on 3.2M snpset	1240K	2	I0942	SRC-0-ann1__S0942.E2.L2__half:SRC-1-tko1__S0942.E2.L1__half	0.082726	0.135251	235726	146788	..	M	n/a (no relatives detected)	n/a (too few SNPs)	n/a (too few SNPs)	Lazaridis caller (12/6/2020) based on Yfull 8.09 running directly on the bam	R-M198	R1a1a	..	..	..	249.405	H2b	[0.996,1]	..	..	..	..	..	..	-0.019
I0943	BA	I0943	1017, kurgan 2, burial 5, skeleton 1	bone (long bone)	1	2019	NarasimhanPattersonScience2019	Hanks, Bryan; Epimakhov, Andrey	Context: Dates on individual(s) from same site (I0941, I1028, I1064, I1056, I1054, I1058, I1053, I1017, I1057, I1029, I1027, I1020, I0984)	3825	101	2050-1700 BCE	..	Russia_MLBA_Sintashta	Kamennyi Ambar 5 Cemetery	Russia	52.8167	60.4667	0	Repulldown on 3.2M snpset	1240K	2	I0943	SRC-0-ann1__S0943.E2.L2__half:SRC-1-ann2__S0943.E2.L2__half:SRC-2-tko1__S0943.E2.L1__half:SRC-3-tko2__S0943.E2.L1__half	0.844338	1.41995	1165023	703930	..	F	n/a (no relatives detected)	52.4557	0	n/a (female)	n/a (female)	n/a (female)	n/a (female)	n/a (female)	n/a (female)	364.178	J1b1a1	[0.995,1]	..	..	n/a (female)	n/a (female)	n/a (female)	n/a (female)	0.015
I0982	BA	I0982	979, kurgan 2, burial 17, skeleton 1	bone (long bone)	1	2019	NarasimhanPattersonScience2019	Hanks, Bryan; Epimakhov, Andrey	Context: Dates on individual(s) from same site (I0941, I1028, I1064, I1056, I1054, I1058, I1053, I1017, I1057, I1029, I1027, I1020, I0984)	3825	101	2050-1700 BCE	..	Russia_MLBA_Sintashta	Kamennyi Ambar 5 Cemetery	Russia	52.8167	60.4667	0	Repulldown on 3.2M snpset	1240K	1	I0982	SRC-0-tko1__S0982.E2.L1__half	0.038152	0.065777	113065	74149	..	F	n/a (no relatives detected)	n/a (too few SNPs)	n/a (too few SNPs)	n/a (female)	n/a (female)	n/a (female)	n/a (female)	n/a (female)	n/a (female)	7.72	J2b1d	[0.981,1.000]	0.038	0.012	n/a (female)	n/a (female)	n/a (female)	n/a (female)	0.074
I0986	BA	I0986	995, kurgan 2, burial 6, skeleton 1	bone (long bone)	1	2019	NarasimhanPattersonScience2019	Hanks, Bryan; Epimakhov, Andrey	Context: Dates on individual(s) from same site (I0941, I1028, I1064, I1056, I1054, I1058, I1053, I1017, I1057, I1029, I1027, I1020, I0984)	3825	101	2050-1700 BCE	..	Russia_MLBA_Sintashta	Kamennyi Ambar 5 Cemetery	Russia	52.8167	60.4667	0	Repulldown on 3.2M snpset	1240K	2	I0986	SRC-0-ann1__S0986.E2.L2__half:SRC-1-tko1__S0986.E2.L1__half	0.071677	0.11707	207116	128793	..	M	n/a (no relatives detected)	n/a (too few SNPs)	n/a (too few SNPs)	Lazaridis caller (12/6/2020) based on Yfull 8.09 running directly on the bam	R-Z645	R1a1a1	..	..	..	80.2269	H1b	[0.977,0.993]	..	..	..	..	..	..	0.064
I0989	BA	I0989	1018, kurgan 2, burial 5, skeleton 5a	bone (long bone)	1	2019	NarasimhanPattersonScience2019	Hanks, Bryan; Epimakhov, Andrey	Context: Dates on individual(s) from same site (I0941, I1028, I1064, I1056, I1054, I1058, I1053, I1017, I1057, I1029, I1027, I1020, I0984)	3825	101	2050-1700 BCE	..	Russia_MLBA_Sintashta	Kamennyi Ambar 5 Cemetery	Russia	52.8167	60.4667	0	Repulldown on 3.2M snpset	1240K	2	I0989	SRC-0-ann1__S0989.E2.L2__half:SRC-1-tko1__S0989.E2.L1__half	0.130187	0.211599	355530	218898	..	M	n/a (no relatives detected)	n/a (too few SNPs)	n/a (too few SNPs)	Lazaridis caller (12/6/2020) based on Yfull 8.09 running directly on the bam	R-Z645	R1a1a1	..	..	..	197.47	H1b	[0.995,1]	..	..	..	..	..	..	-0.017
I1003	BA	I1003	945, kurgan 4, burial 9, skeleton 1	bone (long bone)	1	2019	NarasimhanPattersonScience2019	Hanks, Bryan; Epimakhov, Andrey	Context: Dates on individual(s) from same site (I0941, I1028, I1064, I1056, I1054, I1058, I1053, I1017, I1057, I1029, I1027, I1020, I0984)	3825	101	2050-1700 BCE	..	Russia_MLBA_Sintashta	Kamennyi Ambar 5 Cemetery	Russia	52.8167	60.4667	0	Repulldown on 3.2M snpset	1240K	2	I1003	SRC-0-ann1__S1003.E2.L2__half:SRC-1-tko1__S1003.E2.L1__half	0.032145	0.054175	96036	61642	..	M	n/a (no relatives detected)	n/a (too few SNPs)	n/a (too few SNPs)	Lazaridis caller (12/6/2020) based on Yfull 8.09 running directly on the bam	R-M198	R1a1a	..	..	..	27.8998	U4b1a1a1	[0.992,1]	..	..	..	-0.036067	-0.852325	[0,0.047]	0.102
I1006	BA	I1006	956, kurgan 4, burial 5, skeleton 1	bone (long bone)	1	2019	NarasimhanPattersonScience2019	Hanks, Bryan; Epimakhov, Andrey	Context: Dates on individual(s) from same site (I0941, I1028, I1064, I1056, I1054, I1058, I1053, I1017, I1057, I1029, I1027, I1020, I0984)	3825	101	2050-1700 BCE	..	Russia_MLBA_Sintashta	Kamennyi Ambar 5 Cemetery	Russia	52.8167	60.4667	0	Repulldown on 3.2M snpset	1240K	2	I1006	SRC-0-ann1__S1006.E2.L2__half:SRC-1-tko1__S1006.E2.L1__half	0.042945	0.069187	126916	77961	..	M	n/a (no relatives detected)	n/a (too few SNPs)	n/a (too few SNPs)	Lazaridis caller (12/6/2020) based on Yfull 8.09 running directly on the bam	R-M198	R1a1a	..	..	..	94.0833	U5a1c	[0.991,0.999]	..	..	..	..	..	..	-0.013
I1008	BA	I1008	960, kurgan 4, burial 5, skeleton 5	bone (long bone)	1	2019	NarasimhanPattersonScience2019	Hanks, Bryan; Epimakhov, Andrey	Context: Dates on individual(s) from same site (I0941, I1028, I1064, I1056, I1054, I1058, I1053, I1017, I1057, I1029, I1027, I1020, I0984)	3825	101	2050-1700 BCE	..	Russia_MLBA_Sintashta	Kamennyi Ambar 5 Cemetery	Russia	52.8167	60.4667	0	Repulldown on 3.2M snpset	1240K	2	I1008	SRC-0-ann1__S1008.E2.L2__half:SRC-1-tko1__S1008.E2.L1__half	0.190311	0.313842	490848	304731	..	M	n/a (no relatives detected)	n/a (too few SNPs)	n/a (too few SNPs)	Lazaridis caller (12/6/2020) based on Yfull 8.09 running directly on the bam	R-Z2124	R1a1a1b2a2	..	..	..	97.9844	T1a1	[0.988,0.999]	..	..	..	-0.003244	-1.36623	[0,0.001]	0.013
I1011	BA	I1011	965, kurgan 2, burial 4, skeleton 4 / 966, kurgan 2, burial 4, skeleton 5	bone (long bone)	1	2019	NarasimhanPattersonScience2019	Hanks, Bryan; Epimakhov, Andrey	Context: Dates on individual(s) from same site (I0941, I1028, I1064, I1056, I1054, I1058, I1053, I1017, I1057, I1029, I1027, I1020, I0984)	3825	101	2050-1700 BCE	..	Russia_MLBA_Sintashta	Kamennyi Ambar 5 Cemetery	Russia	52.8167	60.4667	0	Repulldown on 3.2M snpset	1240K	3	I1011	SRC-0-ann1__S1011.E2.L2__half:SRC-1-val__S1059.E1.L1__half:SRC-2-val2__S1059.E1.L1__half:SRC-3-val3__S1059.E1.L1__half:SRC-4-val4__S1059.E1.L1__half:SRC-5-val5__S1059.E1.L1__half:SRC-6-val6__S1059.E1.L1__half:SRC-7-tko1__S1011.E2.L1__half	1.15752	1.9424	1479851	855291	..	M	n/a (no relatives detected)	52.0989	20.2972	Lazaridis caller (12/6/2020) based on Yfull 8.09 running directly on the bam	R-Z2125	R1a1a1b2a2a~	..	..	..	722.302	U5a2+16294	[0.99,0.999]	..	..	..	0.006249	2.19393	[0.001,0.012]	-0.003
I1013	BA	I1013	970, kurgan 2, burial 10, skeleton 3	bone (long bone)	1	2019	NarasimhanPattersonScience2019	Hanks, Bryan; Epimakhov, Andrey	Context: Dates on individual(s) from same site (I0941, I1028, I1064, I1056, I1054, I1058, I1053, I1017, I1057, I1029, I1027, I1020, I0984)	3825	101	2050-1700 BCE	..	Russia_MLBA_Sintashta	Kamennyi Ambar 5 Cemetery	Russia	52.8167	60.4667	0	Repulldown on 3.2M snpset	1240K	2	I1013	SRC-0-ann1__S1013.E2.L2__half:SRC-1-tko1__S1013.E2.L1__half	0.027282	0.046524	81777	53133	..	F	n/a (no relatives detected)	n/a (too few SNPs)	n/a (too few SNPs)	n/a (female)	n/a (female)	n/a (female)	n/a (female)	n/a (female)	n/a (female)	24.4005	K1a+195	[0.986,0.999]	..	..	n/a (female)	n/a (female)	n/a (female)	n/a (female)	-0.101
I1018	BA	I1018	980, kurgan 2, burial 17, skeleton 2	bone (long bone)	1	2019	NarasimhanPattersonScience2019	Hanks, Bryan; Epimakhov, Andrey	Context: Dates on individual(s) from same site (I0941, I1028, I1064, I1056, I1054, I1058, I1053, I1017, I1057, I1029, I1027, I1020, I0984)	3825	101	2050-1700 BCE	..	Russia_MLBA_Sintashta	Kamennyi Ambar 5 Cemetery	Russia	52.8167	60.4667	0	Repulldown on 3.2M snpset	1240K	1	I1018	SRC-0-val__S1018.E1.L1__half:SRC-1-val2__S1018.E1.L1__half:SRC-2-val3__S1018.E1.L1__half:SRC-3-val4__S1018.E1.L1__half:SRC-4-val5__S1018.E1.L1__half:SRC-5-val6__S1018.E1.L1__half	0.210106	0.347	532428	327842	..	M	n/a (no relatives detected)	n/a (too few SNPs)	n/a (too few SNPs)	Lazaridis caller (12/6/2020) based on Yfull 8.09 running directly on the bam	R-Z2124	R1a1a1b2a2	..	..	..	450	T2e2	[0.999,1.000]	0.055	0.419	180	n/a (<200 SNPs)	n/a (<200 SNPs)	n/a (<200 SNPs)	-0.024
I1019	BA	I1019	981, kurgan 2, burial 3	bone (long bone)	1	2019	NarasimhanPattersonScience2019	Hanks, Bryan; Epimakhov, Andrey	Context: Dates on individual(s) from same site (I0941, I1028, I1064, I1056, I1054, I1058, I1053, I1017, I1057, I1029, I1027, I1020, I0984)	3825	101	2050-1700 BCE	..	Russia_MLBA_Sintashta	Kamennyi Ambar 5 Cemetery	Russia	52.8167	60.4667	0	Repulldown on 3.2M snpset	1240K	1	I1019	SRC-0-val__S1019.E1.L1__half:SRC-1-val2__S1019.E1.L1__half:SRC-2-val3__S1019.E1.L1__half:SRC-3-val4__S1019.E1.L1__half:SRC-4-val5__S1019.E1.L1__half:SRC-5-val6__S1019.E1.L1__half	0.257541	0.427	626368	385829	..	M	n/a (no relatives detected)	n/a (too few SNPs)	n/a (too few SNPs)	Lazaridis caller (12/6/2020) based on Yfull 8.09 running directly on the bam	R-Z94	R1a1a1	..	..	..	138	W1c	[0.996,1.000]	0.048	0.41	238	0.031159	2.24217	[0.004,0.058]	-0.041
I1022	BA	I1022	985, kurgan 2, burial 12, skeleton 3	bone (long bone)	1	2019	NarasimhanPattersonScience2019	Hanks, Bryan; Epimakhov, Andrey	Context: Dates on individual(s) from same site (I0941, I1028, I1064, I1056, I1054, I1058, I1053, I1017, I1057, I1029, I1027, I1020, I0984)	3825	101	2050-1700 BCE	..	Russia_MLBA_Sintashta	Kamennyi Ambar 5 Cemetery	Russia	52.8167	60.4667	0	Repulldown on 3.2M snpset	1240K	1	I1022	SRC-0-val__S1022.E1.L1__half:SRC-1-val2__S1022.E1.L1__half:SRC-2-val3__S1022.E1.L1__half:SRC-3-val4__S1022.E1.L1__half:SRC-4-val5__S1022.E1.L1__half:SRC-5-val6__S1022.E1.L1__half	0.124186	0.215	334105	216223	..	F	n/a (no relatives detected)	n/a (too few SNPs)	n/a (too few SNPs)	n/a (female)	n/a (female)	n/a (female)	n/a (female)	n/a (female)	n/a (female)	224	U5a1a2a	[0.991,0.997]	0.077	0.015	n/a (female)	n/a (female)	n/a (female)	n/a (female)	-0.037
I1024	BA	I1024	993, kurgan 2, burial 7, skeleton 6	bone (long bone)	1	2019	NarasimhanPattersonScience2019	Hanks, Bryan; Epimakhov, Andrey	Context: Dates on individual(s) from same site (I0941, I1028, I1064, I1056, I1054, I1058, I1053, I1017, I1057, I1029, I1027, I1020, I0984)	3825	101	2050-1700 BCE	..	Russia_MLBA_Sintashta	Kamennyi Ambar 5 Cemetery	Russia	52.8167	60.4667	0	Repulldown on 3.2M snpset	1240K	2	I1024	SRC-0-val__S1024.E1.L1__half:SRC-1-val__S1026.E1.L1__half:SRC-2-val2__S1024.E1.L1__half:SRC-3-val3__S1024.E1.L1__half:SRC-4-val2__S1026.E1.L1__half:SRC-5-val3__S1026.E1.L1__half:SRC-6-val4__S1026.E1.L1__half:SRC-7-val5__S1026.E1.L1__half:SRC-8-val6__S1026.E1.L1__half	0.343188	0.583	757038	473166	..	F	n/a (no relatives detected)	21.7063	0	n/a (female)	n/a (female)	n/a (female)	n/a (female)	n/a (female)	n/a (female)	53.0496	H2b	[0.994,1]	..	..	n/a (female)	n/a (female)	n/a (female)	n/a (female)	-0.019
I1055	BA	I1055	952, kurgan 4, burial 2, skeleton 3	bone (long bone)	1	2019	NarasimhanPattersonScience2019	Hanks, Bryan; Epimakhov, Andrey	Context: Dates on individual(s) from same site (I0941, I1028, I1064, I1056, I1054, I1058, I1053, I1017, I1057, I1029, I1027, I1020, I0984)	3825	101	2050-1700 BCE	..	Russia_MLBA_Sintashta	Kamennyi Ambar 5 Cemetery	Russia	52.8167	60.4667	0	Repulldown on 3.2M snpset	1240K	1	I1055	SRC-0-val__S1055.E1.L1__half:SRC-1-val2__S1055.E1.L1__half:SRC-2-val3__S1055.E1.L1__half:SRC-3-val4__S1055.E1.L1__half:SRC-4-val5__S1055.E1.L1__half:SRC-5-val6__S1055.E1.L1__half	0.200644	0.335	509878	317477	..	M	Russia, Kamennyi Ambar 5 Cemetery Family A (2 members) (I0940 and I1055 are 1st degree relatives)	n/a (too few SNPs)	n/a (too few SNPs)	Lazaridis caller (12/6/2020) based on Yfull 8.09 running directly on the bam	R-Z94	R1a1a1	..	..	..	316	U2e1h	[0.996,1.000]	0.084	0.406	169	n/a (<200 SNPs)	n/a (<200 SNPs)	n/a (<200 SNPs)	0.003
I1060	BA	I1060	968, kurgan 2, burial 10, skeleton 1	bone (long bone)	1	2019	NarasimhanPattersonScience2019	Hanks, Bryan; Epimakhov, Andrey	Context: Dates on individual(s) from same site (I0941, I1028, I1064, I1056, I1054, I1058, I1053, I1017, I1057, I1029, I1027, I1020, I0984)	3825	101	2050-1700 BCE	..	Russia_MLBA_Sintashta	Kamennyi Ambar 5 Cemetery	Russia	52.8167	60.4667	0	Repulldown on 3.2M snpset	1240K	1	I1060	SRC-0-val__S1060.E1.L1__half:SRC-1-val2__S1060.E1.L1__half:SRC-2-val3__S1060.E1.L1__half:SRC-3-val4__S1060.E1.L1__half:SRC-4-val5__S1060.E1.L1__half:SRC-5-val6__S1060.E1.L1__half	0.088957	0.158	238340	158473	..	F	n/a (no relatives detected)	n/a (too few SNPs)	n/a (too few SNPs)	n/a (female)	n/a (female)	n/a (female)	n/a (female)	n/a (female)	n/a (female)	43	T2b34	[0.991,0.999]	0.045	0.014	n/a (female)	n/a (female)	n/a (female)	n/a (female)	-0.044
I1061	BA	I1061	969, kurgan 2, burial 10, skeleton 2	bone (long bone)	1	2019	NarasimhanPattersonScience2019	Hanks, Bryan; Epimakhov, Andrey	Context: Dates on individual(s) from same site (I0941, I1028, I1064, I1056, I1054, I1058, I1053, I1017, I1057, I1029, I1027, I1020, I0984)	3825	101	2050-1700 BCE	..	Russia_MLBA_Sintashta	Kamennyi Ambar 5 Cemetery	Russia	52.8167	60.4667	0	Repulldown on 3.2M snpset	1240K	3	I1061	SRC-0-val__S1061.E1.L1__half:SRC-1-val2__S1061.E1.L1__half:SRC-2-val3__S1061.E1.L1__half:SRC-3-zjo1__S1061.E1.L2__half:SRC-4-zjo2__S1061.E1.L2__half:SRC-5-zjo1__S1061.E1.L3__half:SRC-6-zjo2__S1061.E1.L3__half	0.12726	0.224715	335748	221878	..	F	n/a (no relatives detected)	n/a (too few SNPs)	n/a (too few SNPs)	n/a (female)	n/a (female)	n/a (female)	n/a (female)	n/a (female)	n/a (female)	27.5562	H5a1	[0.982,0.999]	..	..	n/a (female)	n/a (female)	n/a (female)	n/a (female)	-0.018
I1062	BA	I1062	975, kurgan 2, burial 11, skeleton 1	bone (long bone)	1	2019	NarasimhanPattersonScience2019	Hanks, Bryan; Epimakhov, Andrey	Context: Dates on individual(s) from same site (I0941, I1028, I1064, I1056, I1054, I1058, I1053, I1017, I1057, I1029, I1027, I1020, I0984)	3825	101	2050-1700 BCE	..	Russia_MLBA_Sintashta	Kamennyi Ambar 5 Cemetery	Russia	52.8167	60.4667	0	Repulldown on 3.2M snpset	1240K	1	I1062	SRC-0-val__S1062.E1.L1__half:SRC-1-val2__S1062.E1.L1__half:SRC-2-val3__S1062.E1.L1__half	0.095555	0.16	269872	168978	..	F	n/a (no relatives detected)	n/a (too few SNPs)	n/a (too few SNPs)	n/a (female)	n/a (female)	n/a (female)	n/a (female)	n/a (female)	n/a (female)	168	K1a+195	[0.983,0.992]	0.071	0.015	n/a (female)	n/a (female)	n/a (female)	n/a (female)	0.063
I1063	BA	I1063	1009, kurgan 2, burial 8, skeleton 3	bone (long bone)	1	2019	NarasimhanPattersonScience2019	Hanks, Bryan; Epimakhov, Andrey	Context: Dates on individual(s) from same site (I0941, I1028, I1064, I1056, I1054, I1058, I1053, I1017, I1057, I1029, I1027, I1020, I0984)	3825	101	2050-1700 BCE	..	Russia_MLBA_Sintashta	Kamennyi Ambar 5 Cemetery	Russia	52.8167	60.4667	0	Repulldown on 3.2M snpset	1240K	1	I1063	SRC-0-val__S1063.E1.L1__half:SRC-1-val2__S1063.E1.L1__half:SRC-2-val3__S1063.E1.L1__half:SRC-3-val4__S1063.E1.L1__half:SRC-4-val5__S1063.E1.L1__half:SRC-5-val6__S1063.E1.L1__half	0.361137	0.601	808334	493996	..	F	n/a (no relatives detected)	4.0886	0	n/a (female)	n/a (female)	n/a (female)	n/a (female)	n/a (female)	n/a (female)	292	U4a	[0.988,0.995]	0.059	0.008	n/a (female)	n/a (female)	n/a (female)	n/a (female)	0.148
I1065	BA	I1065	1016, kurgan 2, burial 5, skeleton 4	bone (long bone)	1	2019	NarasimhanPattersonScience2019	Hanks, Bryan; Epimakhov, Andrey	Context: Dates on individual(s) from same site (I0941, I1028, I1064, I1056, I1054, I1058, I1053, I1017, I1057, I1029, I1027, I1020, I0984)	3825	101	2050-1700 BCE	..	Russia_MLBA_Sintashta	Kamennyi Ambar 5 Cemetery	Russia	52.8167	60.4667	0	Repulldown on 3.2M snpset	1240K	1	I1065	SRC-0-val__S1065.E1.L1__half:SRC-1-val2__S1065.E1.L1__half:SRC-2-val3__S1065.E1.L1__half:SRC-3-val4__S1065.E1.L1__half:SRC-4-val5__S1065.E1.L1__half:SRC-5-val6__S1065.E1.L1__half	0.098115	0.164	267139	167767	..	M	n/a (no relatives detected)	n/a (too few SNPs)	n/a (too few SNPs)	Lazaridis caller (12/6/2020) based on Yfull 8.09 running directly on the bam	R-Z2124	R1a1a1b2a2	..	..	..	160	H6a1a	[0.982,0.992]	0.051	0.413	50	n/a (<200 SNPs)	n/a (<200 SNPs)	n/a (<200 SNPs)	-0.066
I1084	BA	I1084	991, kurgan 2, burial 7, skeleton 3	bone (long bone)	1	2019	NarasimhanPattersonScience2019	Hanks, Bryan; Epimakhov, Andrey	Context: Dates on individual(s) from same site (I0941, I1028, I1064, I1056, I1054, I1058, I1053, I1017, I1057, I1029, I1027, I1020, I0984)	3825	101	2050-1700 BCE	..	Russia_MLBA_Sintashta	Kamennyi Ambar 5 Cemetery	Russia	52.8167	60.4667	0	Repulldown on 3.2M snpset	1240K	1	I1084	SRC-0-val__S1084.E1.L1__half:SRC-1-val2__S1084.E1.L1__half:SRC-2-val3__S1084.E1.L1__half:SRC-3-val4__S1084.E1.L1__half:SRC-4-val5__S1084.E1.L1__half:SRC-5-val6__S1084.E1.L1__half	0.156614	0.262	417219	262541	..	M	Russia, Kamennyi Ambar 5 Cemetery Family B (2 members) (I0985 and I1084 are 1st degree relatives)	n/a (too few SNPs)	n/a (too few SNPs)	Lazaridis caller (12/6/2020) based on Yfull 8.09 running directly on the bam	R-Z2124	R1a1a1b2a2	..	..	..	184	U2e2a	[0.997,1.000]	0.081	0.408	92	n/a (<200 SNPs)	n/a (<200 SNPs)	n/a (<200 SNPs)	0.017
I1086	BA	I1086	1005, kurgan 2, burial 9, skeleton 1	bone (long bone)	1	2019	NarasimhanPattersonScience2019	Hanks, Bryan; Epimakhov, Andrey	Context: Dates on individual(s) from same site (I0941, I1028, I1064, I1056, I1054, I1058, I1053, I1017, I1057, I1029, I1027, I1020, I0984)	3825	101	2050-1700 BCE	..	Russia_MLBA_Sintashta	Kamennyi Ambar 5 Cemetery	Russia	52.8167	60.4667	0	Repulldown on 3.2M snpset	1240K	1	I1086	SRC-0-val__S1086.E1.L1__half:SRC-1-val2__S1086.E1.L1__half:SRC-2-val3__S1086.E1.L1__half:SRC-3-val4__S1086.E1.L1__half:SRC-4-val5__S1086.E1.L1__half:SRC-5-val6__S1086.E1.L1__half	0.327815	0.555	730215	456022	..	M	Russia, Kamennyi Ambar 5 Cemetery Family C (2 members) (I1010 and I1086 are 1st degree relatives)	0	0	Lazaridis caller (12/6/2020) based on Yfull 8.09 running directly on the bam	R-Z645	R1a1a1	..	..	..	228	T1a1	[0.987,0.994]	0.074	0.412	380	0.022277	2.27012	[0.003,0.042]	-0.003
I1088	BA	I1088	1011, kurgan 2, burial 13	bone (long bone)	1	2019	NarasimhanPattersonScience2019	Hanks, Bryan; Epimakhov, Andrey	Context: Dates on individual(s) from same site (I0941, I1028, I1064, I1056, I1054, I1058, I1053, I1017, I1057, I1029, I1027, I1020, I0984)	3825	101	2050-1700 BCE	..	Russia_MLBA_Sintashta	Kamennyi Ambar 5 Cemetery	Russia	52.8167	60.4667	0	Repulldown on 3.2M snpset	1240K	1	I1088	SRC-0-val__S1088.E1.L1__half:SRC-1-val2__S1088.E1.L1__half:SRC-2-val3__S1088.E1.L1__half:SRC-3-val4__S1088.E1.L1__half:SRC-4-val5__S1088.E1.L1__half:SRC-5-val6__S1088.E1.L1__half	0.15276	0.257	406176	256393	..	F	n/a (no relatives detected)	n/a (too few SNPs)	n/a (too few SNPs)	n/a (female)	n/a (female)	n/a (female)	n/a (female)	n/a (female)	n/a (female)	114	J1c2m	[0.994,0.999]	0.06	0.006	n/a (female)	n/a (female)	n/a (female)	n/a (female)	-0.014
I1089	BA	I1089	1015, kurgan 2, burial 5, skeleton 3a	bone (long bone)	1	2019	NarasimhanPattersonScience2019	Hanks, Bryan; Epimakhov, Andrey	Context: Dates on individual(s) from same site (I0941, I1028, I1064, I1056, I1054, I1058, I1053, I1017, I1057, I1029, I1027, I1020, I0984)	3825	101	2050-1700 BCE	..	Russia_MLBA_Sintashta	Kamennyi Ambar 5 Cemetery	Russia	52.8167	60.4667	0	Repulldown on 3.2M snpset	1240K	1	I1089	SRC-0-val__S1089.E1.L1__half:SRC-1-val2__S1089.E1.L1__half:SRC-2-val3__S1089.E1.L1__half:SRC-3-val4__S1089.E1.L1__half:SRC-4-val5__S1089.E1.L1__half:SRC-5-val6__S1089.E1.L1__half	1.21833	2.097	1387588	828937	..	F	Russia, Kamennyi Ambar 5 Cemetery Family F (2 members) (I0987 and I1089 are 2nd or 3rd degree relatives)	0	0	n/a (female)	n/a (female)	n/a (female)	n/a (female)	n/a (female)	n/a (female)	227	U5b2a1a2	[0.999,1.000]	0.064	0.011	n/a (female)	n/a (female)	n/a (female)	n/a (female)	-0.003
I1090	BA	I1090	1024, kurgan 4, burial 4	bone (long bone)	1	2019	NarasimhanPattersonScience2019	Hanks, Bryan; Epimakhov, Andrey	Context: Dates on individual(s) from same site (I0941, I1028, I1064, I1056, I1054, I1058, I1053, I1017, I1057, I1029, I1027, I1020, I0984)	3825	101	2050-1700 BCE	..	Russia_MLBA_Sintashta	Kamennyi Ambar 5 Cemetery	Russia	52.8167	60.4667	0	Repulldown on 3.2M snpset	1240K	1	I1090	SRC-0-val__S1090.E1.L1__half:SRC-1-val2__S1090.E1.L1__half:SRC-2-val3__S1090.E1.L1__half:SRC-3-val4__S1090.E1.L1__half:SRC-4-val5__S1090.E1.L1__half:SRC-5-val6__S1090.E1.L1__half	0.349393	0.582	792729	487139	..	F	n/a (no relatives detected)	25.1215	0	n/a (female)	n/a (female)	n/a (female)	n/a (female)	n/a (female)	n/a (female)	306	T1a1	[0.998,1.000]	0.074	0.007	n/a (female)	n/a (female)	n/a (female)	n/a (female)	-0.001
I7480	BA	I7480	39, kurgan 4, grave 8, individual 1	petrous	1	2019	NarasimhanPattersonScience2019	Khokhlov, Alexander; Anthony, David	Context: Dates on individual(s) from same site (I0941, I1028, I1064, I1056, I1054, I1058, I1053, I1017, I1057, I1029, I1027, I1020, I0984)	3825	101	2050-1700 BCE	..	Russia_MLBA_Sintashta	Kamennyi Ambar 5 Cemetery	Russia	52.8167	60.4667	0	Repulldown on 3.2M snpset	1240K	1	I7480	SRC-0-byz1__S7480.E1.L1__half:SRC-1-byz2__S7480.E1.L1__half	2.17538	3.80472	1462073	858526	..	F	n/a (no relatives detected)	28.2404	24.2086	n/a (female)	n/a (female)	n/a (female)	n/a (female)	n/a (female)	n/a (female)	142	K2a5b	[0.989,0.997]	0.124	0.015	n/a (female)	n/a (female)	n/a (female)	n/a (female)	-0.002
I0987	BA	I0987	1013, kurgan 2, burial 5, skeleton 2	bone (long bone)	1	2019	NarasimhanPattersonScience2019	Hanks, Bryan; Epimakhov, Andrey	Context: Dates on individual(s) from same site (I0941, I1028, I1064, I1056, I1054, I1058, I1053, I1017, I1057, I1029, I1027, I1020, I0984)	3825	101	2050-1700 BCE	..	Russia_MLBA_Sintashta_contam	Kamennyi Ambar 5 Cemetery	Russia	52.8167	60.4667	0	Repulldown on 3.2M snpset	1240K	2	I0987	SRC-0-ann1__S0987.E2.L2__half:SRC-1-ann1__S0988.E2.L2__half:SRC-2-ann2__S0988.E2.L2__half	0.254082	0.420997	614181	381807	..	M	Russia, Kamennyi Ambar 5 Cemetery Family F (2 members) (I0987 and I1089 are 2nd or 3rd degree relatives)	n/a (too few SNPs)	n/a (too few SNPs)	Lazaridis caller (12/6/2020) based on Yfull 8.09 running directly on the bam	R-Z645	R1a1a1	..	..	..	..	..	..	..	..	..	0.085317	2.8115	[0.026,0.145]	-0.039
I1082	BA	I1082	983, kurgan 2, burial 12, skeleton 1	bone (long bone)	1	2019	NarasimhanPattersonScience2019	Hanks, Bryan; Epimakhov, Andrey	Context: Dates on individual(s) from same site (I0941, I1028, I1064, I1056, I1054, I1058, I1053, I1017, I1057, I1029, I1027, I1020, I0984)	3825	101	2050-1700 BCE	..	Russia_MLBA_Sintashta	Kamennyi Ambar 5 Cemetery	Russia	52.8167	60.4667	0	Repulldown on 3.2M snpset	1240K	1	I1082	SRC-0-val__S1082.E1.L1__half:SRC-1-val2__S1082.E1.L1__half:SRC-2-val3__S1082.E1.L1__half:SRC-3-val4__S1082.E1.L1__half:SRC-4-val5__S1082.E1.L1__half:SRC-5-val6__S1082.E1.L1__half	0.174942	0.304	445145	288507	..	M	n/a (no relatives detected)	n/a (too few SNPs)	n/a (too few SNPs)	Lazaridis caller (12/6/2020) based on Yfull 8.09 running directly on the bam	R-Z94	R1a1a1	..	..	..	98.5	U5b2a1a2	[0.989,0.996]	0.091	0.41	..	..	..	..	0.038
I1029	BA	I1029	1008, kurgan 2, burial 8, skeleton 2	bone (long bone)	1	2019	NarasimhanPattersonScience2019	Hanks, Bryan; Epimakhov, Andrey	Direct: IntCal20	3830	57	2012-1772 calBCE (3549¬±29 BP, OxA-12531)	..	Russia_MLBA_Sintashta	Kamennyi Ambar 5 Cemetery	Russia	52.8167	60.4667	0	Repulldown on 3.2M snpset	1240K	1	I1029	SRC-0-val__S1029.E1.L1__half:SRC-1-val2__S1029.E1.L1__half:SRC-2-val3__S1029.E1.L1__half:SRC-3-val4__S1029.E1.L1__half:SRC-4-val5__S1029.E1.L1__half:SRC-5-val6__S1029.E1.L1__half	0.489201	0.826	941711	579467	..	F	n/a (no relatives detected)	33.157	0	n/a (female)	n/a (female)	n/a (female)	n/a (female)	n/a (female)	n/a (female)	357	J1c5a	[0.996,1.000]	0.054	0.01	n/a (female)	n/a (female)	n/a (female)	n/a (female)	-0.028
I1027	BA	I1027	1000, kurgan 2, burial 6, skeleton 6 / 1002, kurgan 2, burial 6, skeleton 8 / 1006, kurgan 2, burial 9, skeleton 2	bone (long bone)	1	2019	NarasimhanPattersonScience2019	Hanks, Bryan; Epimakhov, Andrey	Direct: IntCal20	3833	53	2008-1773 calBCE (3550¬±25 BP, PSUAMS-1954)	..	Russia_MLBA_Sintashta	Kamennyi Ambar 5 Cemetery	Russia	52.8167	60.4667	0	Repulldown on 3.2M snpset	1240K	3	I1027	SRC-0-val__S1027.E1.L1__half:SRC-1-val__S1085.E1.L1__half:SRC-10-val5__S1027.E1.L1__half:SRC-11-val6__S1027.E1.L1__half:SRC-12-val4__S1085.E1.L1__half:SRC-13-val5__S1085.E1.L1__half:SRC-14-val6__S1085.E1.L1__half:SRC-15-val4__S1087.E1.L1__half:SRC-16-val5__S1087.E1.L1__half:SRC-17-val6__S1087.E1.L1__half:SRC-2-val__S1087.E1.L1__half:SRC-3-val2__S1027.E1.L1__half:SRC-4-val3__S1027.E1.L1__half:SRC-…	2.15622	3.648	1778750	970922	..	M	n/a (no relatives detected)	0	0	Lazaridis caller (12/6/2020) based on Yfull 8.09 running directly on the bam	R-Z2125	R1a1a1b2a2a~	..	..	..	..	T1a1	..	..	..	..	..	..	..	-0.009
I2609	BA	I2609	MOA 1956.46 Box 136	tooth	1	2018	OlaldeNature2018	Fowler, Christopher	Direct: IntCal20	3848	68	2026-1769 calBCE (3560¬±40 BP, Poz-83423)	22-28	England_C_EBA	England, Northumberland, Hexham Golf Course	United Kingdom	54.979	-2.123	0	1240K pulldown padded to 3.2M snpset	1240K	1	I2609	SRC-0-cal1__S2609.E1.L1__half	0.33	0.33	..	273168	..	F	n/a (no relatives detected)	n/a (too few SNPs)	n/a (too few SNPs)	n/a (female)	n/a (female)	n/a (female)	n/a (female)	n/a (female)	n/a (female)	160	K2a	[0.987,0.996]	0.074	0.01	n/a (female)	n/a (female)	n/a (female)	n/a (female)	0.019
I0984	BA	I0984	992, kurgan 2, burial 7, skeleton 4 / 996, kurgan 2, burial 6, skeleton 2	bone (long bone)	1	2019	NarasimhanPattersonScience2019	Hanks, Bryan; Epimakhov, Andrey	Direct: IntCal20	3870	52	2024-1779 calBCE (3572¬±29 BP, OxA-12530)	..	Russia_MLBA_Sintashta	Kamennyi Ambar 5 Cemetery	Russia	52.8167	60.4667	0	Repulldown on 3.2M snpset	1240K	3	I0984	SRC-0-ann1__S0984.E2.L2__half:SRC-1-ann2__S0984.E2.L2__half:SRC-2-val__S1025.E1.L1__half:SRC-3-val2__S1025.E1.L1__half:SRC-4-val3__S1025.E1.L1__half:SRC-5-val4__S1025.E1.L1__half:SRC-6-val5__S1025.E1.L1__half:SRC-7-val6__S1025.E1.L1__half:SRC-8-tko1__S0984.E2.L1__half:SRC-9-tko2__S0984.E2.L1__half	0.59817	0.990519	1121081	671882	..	M	n/a (no relatives detected)	9.72071	0	Lazaridis caller (12/6/2020) based on Yfull 8.09 running directly on the bam	R-Z2124	R1a1a1b2a2	..	..	..	390.938	T2e2	[0.992,0.999]	..	..	..	0.001407	0.384908	[0,0.009]	0.004
I2460	BA	I2460	85684_62027	tooth	1	2018	OlaldeNature2018	Barclay, Alastair	Direct: IntCal20	3875	48	2024-1782 calBCE (3575¬±27 BP, SUERC-53041)	14-16	England_C_EBA	England, Wiltshire, Amesbury Down	United Kingdom	51.168	-1.77254	0	Repulldown on 3.2M snpset	1240K	1	I2460	SRC-0-sal1__S2460.E1.L1__half	0.011625	0.02	35158	23250	..	F	n/a (no relatives detected)	n/a (too few SNPs)	n/a (too few SNPs)	n/a (female)	n/a (female)	n/a (female)	n/a (female)	n/a (female)	n/a (female)	302	T2a1a	[0.998,1.000]	0.072	0.01	n/a (female)	n/a (female)	n/a (female)	n/a (female)	0.064
I5515	BA	I5515	Aberdour Road, Dunfermline, cist 3	petrous	1	2018	OlaldeNature2018	Sheridan, Alison	Direct: IntCal20	3882	66	2112-1774 calBCE (3581¬±40 BP, SRR-292)	juvenile, 14	Scotland_C_EBA	Scotland, Fife, cist3, Dunfermline, Aberdour Road	United Kingdom	56.062	-3.41918	0	1240K pulldown padded to 3.2M snpset	1240K	1	I5515	SRC-0-hal__S5515.E1.L1__half:SRC-1-hal2__S5515.E1.L1__half:SRC-2-hal3__S5515.E1.L1__half	0.167	0.167	..	167109	..	M	n/a (no relatives detected)	n/a (too few SNPs)	n/a (too few SNPs)	Lazaridis caller (12/6/2020) based on Yfull 8.09 running directly on the bam	R-L21	R1b1a1b1a1a2c1	Patterson2021inPreparation with ISOGG version v15.73 (automated calling followed by manual checking)	R-L21	R1b1a1b1a1a2c1	47.4	H3+16311	[0.995,1.000]	0.292	0.443	74	n/a (<200 SNPs)	n/a (<200 SNPs)	n/a (<200 SNPs)	0.036
I0946	BA	I0946	StepVIIS-3, burial 17, skeleton 3	bone (rib)	1	2019	NarasimhanPattersonScience2019	Hanks, Bryan; Epimakhov, Andrey	Direct: IntCal20	3886	86	2133-1751 calBCE (3584¬±55 BP, AA-90948)	..	Russia_Petrovka	Stepnoe VII Cemetery	Russia	53.876	59.076	0	Repulldown on 3.2M snpset	1240K	3	I0946	SRC-0-eym1__S0946.E1.L1__half:SRC-1-eym2__S0946.E1.L1__half:SRC-2-ann1__S0946.E3.L2__half:SRC-3-tko1__S0946.E3.L1__half	0.050102	0.08202	147580	91544	..	F	n/a (no relatives detected)	n/a (too few SNPs)	n/a (too few SNPs)	n/a (female)	n/a (female)	n/a (female)	n/a (female)	n/a (female)	n/a (female)	0.919307	n/a (<2x)	n/a (<2x)	..	..	n/a (female)	n/a (female)	n/a (female)	n/a (female)	-0.092
I0945	BA	I0945	StepVIIS-2, burial 17, skeleton 2	bone (rib)	1	2019	NarasimhanPattersonScience2019	Hanks, Bryan; Epimakhov, Andrey	Context: Archaeological - Period	3900	144	2200-1700 BCE	..	Russia_Petrovka	Stepnoe VII Cemetery	Russia	53.876	59.076	0	Repulldown on 3.2M snpset	1240K	2	I0945	SRC-0-ann1__S0945.E3.L2__half:SRC-1-tko1__S0945.E3.L1__half	0.115914	0.189165	322807	199470	..	F	n/a (no relatives detected)	n/a (too few SNPs)	n/a (too few SNPs)	n/a (female)	n/a (female)	n/a (female)	n/a (female)	n/a (female)	n/a (female)	22.5167	U5a1i1	[0.972,0.995]	..	..	n/a (female)	n/a (female)	n/a (female)	n/a (female)	0.045
I3132	BA	I3132	GENSCOT68	petrous	1	2018	OlaldeNature2018	Armit, Ian	Direct: IntCal20	3927	54	2126-1886 calBCE (3614¬±33 BP, SUERC-69070)	..	Scotland_C_EBA	Scotland, Covesea Cave 2	United Kingdom	57.721	-3.3881	0	1240K pulldown padded to 3.2M snpset	1240K	1	I3132	SRC-0-sig1__S3131.E1.L1__half:SRC-1-sig2__S3131.E1.L1__half	3.869	3.869	..	757471	..	M	n/a (no relatives detected)	34.2951	0	Lazaridis caller (12/6/2020) based on Yfull 8.09 running directly on the bam	R-S5488	R1b1a1b1a1a2c1a5c	Patterson2021inPreparation with ISOGG version v15.73 (automated calling followed by manual checking)	R-S5488	R1b1a1b1a1a2c1a5c	610	T2a1b1a	[0.997,1.000]	0.059	0.426	4570	0.010891	6.42343	[0.008,0.014]	0.002
I6679	BA	I6679	UK_LH3, LH-01, Cair 1, Burial 3	tooth	1	2018	OlaldeNature2018	Bonsall, Clive	Direct: IntCal20	3936	57	2129-1889 calBCE (3621¬±34 BP, OxA-5553/4)	..	England_BellBeaker_o	England, Northumberland, Low Hauxley	United Kingdom	55.31	-1.55333	0	1240K pulldown padded to 3.2M snpset	1240K	1	I6679	SRC-0-cam1__S6679.E1.L1__half	0.171488	0.171488	..	183707	..	M	n/a (no relatives detected)	n/a (too few SNPs)	n/a (too few SNPs)	Lazaridis caller (12/6/2020) based on Yfull 8.09 running directly on the bam	R-L151	R1b1a1b1a1a	Patterson2021inPreparation with ISOGG version v15.73 (automated calling followed by manual checking)	R-L151	R1b1a1b1a1a	247	J1c1b1	[0.997,1.000]	0.061	0.416	61	n/a (<200 SNPs)	n/a (<200 SNPs)	n/a (<200 SNPs)	0.015
I2462	BA	I2462	EXEKA09_220053	petrous	1	2018	OlaldeNature2018	Barclay, Alastair	Direct: IntCal20	3942	59	2131-1890 calBCE (3625¬±35 BP, SUERC-40718)	25-30	England_C_EBA_highEEF	England, Kent, East Kent Access Road	United Kingdom	51.3603	1.3405	0	1240K pulldown padded to 3.2M snpset	1240K	1	I2462	SRC-0-biom1__S2462.E1.L2__half:SRC-1-biom2__S2462.E1.L2__half	2.78	2.78	..	816519	..	F	n/a (no relatives detected)	4.7218	0	n/a (female)	n/a (female)	n/a (female)	n/a (female)	n/a (female)	n/a (female)	274.644	U5a1d2a	[0.969,0.991]	0.115	..	n/a (female)	n/a (female)	n/a (female)	n/a (female)	-0.009
I1770	BA	I1770	BurialXI	petrous	1	2018	OlaldeNature2018	Brace, Selina	Context: Archaeological - Period	3950	231	2400-1600 BCE	..	England_BellBeaker	England, North Yorkshire, Staxton, Staxton Beacon	United Kingdom	54.2019	-0.434355	0	1240K pulldown padded to 3.2M snpset	1240K	1	I1770	SRC-0-mic1__S1770.E1.L1__half:SRC-1-mic2__S1770.E1.L1__half	0.778	0.778	..	483200	..	F	n/a (no relatives detected)	4.5363	0	n/a (female)	n/a (female)	n/a (female)	n/a (female)	n/a (female)	n/a (female)	69.4	U5b1d2	[0.964,0.981]	0.119	0.011	n/a (female)	n/a (female)	n/a (female)	n/a (female)	-0.016
I4075	BA	I4075	skeleton 243-M15	petrous	1	2018	OlaldeNature2018	Altena, Eveline	Direct: IntCal20	3950	44	2127-1933 calBCE (3635¬±20 BP, PSUAMS-2337)	..	Netherlands_BellBeaker	Noord-Holland, Oostwoud, De Tuithoorn	Netherlands	52.7336	5.09618	0	1240K pulldown padded to 3.2M snpset	1240K	1	I4075	SRC-0-ris1__S4075.E1.L1__half:SRC-1-ris2__S4075.E1.L1__half:SRC-2-ris2__S4075.E1.L1__half	4.036	4.036	..	769505	..	F	n/a (no relatives detected)	4.6515	0	n/a (female)	n/a (female)	n/a (female)	n/a (female)	n/a (female)	n/a (female)	411	H5a1	[0.982,0.993]	0.088	0.014	n/a (female)	n/a (female)	n/a (female)	n/a (female)	-0.006
I4069	BA	I4069	skeleton 229-M4	petrous	1	2018	OlaldeNature2018	Altena, Eveline	Direct: IntCal20	3966	76	2192-1887 calBCE (3640¬±50 BP, GrA-6477)	..	Netherlands_BellBeaker	Noord-Holland, Oostwoud, De Tuithoorn	Netherlands	52.7336	5.09618	0	1240K pulldown padded to 3.2M snpset	1240K	1	I4069	SRC-0-ris1__S4069.E1.L1__half:SRC-1-ris2__S4069.E1.L1__half:SRC-2-ris2__S4069.E1.L1__half	2.131	2.131	..	707159	..	M	n/a (no relatives detected)	11.1147	0	Lazaridis caller (12/6/2020) based on Yfull 8.09 running directly on the bam	R-P312	R1b1a1b1a1a2	..	..	..	148	U5a1a1	[0.953,0.975]	0.07	0.429	3141	0.003645	2.72465	[0.001,0.006]	0.002
I0803	BA	I0803	EUL41	tooth	1	2015	MathiesonNature2015 (1240k of same same sample with 390k in HaakLazaridis2015)	Haak, Wolfgang	Direct: IntCal20	3977	56	2135-1941 calBCE (3650¬±26 BP, MAMS-22822)	..	Germany_EBA_Unetice	Eulau	Germany	51.1677	11.8475	0	Repulldown on 3.2M snpset	1240K	1	I0803	SRC-0-men1__S0803.aL1__unk:SRC-1-men2__S0803.aL1__unk	0.133764	0.228	339093	211861	..	F	n/a (no relatives detected)	n/a (too few SNPs)	n/a (too few SNPs)	n/a (female)	n/a (female)	n/a (female)	n/a (female)	n/a (female)	n/a (female)	200	H4a1a1a	[0.989,0.996]	0.109	0.014	n/a (female)	n/a (female)	n/a (female)	n/a (female)	0.006
I0116	BA	I0116	ESP4	tooth	1	2015	MathiesonNature2015 (1240k of same same sample with 390k in HaakLazaridis2015)	Haak, Wolfgang	Direct: IntCal20	3978	60	2137-1936 calBCE (3650¬±32 BP, MAMS-21495)	..	Germany_EBA_Unetice	Esperstedt	Germany	51.42	11.68	0	Repulldown on 3.2M snpset	1240K	1	I0116	SR-Dosi123_merge__S0116__plus:SR-Mari2__S0116__plus:SR-baku__CpgS0116__plus:SR-evorII__S0116__plus:SR-evorI_L2__S0116__plus:SR-evorI__S0116__plus:SR-mari_L2__S0116__plus:SR-mari__S0116__plus:SR-oriII_L2__S0116__plus:SR-oriII__S0116__plus:SR-oriI_L2__S0116__plus:SR-oriI__S0116__plus:SRC-0-390k_v6.4__S0116__unk:SRC-1-tos1__S0116.aL2__plus:SRC-2-tos2__S0116.aL2__plus:SRC-3-tos4__S0116.aL2__plus:SRC-…	0.945022	1.648	1137917	662220	..	M	n/a (no relatives detected)	5.69611	0	Lazaridis caller (12/6/2020) based on Yfull 8.09 running directly on the bam	I-Y14158	I2	..	..	..	..	W3a1	[0.959,0.971]	..	..	..	..	..	..	0.012
I6561	BA	I6561	Mos70, Skeleton 5, 88knees up	tooth	1	2018	MathiesonNature2018	Pinhasi, Ron	Direct: Intcal20	3985	54	2134-1950 calBCE (3655¬±20 BP, PSUAMS-8927)	..	Ukraine_MBA	Alexandria	Ukraine	49.5407	37.698	0	1240K pulldown padded to 3.2M snpset	1240K	1	I6561	SRC-0-fan1__S6561.E1.L1__half:SRC-1-fan2__S6561.E1.L1__half	1.42223	1.42223	..	724441	..	M	n/a (no relatives detected)	62.4184	0	Lazaridis caller (12/6/2020) based on Yfull 8.09 running directly on the bam	R-Y3	R1a1a1	..	..	..	438	H2a1a	[0.997,1.000]	0.028	0.421	2374	0.003413	2.31181	[0.001,0.006]	0
I3875	BA	I3875	VL1316	petrous	1	2018	OlaldeNature2018	Pinhasi, Ron	Direct: IntCal20	3985	56	2136-1946 calBCE (3655¬±25 BP, PSUAMS-1834)	..	France_BellBeaker	Villard	France	44.476	6.369	0	1240K pulldown padded to 3.2M snpset	1240K	1	I3875	SRC-0-kri1__S3875.E1.L1__half:SRC-1-kri2__S3875.E1.L1__half	4.052	4.052	..	776045	..	M	n/a (no relatives detected)	18.9487	0	Lazaridis caller (12/6/2020) based on Yfull 8.09 running directly on the bam	R-L2	R1b1a1b1a1a2b1	..	..	..	415	H1e	[0.986,0.994]	0.052	0.428	4827	0.001391	1.86136	[0,0.003]	-0.008
I4068	BA	I4068	skeleton 228-M3	petrous	1	2018	OlaldeNature2018	Altena, Eveline	Direct: IntCal20	3985	54	2134-1950 calBCE (3655¬±20 BP, PSUAMS-2318)	..	Netherlands_BellBeaker	Noord-Holland, Oostwoud, De Tuithoorn	Netherlands	52.7336	5.09618	0	1240K pulldown padded to 3.2M snpset	1240K	1	I4068	SRC-0-ris1__S4068.E1.L1__half:SRC-1-ris2__S4068.E1.L1__half:SRC-2-ris2__S4068.E1.L1__half	0.803	0.803	..	461603	..	M	Netherlands, Noord-Holland, Oostwoud, De Tuithoorn Family A (3 members) (I4068, I4073, and I4074 are all 2nd or 3rd degree relatives of each other)	194.022	102.947	Lazaridis caller (12/6/2020) based on Yfull 8.09 running directly on the bam	R-P312	R1b1a1b1a1a2	..	..	..	53.6	U5a2a1	[0.966,0.986]	0.081	0.439	899	0.008283	2.11091	[0.001,0.016]	0.003
I4073	BA	I4073	skeleton 236-M13	petrous	1	2018	OlaldeNature2018	Altena, Eveline	Direct: IntCal20	3992	76	2197-1897 calBCE (3660¬±50 BP, GrA-15598)	..	Netherlands_BellBeaker	Noord-Holland, Oostwoud, De Tuithoorn	Netherlands	52.7336	5.09618	0	1240K pulldown padded to 3.2M snpset	1240K	1	I4073	SRC-0-ris1__S4073.E1.L1__half:SRC-1-ris2__S4073.E1.L1__half:SRC-2-ris2__S4073.E1.L1__half	3.138	3.138	..	746044	..	M	Netherlands, Noord-Holland, Oostwoud, De Tuithoorn Family A (3 members) (I4068, I4073, and I4074 are all 2nd or 3rd degree relatives of each other)	8.2222	0	Lazaridis caller (12/6/2020) based on Yfull 8.09 running directly on the bam	R-P312	R1b1a1b1a1a2	..	..	..	235	U5a2b1	[0.969,0.984]	0.128	0.426	4006	0.006748	4.98254	[0.004,0.009]	-0.004
I2618	BA	I2618	MOA 1964.2 Box 102A	tooth	1	2018	OlaldeNature2018	Fowler, Christopher	Direct: IntCal20	3993	57	2137-1950 calBCE (3660¬±28 BP, OxA-26254)	30-40	England_C_EBA	England, Northumberland, Barrasford, Reaverhill	United Kingdom	55.058	-2.147	0	1240K pulldown padded to 3.2M snpset	1240K	1	I2618	SRC-0-cal1__S2618.E1.L1__half:SRC-1-cal2__S2618.E1.L1__half	1.029	1.029	..	631700	..	M	n/a (no relatives detected)	4.1021	0	Lazaridis caller (12/6/2020) based on Yfull 8.09 running directly on the bam	R-L21	R1b1a1b1a1a2c1	Patterson2021inPreparation with ISOGG version v15.73 (automated calling followed by manual checking)	R-L21	R1b1a1b1a1a2c1	691	H1bs	..	0.102	0.423	1407	0.010127	3.25007	[0.004,0.016]	-0.007
I3255	BA	I3255	TRM10, skeleton [3383]	petrous	1	2018	OlaldeNature2018	Dodwell, Natasha	Direct: IntCal20	3994	59	2139-1947 calBCE (3661¬±31 BP, SUERC-49482)	..	England_BellBeaker	England, Cambridgeshire, Trumpington Meadows	United Kingdom	52.1703	0.105604	0	1240K pulldown padded to 3.2M snpset	1240K	1	I3255	SRC-0-sig1__S3255.E1.L1__half:SRC-1-sig2__S3255.E1.L1__half	4.889	4.889	..	860982	..	F	United Kingdom, England, Cambridgeshire, Trumpington Meadows Family A (2 members) (I3255 and I3256 are 2nd or 3rd degree relatives)	12.4094	0	n/a (female)	n/a (female)	n/a (female)	n/a (female)	n/a (female)	n/a (female)	782	T2b	[0.996,0.999]	0.093	0.012	n/a (female)	n/a (female)	n/a (female)	n/a (female)	-0.003
I7638	BA	I7638	SB532A	petrous	1	2018	OlaldeNature2018	Booth, Tom	Direct: IntCal20	3995	116	2288-1776 calBCE (3660¬±80 BP, OxA-4357)	..	England_C_EBA	England, Oxfordshire, Radley, Barrow Hills	United Kingdom	51.4053	-1.15077	0	Repulldown on 3.2M snpset	1240K	1	I7638	SRC-0-hie1__S7638.E1.L1__half:SRC-1-hie2__S7638.E1.L1__half:SRC-2-hie3__S7638.E1.L1__half	0.517181	0.876881	948097	589810	..	M	n/a (no relatives detected)	4.2019	0	Lazaridis caller (12/6/2020) based on Yfull 8.09 running directly on the bam	I-Y3709	I2a1b1a1a1	Patterson2021inPreparation with ISOGG version v15.73 (automated calling followed by manual checking)	I-Y3709	I2a1b1a1a1	47	V10b	[0.978,0.996]	0.078	0.418	1010	0.020481	3.87084	[0.01,0.031]	-0.006
I0419	BA	I0419	Kurgan 7, Grave 1, SVP27	bone (long bone)	1	2015	NarasimhanPattersonScience2019 (supplement of MathiesonNature2018)	Khokhlov, Alexander; Anthony, David	Context: Archaeological - Period	4000	87	2200-1900 BCE	..	Russia_Potapovka_o2	Samara Oblast, Volga River Valley, Samara River, Utyevka VI	Russia	52.9128	50.9906	0	Repulldown on 3.2M snpset	1240K	4	I0419	SRC-0-tri12__S0419_E1_L1__half:SRC-1-390k_v6.4__S0419_E1_L1__half:SRC-10-zjo1__S0419.E3.L2__half:SRC-11-zjo2__S0419.E3.L2__half:SRC-2-zak3__S0419.E1.L1__half:SRC-3-zak2__S0419.E1.L1__half:SRC-4-zahl2__S0419.E1.L1__half:SRC-5-zahl3__S0419.E1.L1__half:SRC-6-eym1__S0419.E2.L2__half:SRC-7-eym2__S0419.E2.L2__half:SRC-8-zjo1__S0419.E3.L1__half:SRC-9-zjo2__S0419.E3.L1__half	0.445355	0.728242	955477	573725	..	M	n/a (no relatives detected)	8.3813	0	Lazaridis caller (12/6/2020) based on Yfull 8.09 running directly on the bam	R-Z2124	R1a1a1b2a2	..	..	..	237.476	U2e1h	[0.985,0.999]	..	..	..	0.005791	0.9371	[0,0.018]	-0.009
I0804	BA	I0804	EUL57	tooth	1	2015	MathiesonNature2015 (1240k of same same sample with 390k in HaakLazaridis2015)	Haak, Wolfgang	Direct: IntCal20	4010	53	2139-1959 calBCE (3671¬±26 BP, MAMS-22821)	..	Germany_EBA_Unetice	Eulau	Germany	51.1677	11.8475	0	Repulldown on 3.2M snpset	1240K	1	I0804	SR-Sona12_merge__S0804_aL1__half:SRC-0-390k_v6.4__S0804__unk:SRC-1-cor3__S0804.aL2__half:SRC-2-cor4__S0804.aL2__half:SRC-3-cor5__S0804.aL2__half:SRC-4-cor__S0804.aL2__half:SRC-5-cor2__S0804.aL2__half	0.031942	0.054	94626	59911	..	M	n/a (no relatives detected)	n/a (too few SNPs)	n/a (too few SNPs)	Lazaridis caller (12/6/2020) based on Yfull 8.09 running directly on the bam	IJ	IJ	..	..	I2	131	H3	[0.980,0.993]	0.073	0.611	..	..	..	..	0.043
I2567	BA	I2567	GENSCOT14, Burial 5, Cist 1	petrous	1	2018	OlaldeNature2018	Armit, Ian	Direct: IntCal20; R_combine	4018	52	2190-1961 calBCE (3678¬±27 BP) [R_combine: (3615¬±40 BP, SUERC-4072); (3725¬±35 BP, SUERC-4083)]	..	Scotland_C_EBA	Scotland, Dryburn Bridge	United Kingdom	55.97	-2.444	0	1240K pulldown padded to 3.2M snpset	1240K	1	I2567	SRC-0-cas1__S2567.E1.L2__half:SRC-1-med2__S2567.E1.L2__half:SRC-2-med1__S2567.E1.L2__half	1.835	1.835	..	577771	..	M	n/a (no relatives detected)	11.1655	0	Lazaridis caller (12/6/2020) based on Yfull 8.09 running directly on the bam	R-L2	R1b1a1b1a1a2b1	Patterson2021inPreparation with ISOGG version v15.73 (automated calling followed by manual checking)	R-L21	R1b1a1b1a1a2c1	366	U4a1	[0.975,0.987]	0.124	0.442	2573	0.0042	2.82159	[0.001,0.007]	0.001
I7198	BA	I7198	PRAJIN82	petrous	1	2018	OlaldeNature2018	Pinhasi, Ron	Direct: IntCal20	4026	48	2193-1977 calBCE (3685¬±25 BP, PSUAMS-3885)	..	Czech_EBA	Prague 5, Jinonice, Zahradnictv√≠	Czech Republic	50.0504	14.3667	0	Repulldown on 3.2M snpset	1240K	1	I7198	SRC-0-hie1__S7198.E1.L1__half:SRC-1-hie2__S7198.E1.L1__half:SRC-2-hie3__S7198.E1.L1__half	2.18398	3.78456	1285685	766711	..	F	Czech Republic, Prague 5, Jinonice Family A (4 members) (I14193-I7198-I11158 have a father-mother-son relationship; I15825 has a 2d or 3d relationship to I14193-I11158 in the nuclear family [father-son])	0	0	n/a (female)	n/a (female)	n/a (female)	n/a (female)	n/a (female)	n/a (female)	280	U5b2c	[0.991,0.998]	0.094	0.013	n/a (female)	n/a (female)	n/a (female)	n/a (female)	-0.015
I4074	BA	I4074	skeleton 242-M14	petrous	1	2018	OlaldeNature2018	Altena, Eveline	Direct: IntCal20	4030	88	2281-1899 calBCE (3690¬±60 BP, GrA-15597)	..	Netherlands_BellBeaker	Noord-Holland, Oostwoud, De Tuithoorn	Netherlands	52.7336	5.09618	0	1240K pulldown padded to 3.2M snpset	1240K	2	I4074	SRC-0-ris1__S4077.E1.L1__half:SRC-1-ris1__S4077.E1.L1__half:SRC-2-ris1__S4074.E1.L1__half:SRC-3-ris3__S4074.E1.L1__half:SRC-4-ris2__S4074.E1.L1__half:SRC-5-ris3__S4074.E1.L1__half:SRC-6-ris2__S4074.E1.L1__half	2.765	2.765	..	764576	..	M	Netherlands, Noord-Holland, Oostwoud, De Tuithoorn Family A (3 members) (I4068, I4073, and I4074 are all 2nd or 3rd degree relatives of each other)	4.1204	0	Lazaridis caller (12/6/2020) based on Yfull 8.09 running directly on the bam	R-P312	R1b1a1b1a1a2	..	..	..	240.158	H	[0.941,0.973]	..	..	..	0.004995	2.24298	[0.001,0.009]	0.002
I5373	BA	I5373	CPC98314	bone (long bone)	1	2018	OlaldeNature2018	Brace, Selina	Direct: IntCal20	4034	47	2195-1980 calBCE (3694¬±25 BP, BRAMS-1230)	..	England_C_EBA_lowEEF	England, Derbyshire, Brassington, Carsington Pasture Cave	United Kingdom	53.0798	-1.64094	0	1240K pulldown padded to 3.2M snpset	1240K	1	I5373	SRC-0-meg1__S5373.L1__half	0.225	0.225	..	230839	..	M	n/a (no relatives detected)	n/a (too few SNPs)	n/a (too few SNPs)	Lazaridis caller (12/6/2020) based on Yfull 8.09 running directly on the bam	R-L51	R1b1a1b1a	Patterson2021inPreparation with ISOGG version v15.73 (automated calling followed by manual checking)	R-L51	R1b1a1b1a	214.57	X2b+226	[0.97,0.99]	0.042	..	..	0.021534	0.92894	[0,0.067]	0.039
I4888	BA	I4888	feature 543	petrous	1	2018	OlaldeNature2018	Ernee, Michal	Direct: IntCal20	4038	42	2195-2027 calBCE (3700¬±20 BP, PSUAMS-2846)	..	Czech_BellBeaker	Prague 8, Kobylisy, Ke St√≠rce Street	Czech Republic	50.1217	14.457	0	1240K pulldown padded to 3.2M snpset	1240K	1	I4888	SRC-0-hal__S4888.E1.L1__half:SRC-1-hal2__S4888.E1.L1__half:SRC-2-hal3__S4888.E1.L1__half	4.937	4.937	..	815489	..	M	Czech Republic, Prague 8, Kobylisy, Ke Stirce Street Family B (2 members) (I4887-I4888 have a sibling relationship)	4.3468	0	Lazaridis caller (12/6/2020) based on Yfull 8.09 running directly on the bam	R-L2	R1b1a1b1a1a2b1	..	..	..	124	K1a2c	[0.990,0.997]	0.077	0.438	2630	0.004359	2.813	[0.001,0.007]	-0.01
I7199	BA	I7199	Grave 84 (1)	petrous	1	2018	OlaldeNature2018	Pinhasi, Ron	Direct: IntCal20	4039	47	2197-1983 calBCE (3700¬±25 BP, PSUAMS-3886)	..	Czech_EBA	Prague 5, Jinonice, Zahradnictv√≠	Czech Republic	50.0504	14.3667	0	Repulldown on 3.2M snpset	1240K	1	I7199	SRC-0-hie1__S7199.E1.L1__half:SRC-1-hie2__S7199.E1.L1__half:SRC-2-hie3__S7199.E1.L1__half	2.24362	3.86595	1326081	772648	..	M	n/a (no relatives detected)	4.3062	0	Lazaridis caller (12/6/2020) based on Yfull 8.09 running directly on the bam	I-S6635	I2a2a	..	..	..	292	J1c3a	[0.991,0.999]	0.093	0.423	4828	0.006171	4.98038	[0.004,0.009]	0.009
I2454	BA	I2454	OVE08 feature F.1080 skeleton 5487	petrous	1	2018	OlaldeNature2018	Evans, Christopher	Direct: IntCal20	4042	50	2199-1982 calBCE (3703¬±28 BP, OxA-24595)	young adult	England_BellBeaker_lowEEF	England, Needingworth Quarry, Over Narrows	United Kingdom	52.34	0.03	0	1240K pulldown padded to 3.2M snpset	1240K	2	I2454	SRC-0-gra2__S2454.E2.L1__half:SRC-0-sal1__S2454.E1.L1__half:SRC-1-gra3__S2454.E2.L1__half:SRC-1-sal2__S2454.E1.L1__half	5.168	5.168	..	818462	..	F	n/a (no relatives detected)	0	0	n/a (female)	n/a (female)	n/a (female)	n/a (female)	n/a (female)	n/a (female)	434.036	R1a1a	[0.983,0.996]	..	..	n/a (female)	n/a (female)	n/a (female)	n/a (female)	-0.006
I1767	BA	I1767	Sk2	tooth (molar)	1	2018	OlaldeNature2018	Brace, Selina	Direct: IntCal20	4045	58	2202-1978 calBCE (3705¬±35 BP, OxA-8651)	..	England_BellBeaker_highEEF	England, County Durham, Stockton-on-Tees, Windmill Fields	United Kingdom	54.5228	-1.30813	0	1240K pulldown padded to 3.2M snpset	1240K	1	I1767	SRC-0-mic1__S1767.E1.L1__half:SRC-1-mic2__S1767.E1.L1__half	1.799	1.799	..	715593	..	M	n/a (no relatives detected)	0	0	Lazaridis caller (12/6/2020) based on Yfull 8.09 running directly on the bam	I-Y3709	I2a1b1a1a1	Patterson2021inPreparation with ISOGG version v15.73 (automated calling followed by manual checking)	I-Y3709	I2a1b1a1a1	463	U5a1a1	[0.993,0.999]	0.074	0.426	..	0.006778	2.41533	[0.001,0.012]	0.003
I2445	BA	I2445	SK 8633 (YCF 95)	petrous	1	2018	OlaldeNature2018	Loe, Louise	Direct: IntCal20; R_combine	4048	50	2200-1985 calBCE (3709¬±27 BP) [R_combine: (3650¬±35 BP, Poz-83407); (3785¬±40 BP, OxA-8806)]	..	England_BellBeaker	England, Oxfordshire, Yarnton	United Kingdom	51.7977	-1.31346	0	1240K pulldown padded to 3.2M snpset	1240K	2	I2445	SRC-0-gra2__S2445.E2.L1__half:SRC-0-sal1__S2445.E1.L1__half:SRC-1-gra3__S2445.E2.L1__half:SRC-1-sal2__S2445.E1.L1__half	6.82	6.82	..	836178	..	M	United Kingdom, England, Oxfordshire, Yarnton Family A (2 members) (I2443 and I2445 are 2nd or 3rd degree relatives)	6.8912	0	Lazaridis caller (12/6/2020) based on Yfull 8.09 running directly on the bam	R-DF13	R1b1a1b1a1a2c1	Patterson2021inPreparation with ISOGG version v15.73 (automated calling followed by manual checking)	R-DF13	R1b1a1b1a1a2c1	957.465	X2b6	[0.979,0.995]	..	..	..	0.006465	3.14356	[0.002,0.01]	0.002
I6777	BA	I6777	G.54	petrous	1	2018	OlaldeNature2018	Brace, Selina	Context: Date(s) on relatives (I2600, I2566, and I2457)	4050	115	2300-1900 BCE	..	England_C_EBA	England, Wiltshire, Wilsford	United Kingdom	51.1471	-1.81253	0	1240K pulldown padded to 3.2M snpset	1240K	1	I6777	SRC-0-dra1__S6777.L1__half:SRC-1-dra2__S6777.L1__half	3.48544	3.48544	..	767273	..	M	United Kingdom, England, Wiltshire Family A (4 members) (I2457 and I2600 are father and daughter, and both are 2nd or 3rd degree relatives of I6777 (who is a 2nd or 3rd degree relative of I2566); I2457 and I2566 are also 2nd or 3rd degree relatives)	5.27489	0	Lazaridis caller (12/6/2020) based on Yfull 8.09 running directly on the bam	R-Z251	R1b1a1b1a1a2c1	Patterson2021inPreparation with ISOGG version v15.73 (automated calling followed by manual checking)	R-Z251	R1b1a1b1a1a2c1	177	U4b1b2	[0.975,0.986]	0.113	0.421	4744	0.007421	5.53413	[0.005,0.01]	-0.005
I5750	BA	I5750	skeleton 230 Extra-M8	tooth	1	2018	OlaldeNature2018	Altena, Eveline	Context: Date(s) from same site (I5748, I4074, I4073, I4068, I4069, I4075, I20063, I4067, I4076, I4071,I4070)	4050	289	2600-1600 BCE	..	Netherlands_BellBeaker	Noord-Holland, Oostwoud, De Tuithoorn	Netherlands	52.7336	5.09618	0	1240K pulldown padded to 3.2M snpset	1240K	1	I5750	SRC-0-gala1__S5750.E1.L1__half:SRC-1-gala2__S5750.E1.L1__half	1.287	1.287	..	629181	..	M	n/a (no relatives detected)	61.7512	26.8842	Lazaridis caller (12/6/2020) based on Yfull 8.09 running directly on the bam	R-P312	R1b1a1b1a1a2	..	..	..	208.467	K1b1a1+199	[0.983,0.995]	0.101	..	..	0.00528	1.60366	[0,0.012]	0.018
I2452	BA	I2452	BEDFM2009.12, feature F.66 skeleton 186	petrous	1	2018	OlaldeNature2018	Evans, Christopher	Direct: IntCal20; R_combine	4052	49	2199-2032 calBCE (3715¬±23 BP) [R_combine: (3735¬±35 BP, Poz-83405); (3700¬±30 BP, Beta-444979)]	mature adult	England_BellBeaker	England, South Derbyshire, Willington, Dairy Farm	United Kingdom	52.854	-1.565	0	1240K pulldown padded to 3.2M snpset	1240K	2	I2452	SRC-0-cal1__S2452.E1.L1__half:SRC-0-gra2__S2452.E2.L1__half:SRC-1-gra3__S2452.E2.L1__half:SRC-1-sal1__S2452.E1.L1__half:SRC-2-cal2__S2452.E1.L1__half	7.489	7.489	..	893045	..	M	n/a (no relatives detected)	36.6945	20.6592	Lazaridis caller (12/6/2020) based on Yfull 8.09 running directly on the bam	R-DF13	R1b1a1b1a1a2c1	Patterson2021inPreparation with ISOGG version v15.73 (automated calling followed by manual checking)	R-DF13	R1b1a1b1a1a2c1	475.138	H1e1a	[0.979,0.994]	..	..	..	0.004192	2.76293	[0.001,0.007]	-0.004
I2457	BA	I2457	65530_13382	tooth	1	2018	OlaldeNature2018	Barclay, Alastair	Direct: IntCal20; we ignore a previous date of 2468-2239 calBCE (3890¬±30 BP, SUERC-36210) because it is an outlier from the rest of the genetic family	4056	54	2201-2029 calBCE (3717¬±28 BP, SUERC-69975)	25-39	England_C_EBA	England, Wiltshire, Amesbury Down	United Kingdom	51.168	-1.77254	0	Repulldown on 3.2M snpset	1240K	1	I2457	SRC-0-sal1__S2457.E1.L1__half:SRC-1-sal2__S2457.E1.L1__half	1.57529	2.715	1171023	703986	..	M	United Kingdom, England, Wiltshire Family A (4 members) (I2457 and I2600 are father and daughter, and both are 2nd or 3rd degree relatives of I6777 (who is a 2nd or 3rd degree relative of I2566); I2457 and I2566 are also 2nd or 3rd degree relatives)	109.938	56.4545	Lazaridis caller (12/6/2020) based on Yfull 8.09 running directly on the bam	R-L21	R1b1a1b1a1a2c1	Patterson2021inPreparation with ISOGG version v15.73 (automated calling followed by manual checking)	R-L21	R1b1a1b1a1a2c1	530	I4a	[0.994,1.000]	0.061	0.426	3983	0.004266	3.70395	[0.002,0.007]	0.007
I3874	BA	I3874	VL1435	petrous	1	2018	OlaldeNature2018	Pinhasi, Ron	Direct: IntCal20	4065	54	2201-2035 calBCE (3725¬±25 BP, PSUAMS-1835)	..	France_BellBeaker	Villard	France	44.476	6.369	0	1240K pulldown padded to 3.2M snpset	1240K	1	I3874	SRC-0-kri1__S3874.E1.L1__half:SRC-1-kri2__S3874.E1.L1__half	1.634	1.634	..	652626	..	F	n/a (no relatives detected)	0	0	n/a (female)	n/a (female)	n/a (female)	n/a (female)	n/a (female)	n/a (female)	42.8	T2b3	[0.974,0.987]	0.085	0.009	n/a (female)	n/a (female)	n/a (female)	n/a (female)	-0.013
I2604	BA	I2604	62412_40173	petrous	1	2018	OlaldeNature2018	Barclay, Alastair	Direct: IntCal20	4073	59	2272-2032 calBCE (3730¬±30 BP, SUERC-26241)	18-25	England_C_EBA	England, Hampshire, Barton-Stacey Pipeline	United Kingdom	51.15	-1.36	0	1240K pulldown padded to 3.2M snpset	1240K	1	I2604	SRC-0-fan1__S2604.E1.L2__half:SRC-1-fan2__S2604.E1.L2__half	2.17855	2.17855	..	759953	..	F	n/a (no relatives detected)	9.4035	0	n/a (female)	n/a (female)	n/a (female)	n/a (female)	n/a (female)	n/a (female)	163	H2a3	[0.983,0.994]	0.093	0.01	n/a (female)	n/a (female)	n/a (female)	n/a (female)	0.004
I2566	BA	I2566	13385	petrous	1	2018	OlaldeNature2018	Barclay, Alastair	Direct: IntCal20	4078	57	2267-2036 calBCE (3734¬±25 BP, NZA-32490)	18-20	England_C_EBA	England, Wiltshire, Amesbury Down	United Kingdom	51.168	-1.77254	0	1240K pulldown padded to 3.2M snpset	1240K	1	I2566	SRC-0-med1__S2566.E1.L2__half	2.259	2.259	..	475533	..	M	United Kingdom, England, Wiltshire Family A (4 members) (I2457 and I2600 are father and daughter, and both are 2nd or 3rd degree relatives of I6777 (who is a 2nd or 3rd degree relative of I2566); I2457 and I2566 are also 2nd or 3rd degree relatives)	5.3494	0	Lazaridis caller (12/6/2020) based on Yfull 8.09 running directly on the bam	R-DF13	R1b1a1b1a1a2c1	Patterson2021inPreparation with ISOGG version v15.73 (automated calling followed by manual checking)	R-DF13	R1b1a1b1a1a2c1	638	K1b1a1	[0.997,1.000]	0.073	0.45	2388	0.00471	3.13265	[0.002,0.008]	-0.001
I2597	BA	I2597	56240_5292	petrous	1	2018	OlaldeNature2018	Barclay, Alastair	Direct: IntCal20	4080	60	2276-2033 calBCE (3735¬±30 BP, SUERC-34539)	14-16	England_C_EBA	England, Wiltshire, Amesbury Down	United Kingdom	51.168	-1.77254	0	1240K pulldown padded to 3.2M snpset	1240K	1	I2597	SRC-0-fan1__S2597.E1.L2__half:SRC-1-fan2__S2597.E1.L2__half	3.23512	3.23512	..	807670	..	M	United Kingdom, England, Wiltshire, Amesbury Down Family B (2 members) (I2597 and I2596 are father and son)	119.058	96.804	Lazaridis caller (12/6/2020) based on Yfull 8.09 running directly on the bam	R-DF13	R1b1a1b1a1a2c1	Patterson2021inPreparation with ISOGG version v15.73 (automated calling followed by manual checking)	R-DF13	R1b1a1b1a1a2c1	169	U5a2c3a	[0.987,0.996]	0.076	0.423	4991	0.002723	2.85134	[0.001,0.005]	0.001
I4886	BA	I4886	feature 541	petrous	1	2018	OlaldeNature2018	Ernee, Michal	Direct: IntCal20	4088	54	2270-2039 calBCE (3740¬±20 BP, PSUAMS-2844)	..	Czech_BellBeaker	Prague 8, Kobylisy, Ke St√≠rce Street	Czech Republic	50.1217	14.457	0	1240K pulldown padded to 3.2M snpset	1240K	1	I4886	SRC-0-hal__S4886.E1.L1__half:SRC-1-hal2__S4886.E1.L1__half:SRC-2-hal3__S4886.E1.L1__half	4.789	4.789	..	828385	..	M	Czech Republic, Prague 8, Kobylisy, Ke Stirce Street Family A (2 members) (I4885-I4886 have a 2d or 3d relationship)	0	0	Lazaridis caller (12/6/2020) based on Yfull 8.09 running directly on the bam	R-L2	R1b1a1b1a1a2b1	..	..	..	215	H6a	[0.987,0.994]	0.094	0.434	2315	0.005065	2.90559	[0.002,0.008]	-0.006
I2443	BA	I2443	SK 8772 (YCF 95), 2	petrous and tooth	1	2018	OlaldeNature2018	Loe, Louise	Direct: IntCal20	4091	71	2286-2028 calBCE (3740¬±40 BP, OxA-8868)	..	England_BellBeaker	England, Oxfordshire, Yarnton	United Kingdom	51.7977	-1.31346	0	1240K pulldown padded to 3.2M snpset	1240K	4	I2443	SRC-0-mkl1__S2443.E1.L2__half:SRC-1-gra2__S2443.E2.L1__half:SRC-2-sal1__S2444.E1.L1__half:SRC-3-mkl2__S2443.E1.L2__half:SRC-4-gra3__S2444.E2.L1__half:SRC-5-sal2__S2444.E1.L1__half:SRC-6-gra3__S2443.E2.L1__half:SRC-7-gra2__S2444.E2.L1__half:SRC-8-mkl3__S2443.E1.L2__half	4.1	4.1	..	894269	..	F	United Kingdom, England, Oxfordshire, Yarnton Family A (2 members) (I2443 and I2445 are 2nd or 3rd degree relatives)	4.9107	0	n/a (female)	n/a (female)	n/a (female)	n/a (female)	n/a (female)	n/a (female)	500.458	T2c1d+152	[0.99,0.999]	..	..	n/a (female)	n/a (female)	n/a (female)	n/a (female)	0
I0117	BA	I0117	ESP29	tooth	1	2015	MathiesonNature2015 (1240k of same same sample with 390k in HaakLazaridis2015)	Haak, Wolfgang	Direct: IntCal20	4092	58	2276-2037 calBCE (3743¬±25 BP, MAMS-21496)	..	Germany_EBA_Unetice	Esperstedt	Germany	51.42	11.68	0	1240K pulldown padded to 3.2M snpset	1240K	3	I0117	SR-Mari2__S0117__plus:SR-baku__CpgS0117__plus:SR-evorII__S0117__plus:SR-evorI_L2__S0117__plus:SR-evorI__S0117__plus:SR-mari_L2__S0117__plus:SR-mari__S0117__plus:SR-oriII_L2__S0117__plus:SR-oriII__S0117__plus:SR-oriI_L2__S0117__plus:SR-oriI__S0117__plus:SRC-0-390k_v6.4__S0117__unk:SRC-1-390k_v6.4__S0819__unk:SRC-10-tos5__S0117.aL2__plus:SRC-11-hak1__S1219.L1.aL1__half:SRC-12-hak2__S1219.L1.aL1__ha…	1.902	1.902	..	842419	..	F	Germany, Esperstedt Family A (2 members) (I0117-I0114 are a 1st degree relatives)	0	0	n/a (female)	n/a (female)	n/a (female)	n/a (female)	n/a (female)	n/a (female)	95.5691	I3a	[0.967,0.989]	..	..	n/a (female)	n/a (female)	n/a (female)	n/a (female)	-0.003
I5037	BA	I5037	RISE579, F0579, gr. 27	tooth	1	2018	OlaldeNature2018	Allentoft, Morten	Context: Archaeological - Period	4100	87	2300-2000 BCE	..	Czech_EBA_Protounetice	Moravsk√° Nov√° Ves	Czech Republic	48.8019	17.0233	0	1240K pulldown padded to 3.2M snpset	1240K	1	I5037	SRC-0-tau1__S5037.E1.L1__half	0.016	0.016	..	19345	..	M	n/a (no relatives detected)	n/a (too few SNPs)	n/a (too few SNPs)	Lazaridis caller (12/6/2020) based on Yfull 8.09 running directly on the bam	R-M417	R1a1a1	..	..	..	49.3	K1a+150	[0.993,0.999]	0.13	0.459	4	n/a (<200 SNPs)	n/a (<200 SNPs)	n/a (<200 SNPs)	-0.072
I5042	BA	I5042	RISE584, F0591, gr. 8	tooth	1	2018	OlaldeNature2018	Allentoft, Morten	Context: Archaeological - Period	4100	87	2300-2000 BCE	..	Czech_EBA_Protounetice	Moravsk√° Nov√° Ves	Czech Republic	48.8019	17.0233	0	1240K pulldown padded to 3.2M snpset	1240K	1	I5042	SRC-0-tau1__S5042.E1.L1__half	0.062	0.062	..	69459	..	M	n/a (no relatives detected)	n/a (too few SNPs)	n/a (too few SNPs)	Lazaridis caller (12/6/2020) based on Yfull 8.09 running directly on the bam	R-M417	R1a1a1	..	..	..	165	I4a	[0.987,0.996]	0.131	0.469	14	n/a (<200 SNPs)	n/a (<200 SNPs)	n/a (<200 SNPs)	-0.023
I4895	BA	I4895	Grave 3	petrous	1	2018	OlaldeNature2018	Ernee, Michal	Direct: IntCal20	4106	52	2276-2042 calBCE (3750¬±20 BP, PSUAMS-2852)	..	Czech_BellBeaker	Prague 5, Jinonice, Butovick√° Street	Czech Republic	50.0504	14.3667	0	1240K pulldown padded to 3.2M snpset	1240K	1	I4895	SRC-0-hal__S4895.E1.L1__half:SRC-1-hal2__S4895.E1.L1__half:SRC-2-hal3__S4895.E1.L1__half	4.411	4.411	..	797568	..	M	n/a (no relatives detected)	11.3639	0	Lazaridis caller (12/6/2020) based on Yfull 8.09 running directly on the bam	R-L2	R1b1a1b1a1a2b1	..	..	..	151	H1+16189	[0.983,0.993]	0.051	0.439	2600	0.002548	1.89607	[0,0.005]	-0.005
I0171	BA	I0171	BZH12	tooth	1	2015	MathiesonNature2015 (1240k of same same sample with 390k in HaakLazaridis2015)	Haak, Wolfgang	Direct: IntCal20	4118	66	2288-2039 calBCE (3758¬±33 BP, KIA-27952)	..	Germany_BenzigerodeHeimburg_LN	Benzingerode-Heimburg	Germany	51.82	10.91	0	Repulldown on 3.2M snpset	1240K	1	I0171	SR-eska__S0471__plus:SR-oriII_L2__S0471__plus:SR-oriII__S0471__plus:SR-oriI_L2__S0471__plus:SR-oriI__S0471__plus:SRC-0-390k_v6.4__S0471__unk:SRC-1-ank__S0471.aL2__plus:SRC-2-zak3__S0471.aL2__plus:SRC-3-zak2__S0471.aL2__plus:SRC-4-zahl2__S0471.aL2__plus:SRC-5-zahl3__S0471.aL2__plus	0.086178	0.143	220701	146159	..	F	n/a (no relatives detected)	n/a (too few SNPs)	n/a (too few SNPs)	n/a (female)	n/a (female)	n/a (female)	n/a (female)	n/a (female)	n/a (female)	160.013	U5a1a2a	[0.986,0.998]	..	..	n/a (female)	n/a (female)	n/a (female)	n/a (female)	0.037
I6774	BA	I6774	R2315/3	petrous	1	2018	OlaldeNature2018	Brace, Selina	Direct: IntCal20	4121	63	2287-2041 calBCE (3760¬±30 BP, SUERC-74755)	..	England_BellBeaker_lowEEF	England, Sussex, Brighton, Ditchling Road	United Kingdom	50.8625	-0.121506	0	1240K pulldown padded to 3.2M snpset	1240K	1	I6774	SRC-0-dra1__S6774.L1__half:SRC-1-dra2__S6774.L1__half	1.14817	1.14817	..	586749	..	M	n/a (no relatives detected)	7.1355	0	Lazaridis caller (12/6/2020) based on Yfull 8.09 running directly on the bam	R-S461	R1b1a1b1a1a2c	Patterson2021inPreparation with ISOGG version v15.73 (automated calling followed by manual checking)	R-S461	R1b1a1b1a1a2c	91.8	H4a1a1a	[0.970,0.985]	0.088	0.441	1623	0.008501	2.87343	[0.003,0.014]	-0.005
I2453	BA	I2453	CQWDO7, feature F.320 skeleton 1126	tooth (molar)	1	2018	OlaldeNature2018	Evans, Christopher	Direct: IntCal20	4122	68	2290-2038 calBCE (3760¬±35 BP, Poz-83404)	..	England_BellBeaker	England, Lincolnshire, West Deeping	United Kingdom	52.67	-0.35	0	1240K pulldown padded to 3.2M snpset	1240K	2	I2453	SRC-0-gra2__S2453.E2.L1__half:SRC-0-sal1__S2453.E1.L1__half:SRC-1-gra3__S2453.E2.L1__half	0.958	0.958	..	600302	..	M	n/a (no relatives detected)	5.9634	0	Lazaridis caller (12/6/2020) based on Yfull 8.09 running directly on the bam	R-DF13	R1b1a1b1a1a2c1	Patterson2021inPreparation with ISOGG version v15.73 (automated calling followed by manual checking)	R-DF13	R1b1a1b1a1a2c1	599.922	K2a	[0.996,1]	..	..	..	0.01491	2.39296	[0.003,0.027]	0
I6537	BA	I6537	HB0049	tooth	1	2018	OlaldeNature2018	Furmanek, Miroslaw	Direct: IntCal20	4130	68	2293-2039 calBCE (3765¬±35 BP, Poz-54136)	..	Poland_ChopiceVeseleCulture	Racib√≥rz-Stara Wie≈õ	Poland	50.11	18.21	0	1240K pulldown padded to 3.2M snpset	1240K	1	I6537	SRC-0-far1__S6537.E1.L1__half:SRC-1-far2__S6537.E1.L1__half	0.708	0.708	..	524344	..	M	n/a (no relatives detected)	0	0	Lazaridis caller (12/6/2020) based on Yfull 8.09 running directly on the bam	R-L52	R1b1a1b1a1	..	..	..	375.317	I1a1	[0.99,0.999]	..	..	..	0.001391	0.38151	[0,0.009]	0
I4889	BA	I4889	feature 544 / Grave 9	petrous	1	2018	OlaldeNature2018	Ernee, Michal	Direct: IntCal20	4131	50	2284-2056 calBCE (3765¬±20 BP, PSUAMS-2847)	..	Czech_BellBeaker	Prague 8, Kobylisy, Ke St√≠rce Street	Czech Republic	50.1217	14.457	0	1240K pulldown padded to 3.2M snpset	1240K	1	I4889	SRC-0-hal__S4889.E1.L1__half:SRC-1-hal2__S4889.E1.L1__half:SRC-2-hal3__S4889.E1.L1__half	4.98	4.98	..	830122	..	M	n/a (no relatives detected)	0	0	Lazaridis caller (12/6/2020) based on Yfull 8.09 running directly on the bam	R-S1523	R1b1a1b1a1a2	Patterson2021inPreparation with ISOGG version v15.73 (automated calling followed by manual checking)	R-P312 > U152 > L2	R1b1a1b1a1a2b1	125	U4a	[0.985,0.995]	0.108	0.432	2914	0.004441	2.92567	[0.001,0.007]	-0.002
I4891	BA	I4891	feature 546	petrous	1	2018	OlaldeNature2018	Ernee, Michal	Direct: IntCal20	4131	50	2284-2056 calBCE (3765¬±20 BP, PSUAMS-2848)	..	Czech_BellBeaker	Prague 8, Kobylisy, Ke St√≠rce Street	Czech Republic	50.1217	14.457	0	1240K pulldown padded to 3.2M snpset	1240K	1	I4891	SRC-0-hal__S4891.E1.L1__half:SRC-1-hal2__S4891.E1.L1__half:SRC-2-hal3__S4891.E1.L1__half	4.82	4.82	..	824055	..	M	n/a (no relatives detected)	10.8827	0	Lazaridis caller (12/6/2020) based on Yfull 8.09 running directly on the bam	R-L2	R1b1a1b1a1a2b1	..	..	..	190	J2a1a2	[0.994,0.999]	0.096	0.433	2984	0.004799	3.41584	[0.002,0.008]	-0.008
I6583	BA	I6583	HB0056	petrous	1	2018	OlaldeNature2018	Furmanek, Miroslaw	Direct: IntCal20	4138	61	2291-2047 calBCE (3770¬±30 BP, Poz-65207)	..	Poland_BellBeaker	≈ªerniki Wielkie	Poland	50.96	17.02	0	1240K pulldown padded to 3.2M snpset	1240K	1	I6583	SRC-0-far1__S6583.E1.L1__half:SRC-1-far2__S6583.E1.L1__half	3.668	3.668	..	828227	..	F	n/a (no relatives detected)	7.9915	0	n/a (female)	n/a (female)	n/a (female)	n/a (female)	n/a (female)	n/a (female)	300.866	U5b1c2	[0.932,0.974]	..	..	n/a (female)	n/a (female)	n/a (female)	n/a (female)	0.003
I0113	BA	I0113	QUEXII4	tooth	1	2015	MathiesonNature2015 (1240k of same same sample with 390k in HaakLazaridis2015)	Haak, Wolfgang	Direct: IntCal20	4146	85	2396-2034 calBCE (3773¬±47 BP, Erl-7283)	..	Germany_BellBeaker	Quedlinburg Site XII	Germany	51.791	11.141	0	1240K pulldown padded to 3.2M snpset	1240K	2	I0113	SR-baku__CpgS0113__plus:SR-evorII__S0113__plus:SR-evorI_L2__S0113__plus:SR-evorI__S0113__plus:SR-oriII_L2__S0113__plus:SR-oriII__S0113__plus:SR-oriI_L2__S0113__plus:SR-oriI__S0113__plus:SRC-0-390k_v6.4__S0113__unk:SRC-1-zak3__S0113.aL2__plus:SRC-2-zak2__S0113.aL2__plus:SRC-3-zahl2__S0113.aL2__plus:SRC-4-zahl3__S0113.aL2__plus:SRC-5-mot1__S0814.aL1__half:SRC-6-men1__S0814.aL1__unk:SRC-7-men2__S081…	0.777	0.777	..	585608	..	F	n/a (no relatives detected)	0	0	n/a (female)	n/a (female)	n/a (female)	n/a (female)	n/a (female)	n/a (female)	8.42718	J1c5	[0.899,0.974]	..	..	n/a (female)	n/a (female)	n/a (female)	n/a (female)	-0.02
I6775	BA	I6775	Skeleton No. 2	petrous	1	2018	OlaldeNature2018	Brace, Selina	Context: Archaeological - Period	4150	173	2500-1900 BCE	..	England_BellBeaker	England, Somerset, Stogursey, Wick Barrow	United Kingdom	51.1213	-3.07565	0	1240K pulldown padded to 3.2M snpset	1240K	1	I6775	SRC-0-dra1__S6775.L1__half:SRC-1-dra2__S6775.L1__half	1.64102	1.64102	..	657663	..	M	n/a (no relatives detected)	23.4191	0	Lazaridis caller (12/6/2020) based on Yfull 8.09 running directly on the bam	R-L21	R1b1a1b1a1a2c1	Patterson2021inPreparation with ISOGG version v15.73 (automated calling followed by manual checking)	R-L21	R1b1a1b1a1a2c1	213	H1	[0.978,0.992]	0.085	0.431	2580	0.01134	4.6795	[0.007,0.016]	0
I6778	BA	I6778	G.52 Inhumation 4	petrous	1	2018	OlaldeNature2018	Brace, Selina	Context: Archaeological - Period	4150	173	2500-1900 BCE	..	England_BellBeaker_o	England, Wiltshire, Wilsford	United Kingdom	51.1471	-1.81253	0	1240K pulldown padded to 3.2M snpset	1240K	1	I6778	SRC-0-dra1__S6778.L1__half:SRC-1-dra2__S6778.L1__half	1.23438	1.23438	..	580479	..	F	n/a (no relatives detected)	8.5867	0	n/a (female)	n/a (female)	n/a (female)	n/a (female)	n/a (female)	n/a (female)	175	K1a26	[0.984,0.993]	0.077	0.012	n/a (female)	n/a (female)	n/a (female)	n/a (female)	-0.007
I5514	BA	I5514	Grave 6	petrous	1	2018	OlaldeNature2018	Ernee, Michal	Direct: IntCal20	4155	49	2287-2140 calBCE (3780¬±20 BP, PSUAMS-2864)	..	Czech_BellBeaker	Prague 5, Jinonice, Butovick√° Street	Czech Republic	50.0504	14.3667	0	1240K pulldown padded to 3.2M snpset	1240K	1	I5514	SRC-0-hal__S5514.E1.L1__half:SRC-1-hal2__S5514.E1.L1__half:SRC-2-hal3__S5514.E1.L1__half	5.164	5.164	..	843056	..	M	n/a (no relatives detected)	22.9213	0	Lazaridis caller (12/6/2020) based on Yfull 8.09 running directly on the bam	R-L2	R1b1a1b1a1a2b1	..	..	..	207	T2b+152	[0.996,1.000]	0.085	0.432	2595	0.005281	3.02492	[0.002,0.009]	0
I6579	BA	I6579	HB0022	petrous	1	2018	OlaldeNature2018	Furmanek, Miroslaw	Direct: IntCal20	4155	67	2340-2042 calBCE (3780¬±35 BP, Poz-75954)	..	Poland_EBA	Iwiny	Poland	51.04	17.07	0	1240K pulldown padded to 3.2M snpset	1240K	1	I6579	SRC-0-far1__S6579.E1.L1__half:SRC-1-far2__S6579.E1.L1__half	3.103	3.103	..	788009	..	F	n/a (no relatives detected)	0	0	n/a (female)	n/a (female)	n/a (female)	n/a (female)	n/a (female)	n/a (female)	321.435	K1a4a1g	[0.974,0.992]	..	..	n/a (female)	n/a (female)	n/a (female)	n/a (female)	-0.006
I4896	BA	I4896	Grave 5	petrous	1	2018	OlaldeNature2018	Ernee, Michal	Direct: IntCal20	4163	48	2289-2141 calBCE (3785¬±20 BP, PSUAMS-2853)	..	Czech_BellBeaker	Prague 5, Jinonice, Butovick√° Street	Czech Republic	50.0504	14.3667	0	1240K pulldown padded to 3.2M snpset	1240K	1	I4896	SRC-0-hal__S4896.E1.L1__half:SRC-1-hal2__S4896.E1.L1__half:SRC-2-hal3__S4896.E1.L1__half	4.539	4.539	..	805493	..	F	n/a (no relatives detected)	0	0	n/a (female)	n/a (female)	n/a (female)	n/a (female)	n/a (female)	n/a (female)	70.4	U5a2+16294	[0.988,0.999]	0.103	0.012	n/a (female)	n/a (female)	n/a (female)	n/a (female)	0.004
I4885	BA	I4885	feature 528 / Grave 3	petrous	1	2018	OlaldeNature2018	Ernee, Michal	Direct: IntCal20	4170	47	2291-2142 calBCE (3790¬±20 BP, PSUAMS-2843)	..	Czech_BellBeaker	Prague 8, Kobylisy, Ke St√≠rce Street	Czech Republic	50.1217	14.457	0	1240K pulldown padded to 3.2M snpset	1240K	1	I4885	SRC-0-hal__S4885.E1.L1__half:SRC-1-hal2__S4885.E1.L1__half:SRC-2-hal3__S4885.E1.L1__half	3.383	3.383	..	799067	..	M	Czech Republic, Prague 8, Kobylisy, Ke Stirce Street Family A (2 members) (I4885-I4886 have a 2d or 3d relationship)	4.9159	0	Lazaridis caller (12/6/2020) based on Yfull 8.09 running directly on the bam	R-L2	R1b1a1b1a1a2b1	..	..	..	91.6	U5a1i	[0.955,0.976]	0.145	0.437	2037	0.006199	2.97268	[0.002,0.01]	0.003
I6582	BA	I6582	HB0040	petrous	1	2018	OlaldeNature2018	Furmanek, Miroslaw	Direct: IntCal20	4171	67	2395-2051 calBCE (3790¬±35 BP, Poz-75951)	..	Poland_BellBeaker	Kornice	Poland	50.09	18.1	0	1240K pulldown padded to 3.2M snpset	1240K	1	I6582	SRC-0-far1__S6582.E1.L1__half:SRC-1-far2__S6582.E1.L1__half	3.429	3.429	..	790916	..	F	Poland, Kornice Family A (3 members) (I6851 is the father to daughter I6582 and son I6535)	0	0	n/a (female)	n/a (female)	n/a (female)	n/a (female)	n/a (female)	n/a (female)	339.398	U5a2b	[0.98,0.998]	..	..	n/a (female)	n/a (female)	n/a (female)	n/a (female)	-0.003
I3588	BA	I3588	Grave 2	tooth (molar)	1	2018	OlaldeNature2018	Heyd, Volcker	Context: Archaeological - Period	4175	43	2300-2150 BCE	..	Germany_BellBeaker	Bavaria, Alburg-Lerchenhaid, Spedition H√§ring, Stkr. Straubing	Germany	48.8833	12.5332	0	1240K pulldown padded to 3.2M snpset	1240K	1	I3588	SRC-0-bot1__S3588.E1.L1__half:SRC-1-bot2__S3588.E1.L1__half:SRC-2-bot3__S3588.E1.L1__half:SRC-3-risi3__S3588.E1.L1__half	0.492	0.492	..	413302	..	M	Germany, Bavaria, Alburg-Lerchenhaid, Spedition H√§ring, Stkr. Straubing Family A (7 members) I3587-I3588-I3599 have a 1st or sescond deg relationship with I3588 and I3599 possibly being siblings (13590 having a 2nd or 3rd deg relationship with all of them) I3590 has a 2nd or 3rd relationship with I3593, I3597 and I3594	0	0	Lazaridis caller (12/6/2020) based on Yfull 8.09 running directly on the bam	R-L52	R1b1a1b1a1	..	..	..	343	H1e1a	[0.994,0.999]	0.066	0.43	436	0.006907	1.25699	[0,0.018]	-0.003
I3589	BA	I3589	Grave 3	tooth (molar)	1	2018	OlaldeNature2018	Heyd, Volcker	Context: Archaeological - Period	4175	43	2300-2150 BCE	..	Germany_BellBeaker	Bavaria, Alburg-Lerchenhaid, Spedition H√§ring, Stkr. Straubing	Germany	48.8833	12.5332	0	1240K pulldown padded to 3.2M snpset	1240K	1	I3589	SRC-0-bot1__S3589.E1.L1__half:SRC-1-bot2__S3589.E1.L1__half:SRC-2-bot3__S3589.E1.L1__half:SRC-3-risi3__S3589.E1.L1__half	0.739	0.739	..	526649	..	M	n/a (no relatives detected)	0	0	Lazaridis caller (12/6/2020) based on Yfull 8.09 running directly on the bam	R-L2	R1b1a1b1a1a2b1	..	..	..	549	U4d1	[0.993,0.999]	0.054	0.435	816	0.004615	1.26448	[0,0.012]	0.011
I3600	BA	I3600	Grave 14	tooth (molar)	1	2018	OlaldeNature2018	Heyd, Volcker	Context: Archaeological - Period	4175	43	2300-2150 BCE	..	Germany_BellBeaker	Bavaria, Alburg-Lerchenhaid, Spedition H√§ring, Stkr. Straubing	Germany	48.8833	12.5332	0	1240K pulldown padded to 3.2M snpset	1240K	1	I3600	SRC-0-gra2__S3600.E1.L1__half:SRC-1-gra3__S3600.E1.L1__half	0.297	0.297	..	288399	..	F	n/a (no relatives detected)	n/a (too few SNPs)	n/a (too few SNPs)	n/a (female)	n/a (female)	n/a (female)	n/a (female)	n/a (female)	n/a (female)	1200	U5b	[0.998,1.000]	0.058	0.013	n/a (female)	n/a (female)	n/a (female)	n/a (female)	-0.041
I3601	BA	I3601	Grave 15	tooth (molar)	1	2018	OlaldeNature2018	Heyd, Volcker	Context: Archaeological - Period	4175	43	2300-2150 BCE	..	Germany_BellBeaker	Bavaria, Alburg-Lerchenhaid, Spedition H√§ring, Stkr. Straubing	Germany	48.8833	12.5332	0	1240K pulldown padded to 3.2M snpset	1240K	1	I3601	SRC-0-gra2__S3601.E1.L1__half:SRC-1-gra3__S3601.E1.L1__half	2.336	2.336	..	656436	..	F	n/a (no relatives detected)	6.1052	0	n/a (female)	n/a (female)	n/a (female)	n/a (female)	n/a (female)	n/a (female)	298	H10e	[0.966,0.983]	0.163	0.013	n/a (female)	n/a (female)	n/a (female)	n/a (female)	-0.016
I6580	BA	I6580	HB0024	petrous	1	2018	OlaldeNature2018	Furmanek, Miroslaw	Context: Archaeological - Period	4175	43	2300-2150 BCE	..	Poland_BellBeaker	Jordan√≥w¬†≈ölƒÖski	Poland	50.87	16.86	0	1240K pulldown padded to 3.2M snpset	1240K	1	I6580	SRC-0-far1__S6580.E1.L1__half:SRC-1-far2__S6580.E1.L1__half	1.098	1.098	..	646912	..	M	n/a (no relatives detected)	0	0	Lazaridis caller (12/6/2020) based on Yfull 8.09 running directly on the bam	R-L2	R1b1a1b1a1a2b1	..	..	..	105.692	K1a1b2b	[0.961,0.982]	..	..	..	0.027912	3.70308	[0.013,0.043]	-0.011
I5755	BA	I5755	BB_01_MXI	tooth (molar)	1	2018	OlaldeNature2018	Desideri, Jocelyne	Context: Date(s) on two bones from site 2467-2041 calBCE (3820¬±70 BP, B-3061) and 2465-1983 calBCE (3790¬±80 BP, B-3064) one or both of which may be the same as the individual analyzed for ancient DNA but we treat these as Context: Dates; calibrated by IntCal20	4175	159	2500-1950 BCE	..	Switzerland_BellBeaker	Sion-Petit-Chasseur, Dolmen XI	Switzerland	46.2317	7.35124	0	1240K pulldown padded to 3.2M snpset	1240K	1	I5755	SRC-0-gala1__S5755.E1.L1__half	0.108	0.108	..	118231	..	M	n/a (no relatives detected)	n/a (too few SNPs)	n/a (too few SNPs)	Lazaridis caller (12/6/2020) based on Yfull 8.09 running directly on the bam	R-M269	R1b1a1b	..	..	..	84.0113	K2b1a	[0.969,0.986]	0.1	..	..	..	..	..	-0.047
I5759	BA	I5759	BB_23_MXI	tooth (molar)	1	2018	OlaldeNature2018	Desideri, Jocelyne	Context: Date(s) on two bones from site 2467-2041 calBCE (3820¬±70 BP, B-3061) and 2465-1983 calBCE (3790¬±80 BP, B-3064) one or both of which may be the same as the individual analyzed for ancient DNA but we treat these as Context: Dates; calibrated by IntCal20	4175	159	2500-1950 BCE	..	Switzerland_BellBeaker	Sion-Petit-Chasseur, Dolmen XI	Switzerland	46.2317	7.35124	0	1240K pulldown padded to 3.2M snpset	1240K	1	I5759	SRC-0-gala1__S5759.E1.L1__half	0.114	0.114	..	121053	..	F	n/a (no relatives detected)	n/a (too few SNPs)	n/a (too few SNPs)	n/a (female)	n/a (female)	n/a (female)	n/a (female)	n/a (female)	n/a (female)	244.834	U2e1c1	[0.996,1]	0.074	..	n/a (female)	n/a (female)	n/a (female)	n/a (female)	0.067
I4945	BA	I4945	feature 547	tooth (molar)	1	2018	OlaldeNature2018	Ernee, Michal	Direct: IntCal20	4177	45	2293-2143 calBCE (3795¬±20 BP, PSUAMS-2854)	..	Czech_BellBeaker	Prague 8, Kobylisy, Ke St√≠rce Street	Czech Republic	50.1217	14.457	0	1240K pulldown padded to 3.2M snpset	1240K	1	I4945	SRC-0-gar1__S4945.E1.L1__half:SRC-1-gar2__S4945.E1.L1__half:SRC-2-gar3__S4945.E1.L1__half	0.683	0.683	..	520265	..	F	n/a (no relatives detected)	0	0	n/a (female)	n/a (female)	n/a (female)	n/a (female)	n/a (female)	n/a (female)	273.484	H4a1c	[0.983,0.996]	0.097	..	n/a (female)	n/a (female)	n/a (female)	n/a (female)	-0.019
I0059	BA	I0059	BZH6	tooth	1	2015	MathiesonNature2015 (1240k of same same sample with 390k in HaakLazaridis2015)	Haak, Wolfgang	Direct: IntCal20	4179	58	2343-2137 calBCE (3796¬±30 BP, MAMS-21486)	..	Germany_BenzigerodeHeimburg_LN	Benzingerode-Heimburg	Germany	51.82	10.91	0	1240K pulldown padded to 3.2M snpset	1240K	3	I0059	SR-evorII__aL0228__plus:SR-evorI_L2__aL0228__plus:SR-evorI__aL0228__plus:SR-oriII_L2__aL0228__plus:SR-oriII__aL0228__plus:SR-oriI_L2__aL0228__plus:SR-oriI__aL0228__plus:SR-tala__aL0228__plus:SRC-0-390k_v6.4__S0228__unk:SRC-1-zak3__S0228.aL2__plus:SRC-2-zak2__S0228.aL2__plus:SRC-3-zahl2__S0228.aL2__plus:SRC-4-zahl3__S0228.aL2__plus:SRC-5-men1__S0813.aL1__unk:SRC-6-men2__S0813.aL1__unk:SRC-7-hak1__…	1.303	1.303	..	724814	..	F	n/a (no relatives detected)	0	0	n/a (female)	n/a (female)	n/a (female)	n/a (female)	n/a (female)	n/a (female)	234.33	H1+16189	[0.993,1]	..	..	n/a (female)	n/a (female)	n/a (female)	n/a (female)	0.017
I7211	BA	I7211	RDVS_69/80	petrous	1	2018	OlaldeNature2018	Pinhasi, Ron	Direct: IntCal20	4183	44	2296-2143 calBCE (3800¬±20 BP, PSUAMS-4345)	..	Czech_BellBeaker	Radosevice	Czech Republic	50.4103	14.0746	0	Repulldown on 3.2M snpset	1240K	1	I7211	SRC-0-hie1__S7211.E1.L1__half:SRC-1-hie2__S7211.E1.L1__half:SRC-2-hie3__S7211.E1.L1__half	2.34548	4.03615	1278164	752562	..	F	n/a (no relatives detected)	0	0	n/a (female)	n/a (female)	n/a (female)	n/a (female)	n/a (female)	n/a (female)	315	U5b3	[0.993,0.999]	0.081	0.01	n/a (female)	n/a (female)	n/a (female)	n/a (female)	-0.005
I3590	BA	I3590	Grave 4	tooth (premolar)	1	2018	OlaldeNature2018	Heyd, Volcker	Direct: IntCal20	4186	52	2341-2141 calBCE (3802¬±26 BP, BRAMS-1217)	..	Germany_BellBeaker	Bavaria, Alburg-Lerchenhaid, Spedition H√§ring, Stkr. Straubing	Germany	48.8833	12.5332	0	1240K pulldown padded to 3.2M snpset	1240K	1	I3590	SRC-0-bot1__S3590.E1.L1__half:SRC-1-bot2__S3590.E1.L1__half:SRC-2-bot3__S3590.E1.L1__half:SRC-3-risi3__S3590.E1.L1__half	0.571	0.571	..	422133	..	F	Germany, Bavaria, Alburg-Lerchenhaid, Spedition H√§ring, Stkr. Straubing Family A (7 members) I3587-I3588-I3599 have a 1st or sescond deg relationship with I3588 and I3599 possibly being siblings (13590 having a 2nd or 3rd deg relationship with all of them) I3590 has a 2nd or 3rd relationship with I3593, I3597 and I3594	4.0133	0	n/a (female)	n/a (female)	n/a (female)	n/a (female)	n/a (female)	n/a (female)	271	H1	[0.987,0.997]	0.087	0.012	n/a (female)	n/a (female)	n/a (female)	n/a (female)	0.023
I4946	BA	I4946	Grave 1	tooth (molar)	1	2018	OlaldeNature2018	Ernee, Michal	Direct: IntCal20	4188	43	2336-2144 calBCE (3805¬±20 BP, PSUAMS-2801)	..	Czech_BellBeaker	Prague 5, Jinonice, Butovick√° Street	Czech Republic	50.0504	14.3667	0	1240K pulldown padded to 3.2M snpset	1240K	1	I4946	SRC-0-gar1__S4946.E1.L1__half:SRC-1-gar2__S4946.E1.L1__half:SRC-2-gar3__S4946.E1.L1__half	0.394	0.394	..	367335	..	F	n/a (no relatives detected)	n/a (too few SNPs)	n/a (too few SNPs)	n/a (female)	n/a (female)	n/a (female)	n/a (female)	n/a (female)	n/a (female)	397.006	I4a	[0.99,0.999]	0.038	..	n/a (female)	n/a (female)	n/a (female)	n/a (female)	-0.043
I7281	BA	I7281	Grave 2	petrous	1	2018	OlaldeNature2018	Pinhasi, Ron	Direct: IntCal20	4194	43	2340-2146 calBCE (3810¬±20 BP, PSUAMS-4350)	..	Czech_BellBeaker	Prague 5 - Mal√° Ohrada	Czech Republic	50.045	14.3393	0	Repulldown on 3.2M snpset	1240K	1	I7281	SRC-0-hie1__S7281.E1.L1__half:SRC-1-hie2__S7281.E1.L1__half:SRC-2-hie3__S7281.E1.L1__half	2.02982	3.51099	1246797	743881	..	F	n/a (no relatives detected)	23.7208	0	n/a (female)	n/a (female)	n/a (female)	n/a (female)	n/a (female)	n/a (female)	208	H5a1g	[0.987,0.996]	0.091	0.01	n/a (female)	n/a (female)	n/a (female)	n/a (female)	0.001
I1382	BA	I1382	3-Grave515	tooth	1	2018	OlaldeNature2018	Lemercier, Olivier	Direct: IntCal20	4195	68	2447-2136 calBCE (3805¬±35 BP, GrA-4468)	adult	France_BellBeaker	Moselle, Mondelange, PAC de la Sente	France	49.153	6.102	0	Repulldown on 3.2M snpset	1240K	1	I1382	SRC-0-mot1__S1382.E1.L1__half:SRC-1-mot2__S1382.E1.L1__half	0.718788	1.221	969594	596716	..	M	France, Moselle, Mondelange, PAC de la Sanie Family A (2 members) I1381-I1382 have a 2nd or 3rd deg relatedness	56.2197	32.4776	Lazaridis caller (12/6/2020) based on Yfull 8.09 running directly on the bam	R-P312	R1b1a1b1a1a2	..	..	..	124	U5a2c3a	[0.993,0.999]	0.083	0.433	1420	0.004943	2.15859	[0,0.009]	-0.008
I7205	BA	I7205	RDVS_02/80	petrous	1	2018	OlaldeNature2018	Pinhasi, Ron	Context: Archaeological - Period	4200	144	2500-2000 BCE	..	Czech_BellBeaker	Radosevice	Czech Republic	50.4103	14.0746	0	Repulldown on 3.2M snpset	1240K	1	I7205	SRC-0-hie1__S7205.E1.L1__half:SRC-1-hie2__S7205.E1.L1__half:SRC-2-hie3__S7205.E1.L1__half	2.03056	3.52301	1280955	755071	..	M	n/a (no relatives detected)	9.62709	0	Lazaridis caller (12/6/2020) based on Yfull 8.09 running directly on the bam	R-L2	R1b1a1b1a1a2b1	..	..	..	203	H10+(16093)	[0.986,0.996]	0.109	0.425	4492	0.00622	4.85644	[0.004,0.009]	-0.004
I7214	BA	I7214	RDVS74/81	petrous	1	2018	OlaldeNature2018	Pinhasi, Ron	Context: Archaeological - Period	4200	144	2500-2000 BCE	..	Czech_BellBeaker	Radosevice	Czech Republic	50.4103	14.0746	0	Repulldown on 3.2M snpset	1240K	1	I7214	SRC-0-hie1__S7214.E1.L1__half:SRC-1-hie2__S7214.E1.L1__half:SRC-2-hie3__S7214.E1.L1__half	2.19573	3.772	1280274	751275	..	F	Czech Republic, Radovesice Family C (2 members) (I7214-I7289 have a sibling relationship)	0	0	n/a (female)	n/a (female)	n/a (female)	n/a (female)	n/a (female)	n/a (female)	223	U8b1b1	[0.997,1.000]	0.098	0.013	n/a (female)	n/a (female)	n/a (female)	n/a (female)	-0.007
I7251	BA	I7251	Grave 8	petrous	1	2018	OlaldeNature2018	Pinhasi, Ron	Context: Archaeological - Period	4200	144	2500-2000 BCE	..	Czech_BellBeaker	Brand√Ωsek	Czech Republic	50.19	14.158	0	Repulldown on 3.2M snpset	1240K	1	I7251	SRC-0-hie1__S7251.E1.L1__half:SRC-1-hie2__S7251.E1.L1__half:SRC-2-hie3__S7251.E1.L1__half	2.01389	3.46924	1254785	740533	..	M	n/a (no relatives detected)	0	0	Lazaridis caller (12/6/2020) based on Yfull 8.09 running directly on the bam	R-L2	R1b1a1b1a1a2b1	..	..	..	338	U2e1h	[0.998,1.000]	0.073	0.428	4492	0.00497	4.31037	[0.003,0.007]	0.001
I7269	BA	I7269	Grave 12	petrous	1	2018	OlaldeNature2018	Pinhasi, Ron	Context: Archaeological - Period	4200	144	2500-2000 BCE	..	Czech_BellBeaker	Brand√Ωsek	Czech Republic	50.19	14.158	0	Repulldown on 3.2M snpset	1240K	1	I7269	SRC-0-hie1__S7269.E1.L1__half:SRC-1-hie2__S7269.E1.L1__half:SRC-2-hie3__S7269.E1.L1__half	1.00038	1.71631	1132969	689004	..	M	n/a (no relatives detected)	0	0	Lazaridis caller (12/6/2020) based on Yfull 8.09 running directly on the bam	R-L2	R1b1a1b1a1a2b1	..	..	..	169	T2e	[0.989,0.997]	0.079	0.43	2652	0.007658	3.77402	[0.004,0.012]	-0.01
I7276	BA	I7276	Grave 34	petrous	1	2018	OlaldeNature2018	Pinhasi, Ron	Context: Archaeological - Period	4200	144	2500-2000 BCE	..	Czech_BellBeaker	Brand√Ωsek	Czech Republic	50.19	14.158	0	Repulldown on 3.2M snpset	1240K	1	I7276	SRC-0-hie1__S7276.E1.L1__half:SRC-1-hie2__S7276.E1.L1__half:SRC-2-hie3__S7276.E1.L1__half	1.91058	3.28843	1270708	748900	..	M	n/a (no relatives detected)	14.7239	0	Lazaridis caller (12/6/2020) based on Yfull 8.09 running directly on the bam	R-L2	R1b1a1b1a1a2b1	..	..	..	283	H5b	[0.996,1.000]	0.054	0.425	4367	0.003594	3.55705	[0.002,0.006]	-0.014
I7282	BA	I7282	RDVS_116/78	petrous	1	2018	OlaldeNature2018	Pinhasi, Ron	Context: Archaeological - Period	4200	144	2500-2000 BCE	..	Czech_BellBeaker	Radosevice	Czech Republic	50.4103	14.0746	0	Repulldown on 3.2M snpset	1240K	1	I7282	SRC-0-hie1__S7282.E1.L1__half:SRC-1-hie2__S7282.E1.L1__half:SRC-2-hie3__S7282.E1.L1__half	1.83649	3.17313	1295281	768721	..	M	Czech Republic, Radovesice Family B (2 members) (I7283-I7282 have a mother-son relationship)	0	0	Lazaridis caller (12/6/2020) based on Yfull 8.09 running directly on the bam	R-L2	R1b1a1b1a1a2b1	..	..	..	224	K1a3a3	[0.997,1.000]	0.083	0.427	4550	0.007326	5.0981	[0.005,0.01]	-0.014
I7287	BA	I7287	RDVS_59/80-I	petrous	1	2018	OlaldeNature2018	Pinhasi, Ron	Context: Archaeological - Period	4200	144	2500-2000 BCE	..	Czech_BellBeaker	Radosevice	Czech Republic	50.4103	14.0746	0	Repulldown on 3.2M snpset	1240K	1	I7287	SRC-0-hie1__S7287.E1.L1__half:SRC-1-hie2__S7287.E1.L1__half:SRC-2-hie3__S7287.E1.L1__half	0.665429	1.14355	1004316	625311	..	M	n/a (no relatives detected)	0	0	Lazaridis caller (12/6/2020) based on Yfull 8.09 running directly on the bam	R-L2	R1b1a1b1a1a2b1	..	..	..	95.3	K1a4a1	[0.994,1.000]	0.157	0.43	1710	0.008876	3.31916	[0.004,0.014]	0.003
I7280	BA	I7280	Grave 78	petrous	1	2018	OlaldeNature2018	Pinhasi, Ron	Context: Archaeological - Period	4200	144	2500-2000 BCE	..	Czech_CordedWare	Brand√Ωsek	Czech Republic	50.19	14.158	0	Repulldown on 3.2M snpset	1240K	1	I7280	SRC-0-hie1__S7280.E1.L1__half:SRC-1-hie2__S7280.E1.L1__half:SRC-2-hie3__S7280.E1.L1__half	1.95279	3.36276	1298176	764347	..	M	n/a (no relatives detected)	9.99669	0	Lazaridis caller (12/6/2020) based on Yfull 8.09 running directly on the bam	R-M417	R1a1a1	..	..	..	370	W5a	[0.993,0.999]	0.062	0.422	4577	0.00607	5.05091	[0.004,0.008]	-0.001
I5014	BA	I5014	RISE556/F0003/Grave 4	tooth	1	2018	OlaldeNature2018	Allentoft, Morten	Context: Archaeological - Period	4200	144	2500-2000 BCE	..	Germany_BellBeaker	Manching-Oberstimm	Germany	48.711	11.453	0	1240K pulldown padded to 3.2M snpset	1240K	1	I5014	SRC-0-wyn1__S5014.E1.L1__half:SRC-1-tau1__S5014.E1.L1__half	0.096	0.096	..	106486	..	F	n/a (no relatives detected)	n/a (too few SNPs)	n/a (too few SNPs)	n/a (female)	n/a (female)	n/a (female)	n/a (female)	n/a (female)	n/a (female)	434	V	[0.998,1.000]	0.076	0.018	n/a (female)	n/a (female)	n/a (female)	n/a (female)	-0.082
I5023	BA	I5023	RISE565	tooth	1	2018	OlaldeNature2018	Allentoft, Morten	Context: Archaeological - Period	4200	144	2500-2000 BCE	..	Germany_BellBeaker	Osterhofen-Altenmarkt	Germany	48.691	13.016	0	1240K pulldown padded to 3.2M snpset	1240K	1	I5023	SRC-0-tau1__S5023.E1.L1__half:SRC-1-tau2__S5023.E1.L1__half	0.706	0.706	..	527203	..	F	n/a (no relatives detected)	67.0969	20.2155	n/a (female)	n/a (female)	n/a (female)	n/a (female)	n/a (female)	n/a (female)	519	U2e1a1	[0.997,1.000]	0.073	0.012	n/a (female)	n/a (female)	n/a (female)	n/a (female)	-0.03
I5658	BA	I5658	RISE922	tooth	1	2018	OlaldeNature2018	Allentoft, Morten	Context: Archaeological - Period	4200	144	2500-2000 BCE	..	Germany_BellBeaker	Irlbach LKR	Germany	48.841	12.75	0	1240K pulldown padded to 3.2M snpset	1240K	1	I5658	SRC-0-vot1__S5658.E1.L1__half	0.29	0.29	..	284322	..	F	Germany, Irlbach LKR Family B (3 members) (I5658-I5657-I4248 have a mother-son1-son2 or three-siblings relationship)	n/a (too few SNPs)	n/a (too few SNPs)	n/a (female)	n/a (female)	n/a (female)	n/a (female)	n/a (female)	n/a (female)	514.21	T2b+152	[0.995,1]	0.105	..	n/a (female)	n/a (female)	n/a (female)	n/a (female)	-0.035
I5659	BA	I5659	RISE923	tooth	1	2018	OlaldeNature2018	Allentoft, Morten	Context: Archaeological - Period	4200	144	2500-2000 BCE	..	Germany_BellBeaker	Irlbach LKR	Germany	48.841	12.75	0	1240K pulldown padded to 3.2M snpset	1240K	1	I5659	SRC-0-vot1__S5659.E1.L1__half	0.101	0.101	..	112625	..	M	n/a (no relatives detected)	n/a (too few SNPs)	n/a (too few SNPs)	Lazaridis caller (12/6/2020) based on Yfull 8.09 running directly on the bam	R-M269	R1b1a1b	..	..	..	677.948	K1a4b	[0.99,0.999]	0.107	..	..	..	..	..	0.028
I6590	BA	I6590	RISE915	petrous	1	2018	OlaldeNature2018	Allentoft, Morten	Context: Archaeological - Period	4200	144	2500-2000 BCE	..	Germany_BellBeaker	Irlbach LKR	Germany	48.841	12.75	0	1240K pulldown padded to 3.2M snpset	1240K	1	I6590	SRC-0-far1__S6590.E1.L1__half:SRC-1-far2__S6590.E1.L1__half	3.936	3.936	..	823324	..	F	n/a (no relatives detected)	0	0	n/a (female)	n/a (female)	n/a (female)	n/a (female)	n/a (female)	n/a (female)	509.064	X2c1	[0.976,0.994]	..	..	n/a (female)	n/a (female)	n/a (female)	n/a (female)	-0.009
I6591	BA	I6591	RISE914	petrous	1	2018	OlaldeNature2018	Allentoft, Morten	Context: Archaeological - Period	4200	144	2500-2000 BCE	..	Germany_BellBeaker	Irlbach LKR	Germany	48.841	12.75	0	1240K pulldown padded to 3.2M snpset	1240K	1	I6591	SRC-0-far1__S6591.E1.L1__half:SRC-1-far2__S6591.E1.L1__half	3.005	3.005	..	815013	..	F	n/a (no relatives detected)	0	0	n/a (female)	n/a (female)	n/a (female)	n/a (female)	n/a (female)	n/a (female)	399.01	U5b2c	[0.981,0.995]	..	..	n/a (female)	n/a (female)	n/a (female)	n/a (female)	0.012
I6624	BA	I6624	RISE932	tooth	1	2018	OlaldeNature2018	Allentoft, Morten	Context: Archaeological - Period	4200	144	2500-2000 BCE	..	Germany_BellBeaker	Irlbach LKR	Germany	48.841	12.75	0	1240K pulldown padded to 3.2M snpset	1240K	1	I6624	SRC-0-far1__S6624.E1.L1__half:SRC-1-far2__S6624.E1.L1__half	1.039	1.039	..	623708	..	F	Germany, Irlbach LKR Family A (4 members) (I5833-I5835 have a father -son relationship (order-unkown); I5835 is a 2nd or 3rd degree relative of I5660 and I6624 (who is a 1st degree relative of I5660))	0	0	n/a (female)	n/a (female)	n/a (female)	n/a (female)	n/a (female)	n/a (female)	80.9008	T1a1	[0.989,0.999]	0.145	..	n/a (female)	n/a (female)	n/a (female)	n/a (female)	0.003
I5519	BA	I5519	F0172	tooth	1	2018	OlaldeNature2018	Allentoft, Morten	Context: Archaeological - Period	4200	144	2500-2000 BCE	..	Germany_Lech_BellBeaker	Augsburg	Germany	48.33	10.895	0	1240K pulldown padded to 3.2M snpset	1240K	1	I5519	SRC-0-hal__S5519.E1.L1__half:SRC-1-hal2__S5519.E1.L1__half:SRC-2-hal3__S5519.E1.L1__half	1.548	1.548	..	712311	..	M	Germany, Augsburg Family A (4 members) I5519-I4132 have a father son relationship with I5520 and I4124 having a 2nd or 3rd degree relationship with I4132	12.2276	0	Lazaridis caller (12/6/2020) based on Yfull 8.09 running directly on the bam	R-L2	R1b1a1b1a1a2b1	..	..	..	89.7	I4a	[0.996,1.000]	0.081	0.433	1241	0.011531	3.07849	[0.004,0.019]	-0.018
I5376	BA	I5376	A13603	petrous	1	2018	OlaldeNature2018	Brace, Selina	Direct: IntCal20	4216	68	2452-2143 calBCE (3819¬±33 BP, OxA-14728)	..	England_BellBeaker_lowEEF	England, London, Syon Reach, River Thames Skulls	United Kingdom	51.4742	-0.309898	0	1240K pulldown padded to 3.2M snpset	1240K	1	I5376	SRC-0-meg1__S5376.L1__half	0.131	0.131	..	142403	..	F	n/a (no relatives detected)	n/a (too few SNPs)	n/a (too few SNPs)	n/a (female)	n/a (female)	n/a (female)	n/a (female)	n/a (female)	n/a (female)	19.188	H6a	[0.934,0.98]	0.1	..	n/a (female)	n/a (female)	n/a (female)	n/a (female)	0.03
I0806	BA	I0806	QLB28	tooth	1	2015	MathiesonNature2015 (1240k of same same sample with 390k in HaakLazaridis2015)	Haak, Wolfgang	Direct: IntCal20	4217	58	2433-2147 calBCE (3824¬±25 BP, MAMS-22820)	..	Germany_BellBeaker	Quedlinburg Site VII	Germany	51.79	11.14	0	Repulldown on 3.2M snpset	1240K	1	I0806	SRC-0-men1__S0806.aL1__unk:SRC-1-men2__S0806.aL1__unk	0.080689	0.13	226838	133159	..	M	n/a (no relatives detected)	n/a (too few SNPs)	n/a (too few SNPs)	Lazaridis caller (12/6/2020) based on Yfull 8.09 running directly on the bam	R-P312	R1b1a1b1a1a2	..	..	R1b1a2a1a2	268	H1	[0.997,1.000]	0.084	0.546	..	..	..	..	-0.008
I7286	BA	I7286	RDVS_53/80-1	petrous	1	2018	OlaldeNature2018	Pinhasi, Ron	Direct: IntCal20	4221	54	2403-2199 calBCE (3830¬±20 BP, PSUAMS-4352)	..	Czech_BellBeaker	Radosevice	Czech Republic	50.4103	14.0746	0	Repulldown on 3.2M snpset	1240K	1	I7286	SRC-0-hie1__S7286.E1.L1__half:SRC-1-hie2__S7286.E1.L1__half:SRC-2-hie3__S7286.E1.L1__half	2.38957	4.10908	1355678	782788	..	M	n/a (no relatives detected)	8.3344	0	Lazaridis caller (12/6/2020) based on Yfull 8.09 running directly on the bam	R-L2	R1b1a1b1a1a2b1	..	..	..	220	I4a	[0.988,0.996]	0.081	0.424	5080	0.003221	3.85007	[0.002,0.005]	-0.009
I0112	BA	I0112	QUEXII6	tooth	1	2015	MathiesonNature2015 (1240k of same same sample with 390k in HaakLazaridis2015)	Haak, Wolfgang	Direct: IntCal20	4224	80	2455-2141 calBCE (3820¬±42 BP, Erl-7038)	..	Germany_BellBeaker	Quedlinburg Site XII	Germany	51.791	11.141	0	Repulldown on 3.2M snpset	1240K	1	I0112	SR-Kob1__S0112__plus:SR-Kob2__S0112__plus:SR-Kob3__S0112__plus:SR-Kob4__S0112__plus:SR-Kob5__S0112__plus:SR-Kob6__S0112__plus:SR-Mari2__S0112__plus:SR-baku__Cpg_S0112__plus:SR-evorII__aL0112__plus:SR-evorI_L2__aL0112__plus:SR-evorI__aL0112__plus:SR-mari_L2__S0112__plus:SR-mari__S0112__plus:SR-oriII_L2__aL0112__plus:SR-oriII__aL0112__plus:SR-oriI_L2__aL0112__plus:SR-oriI__aL0112__plus:SR-tala__aL0…	2.04831	3.768	1671667	948580	..	F	n/a (no relatives detected)	22.2404	0	n/a (female)	n/a (female)	n/a (female)	n/a (female)	n/a (female)	n/a (female)	227.673	H13a1a2	[0.991,0.999]	..	..	n/a (female)	n/a (female)	n/a (female)	n/a (female)	0.002
I1546	BA	I1546	BZH2	tooth	1	2015	MathiesonNature2015	Haak, Wolfgang	Context: Archaeological - Period	4225	130	2500-2050 BCE	..	Germany_BellBeaker	Benzingerode-Heimburg	Germany	51.82	10.91	0	Repulldown on 3.2M snpset	1240K	1	I1546	SRC-0-hak1__S1546.L1.aL1__half:SRC-1-hak2__S1546.L1.aL1__half:SRC-2-hak3__S1546.L1.aL1__half:SRC-3-hak4__S1546.L1.aL1__half	0.083319	0.143	230691	149522	..	F	n/a (no relatives detected)	n/a (too few SNPs)	n/a (too few SNPs)	n/a (female)	n/a (female)	n/a (female)	n/a (female)	n/a (female)	n/a (female)	195.6	U5a1b1	[0.995,1]	0.089	..	n/a (female)	n/a (female)	n/a (female)	n/a (female)	0.01
I1542	BA	I1542	ESP33	tooth	1	2015	MathiesonNature2015	Haak, Wolfgang	Context: Archaeological - Period	4225	130	2500-2050 BCE	..	Germany_CordedWare	Esperstedt	Germany	51.42	11.68	0	Repulldown on 3.2M snpset	1240K	1	I1542	SRC-0-hak1__S1542.L1.aL1__half:SRC-1-hak2__S1542.L1.aL1__half:SRC-2-hak3__S1542.L1.aL1__half:SRC-3-hak4__S1542.L1.aL1__half	0.039587	0.068	115553	74992	..	M	n/a (no relatives detected)	n/a (too few SNPs)	n/a (too few SNPs)	Lazaridis caller (2/7/2021) based on Yfull 8.09 running directly on the bam	R-V1636	R1b1a2	..	..	..	20.8731	K1b1a	[0.978,0.996]	0.157	..	..	..	..	..	-0.068
I1544	BA	I1544	ESP36	tooth	1	2015	MathiesonNature2015	Haak, Wolfgang	Context: Archaeological - Period	4225	130	2500-2050 BCE	..	Germany_CordedWare	Esperstedt	Germany	51.42	11.68	0	Repulldown on 3.2M snpset	1240K	1	I1544	SRC-0-hak1__S1544.L1.aL1__half:SRC-1-hak2__S1544.L1.aL1__half:SRC-2-hak3__S1544.L1.aL1__half	0.060168	0.104	171940	112867	..	M	n/a (no relatives detected)	n/a (too few SNPs)	n/a (too few SNPs)	Lazaridis caller (2/7/2021) based on Yfull 8.09 running directly on the bam	R-YP1368	R1a1a1b1a3a4a~	..	..	..	35.0838	J1c3j	[0.994,1]	0.168	..	..	..	..	..	-0.019
I1532	BA	I1532	ESP8	tooth	1	2015	MathiesonNature2015	Haak, Wolfgang	Context: Archaeological - Period	4225	130	2500-2050 BCE	..	Germany_CordedWare	Esperstedt	Germany	51.42	11.68	0	Repulldown on 3.2M snpset	1240K	1	I1532	SRC-0-hak1__S1532.L1.aL1__half:SRC-1-hak2__S1532.L1.aL1__half:SRC-2-hak3__S1532.L1.aL1__half:SRC-3-hak4__S1532.L1.aL1__half	0.331538	0.566	722890	455779	..	M	Germany, Esperstedt Family C (2 members) (I1539-I1532 are 2nd to 3rd degree relatives)	0	0	Lazaridis caller (2/7/2021) based on Yfull 8.09 running directly on the bam	R-M417	R1a1a1	..	..	..	151.152	J1c2e	[0.976,0.994]	0.169	..	..	..	..	..	0.01
I5385	BA	I5385	SB529A2	petrous	1	2018	OlaldeNature2018	Brace, Selina	Direct: IntCal20	4230	71	2454-2146 calBCE (3827¬±33 BP, SUERC-71005)	..	Scotland_BellBeaker	Scotland, Wick, Achavanich	United Kingdom	58.3648	-3.40351	0	1240K pulldown padded to 3.2M snpset	1240K	1	I5385	SRC-0-meg1__S5385.L1__half:SRC-1-meg2__S5385.L1__half	0.815	0.815	..	542733	..	F	n/a (no relatives detected)	10.0703	0	n/a (female)	n/a (female)	n/a (female)	n/a (female)	n/a (female)	n/a (female)	278.474	H5	[0.97,0.991]	0.11	..	n/a (female)	n/a (female)	n/a (female)	n/a (female)	-0.008
I7213	BA	I7213	RDVS_71/80	petrous	1	2018	OlaldeNature2018	Pinhasi, Ron	Direct: IntCal20	4231	58	2440-2201 calBCE (3835¬±20 BP, PSUAMS-4347)	..	Czech_BellBeaker	Radosevice	Czech Republic	50.4103	14.0746	0	Repulldown on 3.2M snpset	1240K	1	I7213	SRC-0-hie1__S7213.E1.L1__half:SRC-1-hie2__S7213.E1.L1__half:SRC-2-hie3__S7213.E1.L1__half	2.0548	3.52334	1258734	738476	..	F	n/a (no relatives detected)	0	0	n/a (female)	n/a (female)	n/a (female)	n/a (female)	n/a (female)	n/a (female)	266	HV+16311	[0.981,0.992]	0.083	0.014	n/a (female)	n/a (female)	n/a (female)	n/a (female)	-0.007
I2459	BA	I2459	85684_62014	petrous	1	2018	OlaldeNature2018	Barclay, Alastair	Direct: IntCal20	4231	68	2453-2148 calBCE (3829¬±30 BP, SUERC-54823)	44450	England_BellBeaker_lowEEF	England, Wiltshire, Amesbury Down	United Kingdom	51.168	-1.77254	0	Repulldown on 3.2M snpset	1240K	1	I2459	SRC-0-sal1__S2459.E1.L1__half:SRC-1-sal2__S2459.E1.L1__half	0.762067	1.33	817747	518600	..	F	n/a (no relatives detected)	5.5288	0	n/a (female)	n/a (female)	n/a (female)	n/a (female)	n/a (female)	n/a (female)	334	T2a1a	[0.991,0.997]	0.076	0.014	n/a (female)	n/a (female)	n/a (female)	n/a (female)	-0.012
I2418	BA	I2418	56240_6033	tooth	1	2018	OlaldeNature2018	Barclay, Alastair	Direct: IntCal20	4237	64	2452-2200 calBCE (3835¬±25 BP, NZA-32788)	30-40	England_BellBeaker	England, Wiltshire, Amesbury Down	United Kingdom	51.168	-1.77254	0	Repulldown on 3.2M snpset	1240K	1	I2418	SRC-0-sal1__S2418.E1.L1__half:SRC-1-sal2__S2418.E1.L1__half	0.829601	1.411	1063753	656238	..	F	n/a (no relatives detected)	9.0306	0	n/a (female)	n/a (female)	n/a (female)	n/a (female)	n/a (female)	n/a (female)	735	K1a4a1	[0.997,1.000]	0.042	0.01	n/a (female)	n/a (female)	n/a (female)	n/a (female)	0
I2416	BA	I2416	25004 (Boscombe Bowmen)	tooth	1	2018	OlaldeNature2018	Barclay, Alastair	Direct: IntCal20; R_combine	4239	61	2451-2201 calBCE (3838¬±21 BP) [R_combine: (3845¬±27 BP, OxA-13624); (3830¬±30 BP, Beta-432804)]	35-45	England_BellBeaker_highEEF	England, Wiltshire, Amesbury Down	United Kingdom	51.168	-1.77254	0	Repulldown on 3.2M snpset	1240K	1	I2416	SRC-0-sal1__S2416.E1.L1__half	0.074305	0.126	208244	134822	..	M	United Kingdom, England, Wiltshire, Amesbury Down Family C (2 members) (I2417 and I2416 are 2nd or 3rd degree relatives)	n/a (too few SNPs)	n/a (too few SNPs)	Lazaridis caller (12/6/2020) based on Yfull 8.09 running directly on the bam	R-L52	R1b1a1b1a1	Patterson2021inPreparation with ISOGG version v15.73 (automated calling followed by manual checking)	R-L52	R1b1a1b1a1	412	K1b1a1	[0.997,1.000]	0.076	0.453	52	n/a (<200 SNPs)	n/a (<200 SNPs)	n/a (<200 SNPs)	-0.102
I7212	BA	I7212	RDVS_70/80	petrous	1	2018	OlaldeNature2018	Pinhasi, Ron	Direct: IntCal20	4247	66	2454-2201 calBCE (3840¬±25 BP, PSUAMS-4346)	..	Czech_BellBeaker	Radosevice	Czech Republic	50.4103	14.0746	0	Repulldown on 3.2M snpset	1240K	1	I7212	SRC-0-hie1__S7212.E1.L1__half:SRC-1-hie2__S7212.E1.L1__half:SRC-2-hie3__S7212.E1.L1__half	2.07325	3.56054	1278659	731040	..	M	Czech Republic, Radovesice Family A (2 members) (I7212-I7210 have a father-son relationship)	0	0	Lazaridis caller (12/6/2020) based on Yfull 8.09 running directly on the bam	R-L2	R1b1a1b1a1a2b1	..	..	..	261	K1b1a1+199	[0.992,0.997]	0.077	0.427	4220	0.001602	2.29928	[0,0.003]	-0.016
I2450	BA	I2450	SK 3036 (ABSRC00)	petrous	1	2018	OlaldeNature2018	Loe, Louise	Direct (WARNING MISSING LAB CODE); IntCal20; R_combine	4248	70	2455-2200 calBCE (3838¬±30 BP) [R_combine: (3850¬±21 BP); (3841¬±40 BP, NZA-15865); (3834¬±45 BP, NZA-15866)]	..	England_BellBeaker	England, Oxfordshire, Abington, Spring Road cemetery	United Kingdom	51.68	-1.297	0	1240K pulldown padded to 3.2M snpset	1240K	2	I2450	SRC-0-biom1__S2450.E1.L2__half:SRC-1-gra2__S2450.E2.L1__half:SRC-2-biom2__S2450.E1.L2__half:SRC-3-gra3__S2450.E2.L1__half	6.834	6.834	..	903606	..	F	n/a (no relatives detected)	5.2158	0	n/a (female)	n/a (female)	n/a (female)	n/a (female)	n/a (female)	n/a (female)	680.503	K1a1b1g	[0.969,0.988]	..	..	n/a (female)	n/a (female)	n/a (female)	n/a (female)	-0.003
I4890	BA	I4890	feature 545	petrous	1	2018	OlaldeNature2018	Ernee, Michal	Context: Archaeological - Period	4250	289	2800-1800 BCE	..	Czech_BellBeaker	Prague 8, Kobylisy, Ke St√≠rce Street	Czech Republic	50.1217	14.457	0	1240K pulldown padded to 3.2M snpset	1240K	1	I4890	SRC-0-hal__S4890.E1.L1__half	0.033	0.033	..	37120	..	M	n/a (no relatives detected)	n/a (too few SNPs)	n/a (too few SNPs)	Lazaridis caller (12/6/2020) based on Yfull 8.09 running directly on the bam	R-L151	R1b1a1b1a1a	..	..	..	13.4988	H32	[0.952,0.995]	0.29	..	..	..	..	..	0.089
I5666	BA	I5666	F0519, Grave 20, feature 1/82	tooth	1	2018	OlaldeNature2018	Allentoft, Morten	Context: Archaeological - Period	4250	289	2800-1800 BCE	..	Czech_BellBeaker	Lochenice	Czech Republic	50.274	15.8139	0	1240K pulldown padded to 3.2M snpset	1240K	1	I5666	SRC-0-vot1__S5666.E1.L1__half	0.28	0.28	..	281087	..	M	n/a (no relatives detected)	n/a (too few SNPs)	n/a (too few SNPs)	Lazaridis caller (12/6/2020) based on Yfull 8.09 running directly on the bam	R-L2	R1b1a1b1a1a2b1	..	..	..	248.12	U4a2c	[0.994,1]	0.137	..	..	-0.004164	-1.0741	[0,0.003]	-0.015
I7195	BA	I7195	PRAJIN54	petrous	1	2018	OlaldeNature2018	Pinhasi, Ron	Context: Archaeological - Period	4250	289	2800-1800 BCE	..	Czech_EBA	Prague 5, Jinonice, Zahradnictv√≠	Czech Republic	50.0504	14.3667	0	Repulldown on 3.2M snpset	1240K	1	I7195	SRC-0-hie1__S7195.E1.L1__half:SRC-1-hie2__S7195.E1.L1__half:SRC-2-hie3__S7195.E1.L1__half	1.27194	2.20957	1117565	684583	..	F	n/a (no relatives detected)	4.537	0	n/a (female)	n/a (female)	n/a (female)	n/a (female)	n/a (female)	n/a (female)	298	H3v+16093	[0.990,0.998]	0.096	0.015	n/a (female)	n/a (female)	n/a (female)	n/a (female)	-0.005
I7196	BA	I7196	PRAJIN59	petrous	1	2018	OlaldeNature2018	Pinhasi, Ron	Context: Archaeological - Period	4250	289	2800-1800 BCE	..	Czech_EBA	Prague 5, Jinonice, Zahradnictv√≠	Czech Republic	50.0504	14.3667	0	Repulldown on 3.2M snpset	1240K	1	I7196	SRC-0-hie1__S7196.E1.L1__half:SRC-1-hie2__S7196.E1.L1__half:SRC-2-hie3__S7196.E1.L1__half	1.3512	2.32376	1185617	705671	..	M	n/a (no relatives detected)	0	0	Lazaridis caller (12/6/2020) based on Yfull 8.09 running directly on the bam	R-S1911	R1b1a1b1a1a1c1a1	..	..	..	289	K1a+195	[0.995,1.000]	0.115	0.429	3435	0.003513	2.57458	[0.001,0.006]	0.004
I7200	BA	I7200	Grave 84 (2)	petrous	1	2018	OlaldeNature2018	Pinhasi, Ron	Context: Archaeological - Period	4250	289	2800-1800 BCE	..	Czech_EBA	Prague 5, Jinonice, Zahradnictv√≠	Czech Republic	50.0504	14.3667	0	Repulldown on 3.2M snpset	1240K	1	I7200	SRC-0-hie1__S7200.E1.L1__half:SRC-1-hie2__S7200.E1.L1__half:SRC-2-hie3__S7200.E1.L1__half	2.01001	3.50298	1218265	734643	..	F	n/a (no relatives detected)	4.4685	0	n/a (female)	n/a (female)	n/a (female)	n/a (female)	n/a (female)	n/a (female)	272	R1b1	[0.989,0.997]	0.12	0.009	n/a (female)	n/a (female)	n/a (female)	n/a (female)	-0.009
I7202	BA	I7202	Grave 94	petrous	1	2018	OlaldeNature2018	Pinhasi, Ron	Context: Archaeological - Period	4250	289	2800-1800 BCE	..	Czech_EBA	Prague 5, Jinonice, Zahradnictv√≠	Czech Republic	50.0504	14.3667	0	Repulldown on 3.2M snpset	1240K	1	I7202	SRC-0-hie1__S7202.E1.L1__half:SRC-1-hie2__S7202.E1.L1__half:SRC-2-hie3__S7202.E1.L1__half	0.500196	0.861185	854230	537332	..	M	Czech Republic, Prague 5, Jinonice Family C (2 members) (I7202-I15824 have a 2d or 3d relationship)	4.0022	0	Lazaridis caller (12/6/2020) based on Yfull 8.09 running directly on the bam	R-S42	R1b1a1b1a1a2b1c1b2a	..	..	..	110	U5a1a2b	[0.986,0.998]	0.136	0.439	1045	0.00824	2.32866	[0.001,0.015]	-0.015
I7203	BA	I7203	Grave 97	petrous	1	2018	OlaldeNature2018	Pinhasi, Ron	Context: Archaeological - Period	4250	289	2800-1800 BCE	..	Czech_EBA	Prague 5, Jinonice, Zahradnictv√≠	Czech Republic	50.0504	14.3667	0	Repulldown on 3.2M snpset	1240K	1	I7203	SRC-0-hie1__S7203.E1.L1__half	0.038895	0.06709	112761	74185	..	M	n/a (no relatives detected)	n/a (too few SNPs)	n/a (too few SNPs)	Lazaridis caller (12/6/2020) based on Yfull 8.09 running directly on the bam	R-M417	R1a1a1	..	..	..	12.9	H1	[0.975,1.000]	0.112	0.455	12	n/a (<200 SNPs)	n/a (<200 SNPs)	n/a (<200 SNPs)	-0.005
I4950	BA	I4950	DZSWS:C.36	tooth	1	2018	OlaldeNature2018	Barclay, Alastair	Context: Archaeological - Period	4250	289	2800-1800 BCE	..	England_BellBeaker	England, Wiltshire, Upavon, RFC Central Flying School	United Kingdom	51.2899	-1.80723	0	1240K pulldown padded to 3.2M snpset	1240K	1	I4950	SRC-0-gar1__S4950.E1.L1__half:SRC-1-gar2__S4950.E1.L1__half:SRC-2-gar3__S4950.E1.L1__half	1.448	1.448	..	762467	..	M	n/a (no relatives detected)	12.6972	0	Lazaridis caller (12/6/2020) based on Yfull 8.09 running directly on the bam	R-L21	R1b1a1b1a1a2c1	Patterson2021inPreparation with ISOGG version v15.73 (automated calling followed by manual checking)	R-L21	R1b1a1b1a1a2c1	377.959	U5a2d1	[0.983,0.997]	0.056	..	..	0.003196	1.15566	[0,0.009]	-0.005
I4951	BA	I4951	DZSWS:X133.1	tooth	1	2018	OlaldeNature2018	Barclay, Alastair	Context: Archaeological - Period	4250	289	2800-1800 BCE	..	England_BellBeaker	England, Wiltshire, Netheravon, Flying School	United Kingdom	51.24	-1.76	0	1240K pulldown padded to 3.2M snpset	1240K	1	I4951	SRC-0-gar1__S4951.E1.L1__half:SRC-1-gar2__S4951.E1.L1__half:SRC-2-gar3__S4951.E1.L1__half	0.173	0.173	..	178274	..	M	United Kingdom, England, Wiltshire, Netheravon, Flying School Family A (2 members) (I5512 and I4951 are 2nd or 3rd degree relatives)	n/a (too few SNPs)	n/a (too few SNPs)	Lazaridis caller (12/6/2020) based on Yfull 8.09 running directly on the bam	R-L151	R1b1a1b1a1a	Patterson2021inPreparation with ISOGG version v15.73 (automated calling followed by manual checking)	R-L151	R1b1a1b1a1a	301.364	K1b1a1	[0.988,0.998]	0.055	..	..	-0.010175	-1.68747	[0,0.002]	-0.003
I5512	BA	I5512	DZSWS:X132.1	petrous	1	2018	OlaldeNature2018	Barclay, Alastair	Context: Archaeological - Period	4250	289	2800-1800 BCE	..	England_BellBeaker	England, Wiltshire, Netheravon, Flying School	United Kingdom	51.24	-1.76	0	1240K pulldown padded to 3.2M snpset	1240K	1	I5512	SRC-0-hal__S5512.E1.L1__half:SRC-1-hal2__S5512.E1.L1__half:SRC-2-hal3__S5512.E1.L1__half	4.588	4.588	..	863340	..	F	United Kingdom, England, Wiltshire, Netheravon, Flying School Family A (2 members) (I5512 and I4951 are 2nd or 3rd degree relatives)	4.4635	0	n/a (female)	n/a (female)	n/a (female)	n/a (female)	n/a (female)	n/a (female)	82.8	J1c2	[0.995,1.000]	0.122	0.011	n/a (female)	n/a (female)	n/a (female)	n/a (female)	0
I5513	BA	I5513	DZSWS:X146.1 b	petrous	1	2018	OlaldeNature2018	Barclay, Alastair	Context: Archaeological - Period	4250	289	2800-1800 BCE	..	England_BellBeaker	England, North Ablington, Figheldean	United Kingdom	51.22	-1.77	0	1240K pulldown padded to 3.2M snpset	1240K	1	I5513	SRC-0-hal__S5513.E1.L1__half:SRC-1-hal2__S5513.E1.L1__half:SRC-2-hal3__S5513.E1.L1__half	2.463	2.463	..	799536	..	M	n/a (no relatives detected)	0	0	Lazaridis caller (12/6/2020) based on Yfull 8.09 running directly on the bam	R-DF13	R1b1a1b1a1a2c1	Patterson2021inPreparation with ISOGG version v15.73 (automated calling followed by manual checking)	R-DF13	R1b1a1b1a1a2c1	120	V	[0.996,1.000]	0.076	0.433	2062	0.005204	2.46387	[0.001,0.009]	-0.012
I1381	BA	I1381	2-Grave487	tooth	1	2018	OlaldeNature2018	Lemercier, Olivier	Context: Date(s) of 2d/3d relative I1382	4250	115	2500-2100 BCE	child, 10-11	France_BellBeaker	Moselle, Mondelange, PAC de la Sente	France	49.153	6.102	0	Repulldown on 3.2M snpset	1240K	1	I1381	SRC-0-mot1__S1381.E1.L1__half:SRC-1-mot2__S1381.E1.L1__half	0.917376	1.554	1115914	678157	..	M	France, Moselle, Mondelange, PAC de la Sanie Family A (2 members) I1381-I1382 have a 2nd or 3rd deg relatedness	4.96659	0	Lazaridis caller (12/6/2020) based on Yfull 8.09 running directly on the bam	R-BY25512	R1b1a1b1a1a2	..	..	..	587	H	[0.998,1.000]	0.099	0.423	1835	0.012765	4.38431	[0.007,0.018]	0.007
I5523	BA	I5523	F0226	tooth	1	2018	OlaldeNature2018	Allentoft, Morten	Context: Archaeological - Period	4250	289	2800-1800 BCE	..	Germany_BellBeaker	Landau, DGF-Lan	Germany	48.663	12.707	0	1240K pulldown padded to 3.2M snpset	1240K	1	I5523	SRC-0-hal__S5523.E1.L1__half:SRC-1-hal2__S5523.E1.L1__half:SRC-2-hal3__S5523.E1.L1__half	0.71	0.71	..	530732	..	F	n/a (no relatives detected)	15.2796	0	n/a (female)	n/a (female)	n/a (female)	n/a (female)	n/a (female)	n/a (female)	116	K1b1a1+199	[0.997,1.000]	0.069	0.008	n/a (female)	n/a (female)	n/a (female)	n/a (female)	0.018
I5525	BA	I5525	F0274	tooth	1	2018	OlaldeNature2018	Allentoft, Morten	Context: Archaeological - Period	4250	289	2800-1800 BCE	..	Germany_BellBeaker	Landau, DGF-Lan	Germany	48.663	12.707	0	1240K pulldown padded to 3.2M snpset	1240K	1	I5525	SRC-0-hal__S5525.E1.L1__half:SRC-1-hal2__S5525.E1.L1__half:SRC-2-hal3__S5525.E1.L1__half	1.691	1.691	..	776890	..	F	n/a (no relatives detected)	6.2019	0	n/a (female)	n/a (female)	n/a (female)	n/a (female)	n/a (female)	n/a (female)	310	U4b1b2	[0.998,1.000]	0.032	0.009	n/a (female)	n/a (female)	n/a (female)	n/a (female)	-0.022
I5527	BA	I5527	F0215	tooth	1	2018	OlaldeNature2018	Allentoft, Morten	Context: Archaeological - Period	4250	289	2800-1800 BCE	..	Germany_BellBeaker	Manching-Oberstimm	Germany	48.711	11.453	0	1240K pulldown padded to 3.2M snpset	1240K	1	I5527	SRC-0-hal__S5527.E1.L1__half	0.02	0.02	..	23270	..	F	n/a (no relatives detected)	n/a (too few SNPs)	n/a (too few SNPs)	n/a (female)	n/a (female)	n/a (female)	n/a (female)	n/a (female)	n/a (female)	230.348	K2b1a1	[0.997,1]	0.083	..	n/a (female)	n/a (female)	n/a (female)	n/a (female)	0.077
I5836	BA	I5836	FM 14-003	petrous	1	2018	OlaldeNature2018	Brucken, Gunter	Context: Archaeological - Period	4250	289	2800-1800 BCE	..	Germany_BellBeaker	Worms-Herrnsheim	Germany	49.6529	8.32768	0	1240K pulldown padded to 3.2M snpset	1240K	1	I5836	SRC-0-gala1__S5836.E1.L1__half:SRC-1-gala2__S5836.E1.L1__half	0.892	0.892	..	415222	..	F	n/a (no relatives detected)	14.9468	0	n/a (female)	n/a (female)	n/a (female)	n/a (female)	n/a (female)	n/a (female)	138.793	H1b1+16362	[0.97,0.993]	0.214	..	n/a (female)	n/a (female)	n/a (female)	n/a (female)	-0.015
I5520	BA	I5520	F0196	tooth	1	2018	OlaldeNature2018	Allentoft, Morten	Context: Archaeological - Period	4250	289	2800-1800 BCE	..	Germany_Lech_BellBeaker	Augsburg	Germany	48.33	10.895	0	1240K pulldown padded to 3.2M snpset	1240K	1	I5520	SRC-0-hal__S5520.E1.L1__half:SRC-1-hal2__S5520.E1.L1__half:SRC-2-hal3__S5520.E1.L1__half	0.272	0.272	..	270116	..	F	Germany, Augsburg Family A (4 members) I5519-I4132 have a father son relationship with I5520 and I4124 having a 2nd or 3rd degree relationship with I4132	n/a (too few SNPs)	n/a (too few SNPs)	n/a (female)	n/a (female)	n/a (female)	n/a (female)	n/a (female)	n/a (female)	225	K1b2a	[0.999,1.000]	0.039	0.009	n/a (female)	n/a (female)	n/a (female)	n/a (female)	0.014
I0805	BA	I0805	QLB26	tooth	1	2015	MathiesonNature2015	Haak, Wolfgang	Direct: IntCal20	4252	92	2465-2142 calBCE (3839¬±55 BP, Erl-8558)	..	Germany_BellBeaker_contam	Quedlinburg Site VII	Germany	51.79	11.14	0	Repulldown on 3.2M snpset	1240K	1	I0805	SRC-0-men1__S0805.aL1__unk:SRC-1-men2__S0805.aL1__unk	0.140565	0.232	364022	215441	..	M	n/a (no relatives detected)	n/a (too few SNPs)	n/a (too few SNPs)	Lazaridis caller (12/6/2020) based on Yfull 8.09 running directly on the bam	R-Y128188	R1b1a1b1a1a2b1c1a1	..	..	R1b1a2	199	H1	[0.981,0.992]	0.094	0.143	..	..	..	..	0.053
I4253	BA	I4253	RISE1124, Grave13	tooth	1	2018	OlaldeNature2018	Allentoft, Morten	Direct: IntCal20	4266	64	2454-2205 calBCE (3850¬±20 BP, PSUAMS-2339)	..	Poland_BellBeaker	Samborzec 1	Poland	50.649	20.656	0	1240K pulldown padded to 3.2M snpset	1240K	1	I4253	SRC-0-tam1__S4253.E1.L1__half:SRC-1-tam2__S4253.E1.L1__half:SRC-2-tam3arg3__S4253.E1.L1__half:SRC-3-tam4arg4__S4253.E1.L1__half	0.547	0.547	..	445948	..	M	n/a (no relatives detected)	10.431	0	Lazaridis caller (12/6/2020) based on Yfull 8.09 running directly on the bam	R-M269	R1b1a1b	..	..	..	1050	U5a2c	[0.998,1.000]	0.043	0.422	540	0.001075	0.432207	[0,0.006]	-0.028
I2786	BA	I2786	GEN_56	petrous	1	2018	OlaldeNature2018	Sz√©cs√©nyi-Nagy, Anna	Direct: IntCal20	4270	74	2457-2204 calBCE (3850¬±35 BP, Poz-83639)	..	Hungary_EBA_BellBeaker	Szigetszentmikl√≥s, Fels≈ë √úrge-hegyi d≈±l≈ë	Hungary	47.3832	19.0203	0	1240K pulldown padded to 3.2M snpset	1240K	1	I2786	SRC-0-med2__S2786.L1__half:SRC-1-cas1__S2786.L1__half:SRC-2-sil2__S2786.L1__half:SRC-3-sil1__S2786.L1__half	1.75296	1.75296	..	779991	..	M	n/a (no relatives detected)	8.5285	0	Lazaridis caller (12/6/2020) based on Yfull 8.09 running directly on the bam	I-M436	I2a1b	..	..	..	206	I1	[0.938,0.956]	0.103	0.413	3381	0.004483	3.01105	[0.002,0.007]	-0.005
I2612	BA	I2612	TWCMS Sk2008-1953, find 9	tooth	1	2018	OlaldeNature2018	Fowler, Christopher	Direct: IntCal20	4293	71	2462-2206 calBCE (3865¬±35 BP, Poz-83492)	..	England_C_EBA	England, Tyne and Wear, Sunderland, Hasting Hill	United Kingdom	54.883	-1.452	0	1240K pulldown padded to 3.2M snpset	1240K	1	I2612	SRC-0-cal1__S2612.E1.L1__half	0.049	0.049	..	55131	..	F	n/a (no relatives detected)	n/a (too few SNPs)	n/a (too few SNPs)	n/a (female)	n/a (female)	n/a (female)	n/a (female)	n/a (female)	n/a (female)	366	U5b2b2	[0.998,1.000]	0.072	0.016	n/a (female)	n/a (female)	n/a (female)	n/a (female)	-0.098
I0106	BA	I0106	ESP26	tooth	1	2015	MathiesonNature2015 (1240k of same same sample with 390k in HaakLazaridis2015)	Haak, Wolfgang	Direct: IntCal20	4297	68	2461-2208 calBCE (3867¬±32 BP, MAMS-21490)	..	Germany_CordedWare	Esperstedt	Germany	51.42	11.68	0	Repulldown on 3.2M snpset	1240K	1	I0106	SR-evorII__aL0106__plus:SR-evorI_L2__aL0106__plus:SR-evorI__aL0106__plus:SR-tala__aL0106__plus:SRC-0-390k_v6.4__S0106__unk:SRC-1-zak2__S0106.aL2__plus:SRC-2-zahl2__S0106.aL2__plus:SRC-3-zahl3__S0106.aL2__plus:SRC-4-zak3__S0106.aL2__plus	0.134604	0.224	352102	229285	..	F	n/a (no relatives detected)	n/a (too few SNPs)	n/a (too few SNPs)	n/a (female)	n/a (female)	n/a (female)	n/a (female)	n/a (female)	n/a (female)	..	T2a1b1	[0.995,0.999]	..	..	n/a (female)	n/a (female)	n/a (female)	n/a (female)	-0.07
I2365	BA	I2365	GEN_11a, Grave 452	petrous	1	2018	OlaldeNature2018	Sz√©cs√©nyi-Nagy, Anna	Direct: IntCal20; R_combine	4299	62	2459-2209 calBCE (3865¬±22 BP) [R_combine: (3858¬±32 BP, DeA-6762); (3871¬±29 BP, DeA-7220)]	..	Hungary_EBA_BellBeaker	Budapest-B√©k√°smegyer	Hungary	47.5992	19.0546	0	1240K pulldown padded to 3.2M snpset	1240K	2	I2365	SRC-0-bot2__S3539.L2__minus:SRC-1-bot3__S3539.L2__minus:SRC-2-pax3__S2365.L1__half:SRC-3-ant1__S2365.L1__half:SRC-4-pax2__S2365.L1__half	3.218	3.218	..	903336	..	M	n/a (no relatives detected)	0	0	Lazaridis caller (12/6/2020) based on Yfull 8.09 running directly on the bam	R-L2	R1b1a1b1a1a2b1	..	..	..	115.496	V3	[0.976,0.996]	..	..	..	0.005879	2.14859	[0.001,0.011]	-0.005
I3529	BA	I3529	GEN86, Grave 597	tooth (molar)	1	2018	OlaldeNature2018	Sz√©cs√©nyi-Nagy, Anna	Context: Archaeological - Period	4300	87	2500-2200 BCE	..	Hungary_EBA_BellBeaker	Budakal√°sz,¬†Csajerszke, M0 Site 12¬†	Hungary	47.6209	19.0449	0	1240K pulldown padded to 3.2M snpset	1240K	1	I3529	SRC-0-jye1__S3529.L1__half:SRC-1-jye2__S3529.L1__half:SRC-2-jye3__S3529.L1__half:SRC-3-jye4__S3529.L1__half	0.775	0.775	..	559914	..	F	n/a (no relatives detected)	0	0	n/a (female)	n/a (female)	n/a (female)	n/a (female)	n/a (female)	n/a (female)	210	I3a	[0.992,0.998]	0.055	0.008	n/a (female)	n/a (female)	n/a (female)	n/a (female)	-0.009
I4178	BA	I4178	GEN_58, Grave 552	petrous	1	2018	OlaldeNature2018	Sz√©cs√©nyi-Nagy, Anna	Context: Archaeological - Period	4300	87	2500-2200 BCE	..	Hungary_EBA_BellBeaker	Szigetszentmikl√≥s, Fels≈ë-√úrge-hegyi-d≈±l≈ë	Hungary	47.3832	19.0203	0	1240K pulldown padded to 3.2M snpset	1240K	1	I4178	SRC-0-cha1__S4178.L1__half:SRC-1-cha2__S4178.L1__half:SRC-2-zha1__S4178.L1__half	0.89	0.89	..	576926	..	M	n/a (no relatives detected)	51.1004	0	Lazaridis caller (12/6/2020) based on Yfull 8.09 running directly on the bam	R-M269	R1b1a1b	..	..	..	30.6	J1c1b1a	[0.918,0.960]	0.177	0.424	1131	0.002162	0.929123	[0,0.007]	-0.008
Olsund	BA	Olsund_new	Olsund_new	..	1	2018	MittnikNatureCommunications2018	..	Direct (WARNING MISSING LAB CODE, MISSING UNCALIBRATED DATE, NEED TO CHANGE TO INTCAL20): IntCal13	4306	125	2573-2140 calBCE	..	Sweden_LNBA	√ñlsund, H√§lsingland	Sweden	61.658	17.004	0	1240K pulldown padded to 3.2M snpset	1240K	..	Olsund_new	Olsund_new	2.38898	2.38898	..	686517	..	M	n/a (no relatives detected)	122.838	0	Lazaridis caller (12/6/2020) based on Yfull 8.09 running directly on the bam	R-Y2395	R1a1a1	..	..	..	..	U4c2a	..	..	..	..	..	..	..	0.006
I5367	BA	I5367	SB518A	petrous	1	2018	OlaldeNature2018	Brace, Selina	Direct: IntCal20	4312	63	2466-2209 calBCE (3879¬±32 BP, OxA-14722)	..	Scotland_BellBeaker	Scotland, Coll, Sorisdale	United Kingdom	56.6809	-6.45982	0	1240K pulldown padded to 3.2M snpset	1240K	1	I5367	SRC-0-meg1__S5367.L1__half:SRC-1-meg2__S5367.L1__half	3.241	3.241	..	749538	..	F	n/a (no relatives detected)	27.9766	0	n/a (female)	n/a (female)	n/a (female)	n/a (female)	n/a (female)	n/a (female)	374.631	V10	[0.974,0.995]	0.061	..	n/a (female)	n/a (female)	n/a (female)	n/a (female)	-0.008
I7208	BA	I7208	RDVS_40/78	petrous	1	2019	NarasimhanPattersonScience2019	Pinhasi, Ron; Veleminsky, Petr; Dobe≈°, Miroslav	Direct: IntCal20	4324	55	2464-2290 calBCE (3885¬±25 BP, PSUAMS-3888)	..	Czech_CordedWare	Radosevice	Czech Republic	50.4103	14.0746	0	Repulldown on 3.2M snpset	1240K	1	I7208	SRC-0-ann1__S7208.E1.L1__half:SRC-1-ann2__S7208.E1.L1__half	1.11027	1.96227	1297317	793798	..	M	n/a (no relatives detected)	8.84319	0	Lazaridis caller (12/6/2020) based on Yfull 8.09 running directly on the bam	R-CTS4385	R1a1a1a~	..	..	..	194	U5a1b	[0.996,1.000]	0.135	0.419	3279	0.005864	3.43673	[0.003,0.009]	0.007
I0118	BA	I0118	ALB3	tooth	1	2015	MathiesonNature2015 (1240k of same same sample with 390k in HaakLazaridis2015)	Haak, Wolfgang	Direct: IntCal20	4325	58	2469-2238 calBCE (3892¬±32 BP, MAMS-21492)	..	Germany_LN_Alberstedt	Alberstedt	Germany	51.45	11.63	0	Repulldown on 3.2M snpset	1240K	4	I0118	SR-Dosi123_merge__S0118__plus:SR-baku__CpgS0118__plus:SR-evorII__S0118__plus:SR-evorI_L2__S0118__plus:SR-evorI__S0118__plus:SRC-0-390k_v6.4__S0118__unk:SRC-1-390k_v6.4__S0398__unk:SRC-10-tak1__S0398__plus:SRC-11-mot1__S0399.aL2__plus:SRC-12-mot2__S0399.aL2__plus:SRC-13-hak1__S1220.L1.aL1__half:SRC-14-hak2__S1220.L1.aL1__half:SRC-15-hak3__S1220.L1.aL1__half:SRC-16-hak4__S1220.L1.aL1__half:SRC-17-t…	6.83022	11.371	2010037	1056542	..	F	n/a (no relatives detected)	4.6964	0	n/a (female)	n/a (female)	n/a (female)	n/a (female)	n/a (female)	n/a (female)	231.954	H+16311	[0.975,0.996]	..	..	n/a (female)	n/a (female)	n/a (female)	n/a (female)	0.003
I1390	BA	I1390	11-Grave68	tooth	1	2018	OlaldeNature2018	Lemercier, Olivier	Direct: IntCal20; R_combine	4331	51	2464-2296 calBCE (3893¬±25 BP) [R_combine: (3910¬±35 BP, Poz-41227); (3875¬±35 BP, Poz-41226)]	..	France_BellBeaker	Haut-Rhin, Sierentz, Les Villas d'Aurele	France	47.65	7.45	0	Repulldown on 3.2M snpset	1240K	1	I1390	SRC-0-mot1__S1390.E1.L1__half:SRC-1-mot2__S1390.E1.L1__half	0.34739	0.592	697813	441947	..	M	France, Haut Rhin, Sierentz, Les Villas d'Aurele Family A (2 members) I1389-I1390 being 1st degree relatives	19.6857	0	Lazaridis caller (12/6/2020) based on Yfull 8.09 running directly on the bam	R-P312	R1b1a1b1a1a2	..	..	..	174	X2b4a	[0.998,1.000]	0.12	0.436	453	0.005099	1.07624	[0,0.014]	-0.012
I7278	BA	I7278	Grave 71	petrous	1	2018	OlaldeNature2018	Pinhasi, Ron	Direct: IntCal20	4333	49	2462-2298 calBCE (3890¬±20 BP, PSUAMS-4349)	..	Czech_BellBeaker	Brand√Ωsek	Czech Republic	50.19	14.158	0	Repulldown on 3.2M snpset	1240K	1	I7278	SRC-0-hie1__S7278.E1.L1__half:SRC-1-hie2__S7278.E1.L1__half:SRC-2-hie3__S7278.E1.L1__half	2.0788	3.56754	1341731	779231	..	M	Czech Republic, Brandysek Family A (2 members) (I7271-I7278 have a sibling relationship [brothers])	89.5743	71.9969	Lazaridis caller (12/6/2020) based on Yfull 8.09 running directly on the bam	R-CTS3409	R1b1a1b1a1a2b1c2b1a2	..	..	..	173	U4a	[0.983,0.993]	0.08	0.422	4688	0.007933	5.48016	[0.005,0.011]	-0.012
I5379	BA	I5379	F1	petrous	1	2018	OlaldeNature2018	Brace, Selina	Direct: IntCal20	4333	54	2468-2294 calBCE (3900¬±30 BP, SUERC-32210)	..	England_BellBeaker_highEEF	England, Dorset, Sixpenny Handley, Canada Farm	United Kingdom	50.9192	-2.01544	0	1240K pulldown padded to 3.2M snpset	1240K	1	I5379	SRC-0-meg1__S5379.L1__half:SRC-1-meg2__S5379.L1__half	1.899	1.899	..	686572	..	M	n/a (no relatives detected)	0	0	Lazaridis caller (12/6/2020) based on Yfull 8.09 running directly on the bam	R-L21	R1b1a1b1a1a2c1	Patterson2021inPreparation with ISOGG version v15.73 (automated calling followed by manual checking)	R-L21	R1b1a1b1a1a2c1	203.139	HV0+195	[0.984,1]	0.117	..	..	0.004277	1.72239	[0,0.009]	-0.01
I7207	BA	I7207	RDVS_04/81	petrous	1	2019	NarasimhanPattersonScience2019	Pinhasi, Ron; Veleminsky, Petr; Dobe≈°, Miroslav	Direct: IntCal20	4370	55	2561-2306 calBCE (3935¬±25 BP, PSUAMS-3887)	..	Czech_CordedWare	Radosevice	Czech Republic	50.4103	14.0746	0	Repulldown on 3.2M snpset	1240K	1	I7207	SRC-0-ann1__S7207.E1.L1__half:SRC-1-ann2__S7207.E1.L1__half	1.05606	1.86315	1258725	772970	..	M	n/a (no relatives detected)	5.43929	0	Lazaridis caller (12/6/2020) based on Yfull 8.09 running directly on the bam	R-M417	R1a1a1	..	..	..	101	W3a1	[0.984,0.993]	0.119	0.42	3032	0.006635	3.57448	[0.003,0.01]	-0.001
I0108	BA	I0108	ROT6	tooth	1	2015	MathiesonNature2015 (1240k of same same sample with 390k in HaakLazaridis2015)	Haak, Wolfgang	Direct: IntCal20	4399	80	2575-2297 calBCE (3953¬±47 BP, Erl-8710)	..	Germany_BellBeaker	Rothenschirmbach	Germany	51.45	11.54	0	1240K pulldown padded to 3.2M snpset	1240K	3	I0108	SR-baku__CpgS0108__plus:SR-evorII__S0108__plus:SR-evorI_L2__S0108__plus:SR-evorI__S0108__plus:SR-oriII_L2__S0108__plus:SR-oriII__S0108__plus:SR-oriI_L2__S0108__plus:SR-oriI__S0108__plus:SRC-0-390k_v6.4__S0108__unk:SRC-1-tos1__S0108.aL2__plus:SRC-2-tos2__S0108.aL2__plus:SRC-3-tos4__S0108.aL2__plus:SRC-4-men1__S0816.aL1__unk:SRC-5-men2__S0816.aL1__unk:SRC-6-hak1__S1217.L1.aL1__half:SRC-7-hak2__S121…	1.197	1.197	..	735134	..	F	n/a (no relatives detected)	0	0	n/a (female)	n/a (female)	n/a (female)	n/a (female)	n/a (female)	n/a (female)	271.809	H5a3	[0.992,1]	..	..	n/a (female)	n/a (female)	n/a (female)	n/a (female)	-0.023
I1539	BA	I1539	ESP25	tooth	1	2015	MathiesonNature2015	Haak, Wolfgang	Direct: IntCal20	4420	95	2630-2287 calBCE (3967¬±57 BP, Erl-7779)	..	Germany_CordedWare	Esperstedt	Germany	51.42	11.68	0	Repulldown on 3.2M snpset	1240K	1	I1539	SRC-0-hak1__S1539.L1.aL1__half:SRC-1-hak2__S1539.L1.aL1__half:SRC-2-hak3__S1539.L1.aL1__half:SRC-3-hak4__S1539.L1.aL1__half	0.077552	0.132	214405	138123	..	F	Germany, Esperstedt Family C (2 members) (I1539-I1532 are 2nd to 3rd degree relatives)	n/a (too few SNPs)	n/a (too few SNPs)	n/a (female)	n/a (female)	n/a (female)	n/a (female)	n/a (female)	n/a (female)	199.306	J1c1b1a	[0.994,1]	0.099	..	n/a (female)	n/a (female)	n/a (female)	n/a (female)	-0.018
Gyvakarai1_10bp	BA	Gyvakarai1_10bp	Gyvakarai1_10bp	..	1	2018	MittnikNatureCommunications2018	..	Direct (WARNING MISSING LAB CODE, MISSING UNCALIBRATED DATE, NEED TO CHANGE TO INTCAL20): IntCal13	4495	43	2620-2470 calBCE	..	Lithuania_LN	Gyvakarai	Lithuania	55.918	24.913	0	1240K pulldown padded to 3.2M snpset	1240K	..	Gyvakarai1_10bp	Gyvakarai1_10bp	4.48281	4.48281	..	1111249	..	M	n/a (no relatives detected)	8.0556	0	Lazaridis caller (12/6/2020) based on Yfull 8.09 running directly on the bam	R-Y2395	R1a1a1	..	..	..	..	K1b2a	..	..	..	..	..	..	..	-0.034
I16090	IA	I16090	Obj. 7 f-g, P7A-14437 (P2107)	petrous	1	2021	PattersonNature2021	Pinhasi, Ron	Direct: IntCal20	2350	14	452-382 calBCE (2340¬±20 BP, PSUAMS-10103)	..	Czech_IA_LaTene_Hallstatt	Central Bohemia, Prague 6, Prague-Ruzynƒõ	Czech Republic	50.0833	14.3167	0	Repulldown on 3.2M snpset	1240K	1	S16090.Y1.E1.L1	FenDomar_1240k_plus_half_S16090.Y1.E1.L1_20190502_HC3LCBGXB_1:FenDomar_1240k_plus_half_S16090.Y1.E1.L1_20190502_HC3LCBGXB_2:FenDomar_1240k_plus_half_S16090.Y1.E1.L1_20190502_HC3LCBGXB_3:FenDomar_1240k_plus_half_S16090.Y1.E1.L1_20190502_HC3LCBGXB_4:FenDomar_1240k_plus_half_S16090.Y1.E1.L1_20190510_HFGMNBGXB_1:FenDomar_1240k_plus_half_S16090.Y1.E1.L1_20190510_HFGMNBGXB_2:FenDomar_1240k_plus_half_S1…	1.59824	2.7172	1323446	791274	53.7	F	n/a (no relatives detected)	0	0	n/a (female)	n/a (female)	n/a (female)	n/a (female)	n/a (female)	n/a (female)	505.1	V10	[0.988,0.999]	0.076	0.009	n/a (female)	n/a (female)	n/a (female)	n/a (female)	-0.002
I15048	IA	I15048	2/74, P7A-8341 (P2498)	petrous	1	2021	PattersonNature2021	Pinhasi, Ron	Context: Archaeological - Period	2385	26	480-390 BCE	..	Czech_IA_LaTene	NW Bohemia, Teplice, Radosevice (Cemetery II)	Czech Republic	50.4103	14.0746	0	Repulldown on 3.2M snpset	1240K	1	S15048.Y1.E1.L1	Oolan_1240k_plus_half_S15048.Y1.E1.L1_20190220_HLTVWBGX9_1:Oolan_1240k_plus_half_S15048.Y1.E1.L1_20190220_HLTVWBGX9_2:Oolan_1240k_plus_half_S15048.Y1.E1.L1_20190220_HLTVWBGX9_3:Oolan_1240k_plus_half_S15048.Y1.E1.L1_20190220_HLTVWBGX9_4:Oolan_1240k_plus_half_S15048.Y1.E1.L1_20190301_HJ7VWBGX9_1:Oolan_1240k_plus_half_S15048.Y1.E1.L1_20190301_HJ7VWBGX9_2:Oolan_1240k_plus_half_S15048.Y1.E1.L1_2019030…	1.24321	2.04052	1354675	756252	..	M	n/a (no relatives detected)	14.7428	0	Lazaridis caller (12/6/2020) based on Yfull 8.09 running directly on the bam	R-BY32273	R1b1a1b1a1a2	..	..	..	229.7	H1aa1	[0.976,0.994]	0.08	0.392	3957	0.00367	3.058	[0.001,0.006]	-0.003
I22940	IA	I22940	Grave 2; ZAG6	tooth (molar)	1	2021	PattersonNature2021	ƒåre≈°nar, Matija	Context: Archaeological - Period	2425	72	600-350 BCE	mature adult	Slovenia_EIA	Zagorje ob Savi	Slovenia	46.1371	14.9924	0	Repulldown on 3.2M snpset	1240K	1	I22940	BSaari_1240K+_half_S22940.Y1.E1.L1_20200821_H737MCCX2_1:BSaari_1240K+_half_S22940.Y1.E1.L1_20200821_H737MCCX2_2:BSaari_1240K+_half_S22940.Y1.E1.L1_20200821_H737MCCX2_3:BSaari_1240K+_half_S22940.Y1.E1.L1_20200821_H73CNCCX2_7:BSaari_1240K+_half_S22940.Y1.E1.L1_20200821_H73CNCCX2_8	0.381486	0.623	837566	510278	63.9	M	n/a (no relatives detected)	0	0	Lazaridis caller (2/7/2021) based on Yfull 8.09 running directly on the bam	J-Z2507	J2b2a1a1a1~	..	..	..	141.8	H18	[0.990,1.000]	0.076	0.4	945	0	0.23	[0.000,0.005]	..
I22938	IA	I22938	Grave 5; ZAG3	tooth (molar)	1	2021	PattersonNature2021	ƒåre≈°nar, Matija	Context: Archaeological - Period	2425	72	600-350 BCE	adult	Slovenia_EIA	Zagorje ob Savi	Slovenia	46.1371	14.9924	0	Repulldown on 3.2M snpset	1240K	1	I22938	BSaari_1240K+_half_S22938.Y1.E1.L1_20200821_H737MCCX2_1:BSaari_1240K+_half_S22938.Y1.E1.L1_20200821_H737MCCX2_2:BSaari_1240K+_half_S22938.Y1.E1.L1_20200821_H737MCCX2_3:BSaari_1240K+_half_S22938.Y1.E1.L1_20200821_H73CNCCX2_7:BSaari_1240K+_half_S22938.Y1.E1.L1_20200821_H73CNCCX2_8	3.27888	5.562	1558741	896066	59	F	n/a (no relatives detected)	0	0	n/a (female)	n/a (female)	n/a (female)	n/a (female)	n/a (female)	n/a (female)	156.4	U5b1b1+@16192	[0.965,0.986]	0.084	0.011	n/a (female)	n/a (female)	n/a (female)	n/a (female)	..
I22937	IA	I22937	Grave 2; PN437	tooth (molar)	1	2021	PattersonNature2021	ƒåre≈°nar, Matija	Direct: IntCal20	2446	83	729-402 calBCE (2410¬±25 BP, KIA-37317)	mature adult	Slovenia_EIA	Grofove njive	Slovenia	45.9142	15.4691	0	Repulldown on 3.2M snpset	1240K	1	I22937	BSaari_1240K+_half_S22937.Y1.E1.L1_20200821_H737MCCX2_1:BSaari_1240K+_half_S22937.Y1.E1.L1_20200821_H737MCCX2_2:BSaari_1240K+_half_S22937.Y1.E1.L1_20200821_H737MCCX2_3:BSaari_1240K+_half_S22937.Y1.E1.L1_20200821_H73CNCCX2_7:BSaari_1240K+_half_S22937.Y1.E1.L1_20200821_H73CNCCX2_8	0.107204	0.181	294309	188661	50.6	F	n/a (no relatives detected)	n/a (too few SNPs)	n/a (too few SNPs)	n/a (female)	n/a (female)	n/a (female)	n/a (female)	n/a (female)	n/a (female)	30.5	U4a1	[0.966,0.989]	0.133	0.011	n/a (female)	n/a (female)	n/a (female)	n/a (female)	..
I23978	IA	I23978	Grave 7; ZAG2001	petrous	1	2021	PattersonNature2021	ƒåre≈°nar, Matija	Direct: IntCal20	2459	92	742-400 calBCE (2412¬±29 BP, SUERC-69421)	child, 0.6	Slovenia_EIA	Zagorje ob Savi	Slovenia	46.1371	14.9924	0	Repulldown on 3.2M snpset	1240K	1	I23978	Rasiinian_1240K+_half_S23978.Y1.E1.L1_20201202_HFFFVCCX2_5:Rasiinian_1240K+_half_S23978.Y1.E1.L1_20201202_HFFFVCCX2_6:Rasiinian_1240K+_half_S23978.Y1.E1.L1_20201202_HFFFVCCX2_7:Rasiinian_1240K+_half_S23978.Y1.E1.L1_20201202_HFFFVCCX2_8	3.88679	6.704	1270887	724387	52.9	M	n/a (no relatives detected)	0	0	Lazaridis caller (2/7/2021) based on Yfull 8.09 running directly on the bam	R-S263	R1b1a1b1a1a1c	..	..	..	146.2	H49	[0.986,0.999]	0.105	0.474	5636	0.004	4.433	[0.002,0.006]	..
I5288	IA	I5288	Grave 143 (1953)	petrous	1	2021	PattersonNature2021	Pinhasi, Ron	Context: Archaeological - Period	2525	43	650-500 BCE	..	Slovakia_IA_Vekerzug	Kom√°rno, Chot√≠n IA	Slovakia	47.8082	18.2187	0	Repulldown on 3.2M snpset	1240K	3	I5288	SRC-0-gar3__S5288.E1.L1__half:SRC-1-gar2__S5288.E1.L1__half:SRC-2-gar1__S5288.E1.L1__half:SRC-3-zjo1__S5288.E1.L3__half:SRC-4-zjo2__S5288.E1.L3__half	1.80204	3.16626	1444800	842620	..	M	n/a (no relatives detected)	0	0	Lazaridis caller (12/6/2020) based on Yfull 8.09 running directly on the bam	R-L2	R1b1a1b1a1a2b1	..	..	..	161.477	W+194	[0.985,0.998]	..	..	..	0.004054	1.95489	[0,0.008]	-0.001
I12105	IA	I12105	391; grave 263 (1954)	petrous	1	2021	PattersonNature2021	Pinhasi, Ron	Context: Archaeological - Period	2525	43	650-500 BCE	..	Slovakia_IA_Vekerzug	Kom√°rno, Chot√≠n IA	Slovakia	47.8082	18.2187	0	Repulldown on 3.2M snpset	1240K	1	S12105.Y1.E1.L1	Illyrian_1240k_plus_half_S12105.Y1.E1.L1_20180511_HN235BGX5_1:Illyrian_1240k_plus_half_S12105.Y1.E1.L1_20180511_HN235BGX5_2:Illyrian_1240k_plus_half_S12105.Y1.E1.L1_20180511_HN235BGX5_3:Illyrian_1240k_plus_half_S12105.Y1.E1.L1_20180511_HN235BGX5_4:Illyrian_1240k_plus_half_S12105.Y1.E1.L1_20180521_HLTNVBGX5_1:Illyrian_1240k_plus_half_S12105.Y1.E1.L1_20180521_HLTNVBGX5_2:Illyrian_1240k_plus_half_S1…	0.837903	1.44503	1012084	625815	46.8	F	n/a (no relatives detected)	0	0	n/a (female)	n/a (female)	n/a (female)	n/a (female)	n/a (female)	n/a (female)	355.8	H1	[0.985,0.999]	0.152	0.01	n/a (female)	n/a (female)	n/a (female)	n/a (female)	-0.012
I12098	IA	I12098	384; grave 111 (1953)	petrous	1	2021	PattersonNature2021	Pinhasi, Ron	Context: Archaeological - Period	2525	43	650-500 BCE	..	Slovakia_IA_Vekerzug	Kom√°rno, Chot√≠n IA	Slovakia	47.8082	18.2187	0	Repulldown on 3.2M snpset	1240K	1	S12098.Y1.E1.L1	Illyrian_1240k_plus_half_S12098.Y1.E1.L1_20180511_HN235BGX5_1:Illyrian_1240k_plus_half_S12098.Y1.E1.L1_20180511_HN235BGX5_2:Illyrian_1240k_plus_half_S12098.Y1.E1.L1_20180511_HN235BGX5_3:Illyrian_1240k_plus_half_S12098.Y1.E1.L1_20180511_HN235BGX5_4:Illyrian_1240k_plus_half_S12098.Y1.E1.L1_20180521_HLTNVBGX5_1:Illyrian_1240k_plus_half_S12098.Y1.E1.L1_20180521_HLTNVBGX5_2:Illyrian_1240k_plus_half_S1…	0.167227	0.287552	401289	260033	40.4	F	n/a (no relatives detected)	n/a (too few SNPs)	n/a (too few SNPs)	n/a (female)	n/a (female)	n/a (female)	n/a (female)	n/a (female)	n/a (female)	66.68	U5a1a1	[0.958,0.984]	0.252	0.01	n/a (female)	n/a (female)	n/a (female)	n/a (female)	-0.01
I12103	IA	I12103	389; grave 237 (1954)	petrous	1	2021	PattersonNature2021	Pinhasi, Ron	Context: Archaeological - Period	2525	43	650-500 BCE	..	Slovakia_IA_Vekerzug	Kom√°rno, Chot√≠n IA	Slovakia	47.8082	18.2187	0	Repulldown on 3.2M snpset	1240K	1	S12103.Y1.E1.L1	Illyrian_1240k_plus_half_S12103.Y1.E1.L1_20180511_HN235BGX5_1:Illyrian_1240k_plus_half_S12103.Y1.E1.L1_20180511_HN235BGX5_2:Illyrian_1240k_plus_half_S12103.Y1.E1.L1_20180511_HN235BGX5_3:Illyrian_1240k_plus_half_S12103.Y1.E1.L1_20180511_HN235BGX5_4:Illyrian_1240k_plus_half_S12103.Y1.E1.L1_20180521_HLTNVBGX5_1:Illyrian_1240k_plus_half_S12103.Y1.E1.L1_20180521_HLTNVBGX5_2:Illyrian_1240k_plus_half_S1…	1.14661	1.99349	1036024	625706	45.2	M	n/a (no relatives detected)	0	0	Lazaridis caller (12/6/2020) based on Yfull 8.09 running directly on the bam	R-L2	R1b1a1b1a1a2b1	..	..	..	517	K1a2c	[0.992,1]	0.131	0.409	3415	0.00612	4.08	[0.003,0.009]	-0.01
I12099	IA	I12099	385; grave 6 (1952)	petrous	1	2021	PattersonNature2021	Pinhasi, Ron	Context: Archaeological - Period	2525	43	650-500 BCE	..	Slovakia_IA_Vekerzug	Kom√°rno, Chot√≠n IA	Slovakia	47.8082	18.2187	0	Repulldown on 3.2M snpset	1240K	1	S12099.Y1.E1.L1	Illyrian_1240k_plus_half_S12099.Y1.E1.L1_20180511_HN235BGX5_1:Illyrian_1240k_plus_half_S12099.Y1.E1.L1_20180511_HN235BGX5_2:Illyrian_1240k_plus_half_S12099.Y1.E1.L1_20180511_HN235BGX5_3:Illyrian_1240k_plus_half_S12099.Y1.E1.L1_20180511_HN235BGX5_4:Illyrian_1240k_plus_half_S12099.Y1.E1.L1_20180521_HLTNVBGX5_1:Illyrian_1240k_plus_half_S12099.Y1.E1.L1_20180521_HLTNVBGX5_2:Illyrian_1240k_plus_half_S1…	1.73983	2.98984	1223334	707848	49.6	M	n/a (no relatives detected)	0	0	Lazaridis caller (12/6/2020) based on Yfull 8.09 running directly on the bam	G-S15656	G2a2b2a1a1b1a1a2a12	..	..	..	1013	W+194	[0.983,0.996]	0.12	0.407	4855	0.00624	4.8	[0.004,0.009]	-0.008
I11717	IA	I11717	357; grave 128 (1953)	petrous	1	2021	PattersonNature2021	Pinhasi, Ron	Context: Archaeological - Period	2525	43	650-500 BCE	..	Slovakia_IA_Vekerzug	Kom√°rno, Chot√≠n IA	Slovakia	47.8082	18.2187	0	Repulldown on 3.2M snpset	1240K	1	S11717.Y1.E2.L1	Lysian_1240k_plus_half_S11717.Y1.E2.L1_20180919_HY5Y2BGX5_1:Lysian_1240k_plus_half_S11717.Y1.E2.L1_20180919_HY5Y2BGX5_2:Lysian_1240k_plus_half_S11717.Y1.E2.L1_20180919_HY5Y2BGX5_3:Lysian_1240k_plus_half_S11717.Y1.E2.L1_20180919_HY5Y2BGX5_4:Lysian_1240k_plus_half_S11717.Y1.E2.L1_20180921_HGCW7BGX7_1:Lysian_1240k_plus_half_S11717.Y1.E2.L1_20180921_HGCW7BGX7_2:Lysian_1240k_plus_half_S11717.Y1.E2.L1_…	0.427573	0.72391	828058	517063	45.2	F	n/a (no relatives detected)	0	0	n/a (female)	n/a (female)	n/a (female)	n/a (female)	n/a (female)	n/a (female)	145.6	H1n6	[0.983,0.997]	0.207	0.013	n/a (female)	n/a (female)	n/a (female)	n/a (female)	0.002
I11721	IA	I11721	361; grave 275 (1954)	petrous	1	2021	PattersonNature2021	Pinhasi, Ron	Context: Archaeological - Period	2525	43	650-500 BCE	..	Slovakia_IA_Vekerzug	Kom√°rno, Chot√≠n IA	Slovakia	47.8082	18.2187	0	Repulldown on 3.2M snpset	1240K	1	S11721.Y1.E2.L1	Lysian_1240k_plus_half_S11721.Y1.E2.L1_20180919_HY5Y2BGX5_1:Lysian_1240k_plus_half_S11721.Y1.E2.L1_20180919_HY5Y2BGX5_2:Lysian_1240k_plus_half_S11721.Y1.E2.L1_20180919_HY5Y2BGX5_3:Lysian_1240k_plus_half_S11721.Y1.E2.L1_20180919_HY5Y2BGX5_4:Lysian_1240k_plus_half_S11721.Y1.E2.L1_20180921_HGCW7BGX7_1:Lysian_1240k_plus_half_S11721.Y1.E2.L1_20180921_HGCW7BGX7_2:Lysian_1240k_plus_half_S11721.Y1.E2.L1_…	1.33414	2.34481	1245779	767000	45.8	F	n/a (no relatives detected)	0	0	n/a (female)	n/a (female)	n/a (female)	n/a (female)	n/a (female)	n/a (female)	261.9	K1c2	[0.982,0.996]	0.129	0.01	n/a (female)	n/a (female)	n/a (female)	n/a (female)	-0.009
I14468	IA	I14468	823; grave 210 (1954)	tooth (molar)	1	2021	PattersonNature2021	Pinhasi, Ron	Context: Archaeological - Period	2525	43	650-500 BCE	..	Slovakia_IA_Vekerzug	Kom√°rno, Chot√≠n IA	Slovakia	47.8082	18.2187	0	Repulldown on 3.2M snpset	1240K	1	S14468.E1.L1	Kadi_1240k_plus_half_S14468.E1.L1_20181217_HFFHFBGX9_1:Kadi_1240k_plus_half_S14468.E1.L1_20181217_HFFHFBGX9_2:Kadi_1240k_plus_half_S14468.E1.L1_20181217_HFFHFBGX9_3:Kadi_1240k_plus_half_S14468.E1.L1_20181217_HFFHFBGX9_4:Kadi_1240k_plus_half_S14468.E1.L1_20190108_HH5TTBGX9_4	0.021682	0.035846	65596	41263	47	M	n/a (no relatives detected)	n/a (too few SNPs)	n/a (too few SNPs)	Lazaridis caller (12/6/2020) based on Yfull 8.09 running directly on the bam	R-M269	R1b1a1b	..	..	..	5.312	H+152	[0.859,0.961]	0.077	0.362	10	n/a (<200 SNPs)	n/a (<200 SNPs)	n/a (<200 SNPs)	0.151
I14467	IA	I14467	822; grave 113 (1953)	tooth (molar)	1	2021	PattersonNature2021	Pinhasi, Ron	Context: Archaeological - Period	2525	43	650-500 BCE	..	Slovakia_IA_Vekerzug	Kom√°rno, Chot√≠n IA	Slovakia	47.8082	18.2187	0	Repulldown on 3.2M snpset	1240K	1	S14467.E1.L1	Kadi_1240k_plus_half_S14467.E1.L1_20181217_HFFHFBGX9_1:Kadi_1240k_plus_half_S14467.E1.L1_20181217_HFFHFBGX9_2:Kadi_1240k_plus_half_S14467.E1.L1_20181217_HFFHFBGX9_3:Kadi_1240k_plus_half_S14467.E1.L1_20181217_HFFHFBGX9_4:Kadi_1240k_plus_half_S14467.E1.L1_20190108_HH5TTBGX9_1:Kadi_1240k_plus_half_S14467.E1.L1_20190108_HH5TTBGX9_2	0.018925	0.032107	57509	37128	44.3	F	n/a (no relatives detected)	n/a (too few SNPs)	n/a (too few SNPs)	n/a (female)	n/a (female)	n/a (female)	n/a (female)	n/a (female)	n/a (female)	11.27	K1a4g	[0.945,0.989]	0.147	0.02	n/a (female)	n/a (female)	n/a (female)	n/a (female)	-0.089
I14465	IA	I14465	820; grave 2 (1952)	tooth (molar)	1	2021	PattersonNature2021	Pinhasi, Ron	Context: Archaeological - Period	2525	43	650-500 BCE	..	Slovakia_IA_Vekerzug	Kom√°rno, Chot√≠n IA	Slovakia	47.8082	18.2187	0	Repulldown on 3.2M snpset	1240K	1	S14465.E1.L1	Kadi_1240k_plus_half_S14465.E1.L1_20181217_HFFHFBGX9_1:Kadi_1240k_plus_half_S14465.E1.L1_20181217_HFFHFBGX9_2:Kadi_1240k_plus_half_S14465.E1.L1_20181217_HFFHFBGX9_3:Kadi_1240k_plus_half_S14465.E1.L1_20181217_HFFHFBGX9_4:Kadi_1240k_plus_half_S14465.E1.L1_20190108_HH5TTBGX9_1:Kadi_1240k_plus_half_S14465.E1.L1_20190108_HH5TTBGX9_2:Kadi_1240k_plus_half_S14465.E1.L1_20190108_HH5TTBGX9_3:Kadi_1240k_plu…	0.115075	0.179246	323170	190124	46.8	M	n/a (no relatives detected)	n/a (too few SNPs)	n/a (too few SNPs)	Lazaridis caller (12/6/2020) based on Yfull 8.09 running directly on the bam	E-V13	E1b1b1a1b1	..	..	..	16.79	U5a2b1b	[0.938,0.984]	0.125	0.381	98	n/a (<200 SNPs)	n/a (<200 SNPs)	n/a (<200 SNPs)	0.029
I5689	IA	I5689	Grave 1; PN279; SLO 13	petrous; petrous	1	2021	PattersonNature2021	ƒåre≈°nar, Matija; Armit, Ian	Direct: IntCal20	2540	103	750-415 calBCE (2450¬±20 BP, KIA-37316)	young-mature adult	Slovenia_EIA	Grofove njive	Slovenia	45.9142	15.4691	0	Repulldown on 3.2M snpset	1240K	2	I5689.v46.3	I5689.v46.3	5.28003	9.06279	1664962	925669	..	M	n/a (no relatives detected)	0	0	Lazaridis caller (5/24/2021) based on Yfull 8.09 running directly on the bam	I-Y3672	I2a1b1a1b1a1a~	..	..	..	429.711	K1b1	..	0.107	0.418252	9300	0.00679	0.0015876	[0.005,0.008]	..
I5690	IA	I5690	Grave 1; PN272; SLO 14	petrous; petrous	1	2021	PattersonNature2021	ƒåre≈°nar, Matija; Armit, Ian	Direct: IntCal20	2574	87	763-425 calBCE (2470¬±25 BP, KIA-37315)	young adult	Slovenia_EIA	Grofove njive	Slovenia	45.9142	15.4691	0	Repulldown on 3.2M snpset	1240K	2	I5690.v46.3	I5690.v46.3	5.93889	10.2062	1719579	945044	..	M	n/a (no relatives detected)	116.867	39.8066	Lazaridis caller (5/24/2021) based on Yfull 8.09 running directly on the bam	R-L2	R1b1a1b1a1a2b1	..	..	..	192.533	T1a1	..	0.096	0.416863	10014	0.00527	0.0013524	[0.004,0.007]	..
I11719	IA	I11719	359; grave 121 (1953)	petrous	1	2021	PattersonNature2021	Pinhasi, Ron	Direct: Intcal20	2576	88	757-423 calBCE (2465¬±20 BP, PSUAMS-8932)	..	Slovakia_IA_Vekerzug	Kom√°rno, Chot√≠n IA	Slovakia	47.8082	18.2187	0	Repulldown on 3.2M snpset	1240K	1	S11719.Y1.E2.L1	Lysian_1240k_plus_half_S11719.Y1.E2.L1_20180919_HY5Y2BGX5_1:Lysian_1240k_plus_half_S11719.Y1.E2.L1_20180919_HY5Y2BGX5_2:Lysian_1240k_plus_half_S11719.Y1.E2.L1_20180919_HY5Y2BGX5_3:Lysian_1240k_plus_half_S11719.Y1.E2.L1_20180919_HY5Y2BGX5_4:Lysian_1240k_plus_half_S11719.Y1.E2.L1_20180921_HGCW7BGX7_1:Lysian_1240k_plus_half_S11719.Y1.E2.L1_20180921_HGCW7BGX7_2:Lysian_1240k_plus_half_S11719.Y1.E2.L1_…	0.63079	1.06933	1019106	624952	46.8	F	n/a (no relatives detected)	0	0	n/a (female)	n/a (female)	n/a (female)	n/a (female)	n/a (female)	n/a (female)	116	J1c2	[0.982,0.998]	0.173	0.012	n/a (female)	n/a (female)	n/a (female)	n/a (female)	-0.021
I16088	IA	I16088	2/80, Obj. 2, P7A-38087 (P2101)	petrous	1	2021	PattersonNature2021	Pinhasi, Ron	Direct: IntCal20	2593	67	771-543 calBCE (2495¬±20 BP, PSUAMS-10021)	..	Czech_IA_Hallstatt	NW Bohemia, Chomutov, Pol√°ky	Czech Republic	50.3366	13.3506	0	Repulldown on 3.2M snpset	1240K	1	S16088.Y1.E1.L1	FenDomar_1240k_plus_half_S16088.Y1.E1.L1_20190502_HC3LCBGXB_1:FenDomar_1240k_plus_half_S16088.Y1.E1.L1_20190502_HC3LCBGXB_2:FenDomar_1240k_plus_half_S16088.Y1.E1.L1_20190502_HC3LCBGXB_3:FenDomar_1240k_plus_half_S16088.Y1.E1.L1_20190502_HC3LCBGXB_4:FenDomar_1240k_plus_half_S16088.Y1.E1.L1_20190510_HFGMNBGXB_1:FenDomar_1240k_plus_half_S16088.Y1.E1.L1_20190510_HFGMNBGXB_2:FenDomar_1240k_plus_half_S1…	0.298965	0.507157	620426	395726	43.5	F	Czech Republic, Pol√°ky Family A (3 members) (I16087-I16088 have a 1d relationship; I16088-I15071 have a 2d or 3d relationship)	n/a (too few SNPs)	n/a (too few SNPs)	n/a (female)	n/a (female)	n/a (female)	n/a (female)	n/a (female)	n/a (female)	61.63	U5b1b1+@16192	[0.974,0.994]	0.205	0.011	n/a (female)	n/a (female)	n/a (female)	n/a (female)	0.004
I5698	IA	I5698	Grave 8; SLO 17	petrous	1	2021	PattersonNature2021	Armit, Ian	Direct: IntCal20	2593	73	776-539 calBCE (2499¬±28 BP, SUERC-69422)	mature adult	Slovenia_EIA	Zagorje ob Savi	Slovenia	46.1371	14.9924	0	Repulldown on 3.2M snpset	1240K	2	I5698.v44.3	S5698.E1.L1:S22939.Y1.E1.L1	3.8837	6.72389	1626064	931936	57	F	n/a (no relatives detected)	0	0	n/a (female)	n/a (female)	n/a (female)	n/a (female)	n/a (female)	n/a (female)	296.301	H3	..	..	0.00667767	n/a (female)	n/a (female)	n/a (female)	n/a (female)	-0.001
I24879	IA	I24879	Grave 3; P8440	petrous	1	2021	PattersonNature2021	Pinhasi, Ron	Direct: IntCal20	2599	67	774-549 calBCE (2510¬±15 BP, UCIAMS-135086)	..	Croatia_EIA	Skradnik-Sultanov grob	Croatia	45.2146	15.3158	0	Repulldown on 3.2M snpset	1240K	1	I24879	Sikarian_1240K+_half_S24879.Y1.E1.L1_20210122_HFGK3CCX2_7:Sikarian_1240K+_half_S24879.Y1.E1.L1_20210122_HFGK3CCX2_8:Sikarian_1240K+_half_S24879.Y1.E1.L1_20210122_HFGKTCCX2_1:Sikarian_1240K+_half_S24879.Y1.E1.L1_20210122_HFGKTCCX2_2:Sikarian_1240K+_half_S24879.Y1.E1.L1_20210122_HFGKTCCX2_3	2.78854	4.741	1363412	807701	52.3	F	n/a (no relatives detected)	147.813	68.9421	n/a (female)	n/a (female)	n/a (female)	n/a (female)	n/a (female)	n/a (female)	127.8	H5	[0.989,1.000]	0.112	0.015	n/a (female)	n/a (female)	n/a (female)	n/a (female)	..
I24882	IA	I24882	Grave 3; P8443	petrous	1	2021	PattersonNature2021	Pinhasi, Ron	Direct: IntCal20	2599	67	774-549 calBCE (2510¬±15 BP, UCIAMS-179777)	..	Croatia_EIA	Mala Metaljka	Croatia	45.1736	16.1243	0	Repulldown on 3.2M snpset	1240K	1	I24882	Sikarian_1240K+_half_S24882.Y1.E1.L1_20210122_HFGK3CCX2_7:Sikarian_1240K+_half_S24882.Y1.E1.L1_20210122_HFGK3CCX2_8:Sikarian_1240K+_half_S24882.Y1.E1.L1_20210122_HFGKTCCX2_1:Sikarian_1240K+_half_S24882.Y1.E1.L1_20210122_HFGKTCCX2_2:Sikarian_1240K+_half_S24882.Y1.E1.L1_20210122_HFGKTCCX2_3	3.21432	5.431	1442158	817578	53.2	M	n/a (no relatives detected)	47.1926	0	Lazaridis caller (08/30/2021) based on Yfull 8.09 running directly on the bam	J-Y86930	J2b2a1a1a1b2~	..	..	..	152.1	H	[0.989,1.000]	0.112	0.438	6980	0.005	5.791	[0.003,0.007]	..
I16092	IA	I16092	Obj. 14/67, gr. 1, P7A-35794 (P2109)	petrous	1	2021	PattersonNature2021	Pinhasi, Ron	Context: Archaeological - Period	2600	87	800-500 BCE	..	Czech_IA_Hallstatt_o	NW Bohemia, Louny, Dobromƒõ≈ôice	Czech Republic	50.3775	13.7913	0	Repulldown on 3.2M snpset	1240K	1	S16092.Y1.E1.L1	FenDomar_1240k_plus_half_S16092.Y1.E1.L1_20190502_HC3LCBGXB_1:FenDomar_1240k_plus_half_S16092.Y1.E1.L1_20190502_HC3LCBGXB_2:FenDomar_1240k_plus_half_S16092.Y1.E1.L1_20190502_HC3LCBGXB_3:FenDomar_1240k_plus_half_S16092.Y1.E1.L1_20190502_HC3LCBGXB_4:FenDomar_1240k_plus_half_S16092.Y1.E1.L1_20190510_HFGMNBGXB_1:FenDomar_1240k_plus_half_S16092.Y1.E1.L1_20190510_HFGMNBGXB_2:FenDomar_1240k_plus_half_S1…	1.06331	1.7819	1200089	708393	54.4	M	n/a (no relatives detected)	9.70359	0	Lazaridis caller (12/6/2020) based on Yfull 8.09 running directly on the bam	I-L161	I2a1a2	..	..	..	177.8	U5b3b	[0.980,0.996]	0.137	0.419	3217	0.00372	2.48	[0.001,0.007]	0
I23974	IA	I23974	OBRSF2828	petrous	1	2021	PattersonNature2021	ƒåre≈°nar, Matija	Context: Archaeological - Period	2600	202	1000-300 BCE	mature adult	Slovenia_LBA_EIA	Obre≈æje	Slovenia	45.8479	15.6904	0	Repulldown on 3.2M snpset	1240K	1	I23974	Rasiinian_1240K+_half_S23974.Y1.E1.L1_20201202_HFFFVCCX2_5:Rasiinian_1240K+_half_S23974.Y1.E1.L1_20201202_HFFFVCCX2_6:Rasiinian_1240K+_half_S23974.Y1.E1.L1_20201202_HFFFVCCX2_7:Rasiinian_1240K+_half_S23974.Y1.E1.L1_20201202_HFFFVCCX2_8	0.499707	0.851	863896	533676	50.5	M	n/a (no relatives detected)	11.7871	0	Lazaridis caller (2/7/2021) based on Yfull 8.09 running directly on the bam	G-S10458	G2a2b2a1a1b1b	..	..	..	60.92	T2b	[0.981,0.994]	0.172	0.43	1124	0.004	1.354	[0.000,0.009]	..
I5691	IA	I5691	SLO 18; gom I gr 16	petrous	1	2021	PattersonNature2021	Armit, Ian	Direct: IntCal20	2605	73	787-544 calBCE (2518¬±28 BP, SUERC-69417)	..	Slovenia_EIA	Novo mesto, Kapiteljska njive	Slovenia	45.8121	15.1589	0	1240K pulldown padded to 3.2M snpset	1240K	1	I5691	SRC-0-meg1__S5691.E1.L1__half:SRC-1-meg2__S5691.E1.L1__half	1.65	1.65	..	754419	..	M	n/a (no relatives detected)	416.652	303.128	Lazaridis caller (2/7/2021) based on Yfull 8.09 running directly on the bam	J-Z597	J2b2a1	..	..	..	39.646	I1a	[0.955,0.982]	0.175	..	..	0.004617	1.65282	[0,0.01]	-0.007
I12106	IA	I12106	392; grave 27 (1952)	petrous	1	2021	PattersonNature2021	Pinhasi, Ron	Direct: IntCal20	2614	73	783-549 calBCE (2525¬±20 BP, PSUAMS-10087)	..	Slovakia_IA_Vekerzug	Kom√°rno, Chot√≠n IA	Slovakia	47.8082	18.2187	0	Repulldown on 3.2M snpset	1240K	1	S12106.Y1.E1.L1	Illyrian_1240k_plus_half_S12106.Y1.E1.L1_20180511_HN235BGX5_1:Illyrian_1240k_plus_half_S12106.Y1.E1.L1_20180511_HN235BGX5_2:Illyrian_1240k_plus_half_S12106.Y1.E1.L1_20180511_HN235BGX5_3:Illyrian_1240k_plus_half_S12106.Y1.E1.L1_20180511_HN235BGX5_4:Illyrian_1240k_plus_half_S12106.Y1.E1.L1_20180521_HLTNVBGX5_1:Illyrian_1240k_plus_half_S12106.Y1.E1.L1_20180521_HLTNVBGX5_2:Illyrian_1240k_plus_half_S1…	1.24281	2.17632	1056653	643341	44.9	F	n/a (no relatives detected)	0	0	n/a (female)	n/a (female)	n/a (female)	n/a (female)	n/a (female)	n/a (female)	449	N1b1a5	[0.98,0.995]	0.167	0.012	n/a (female)	n/a (female)	n/a (female)	n/a (female)	-0.01
I15071	IA	I15071	06/74 (B9), P7A-37512 (P2098)	petrous	1	2021	PattersonNature2021	Pinhasi, Ron	Context: Date on family member I16088 agrees with archaeological context	2625	72	800-550 BCE	..	Czech_IA_Hallstatt	NW Bohemia, Chomutov, Pol√°ky	Czech Republic	50.3366	13.3506	0	Repulldown on 3.2M snpset	1240K	1	S15071.Y1.E1.L1	Nuvian_1240k_plus_half_S15071.Y1.E1.L1_20190214_HLVCYBGX9_1:Nuvian_1240k_plus_half_S15071.Y1.E1.L1_20190214_HLVCYBGX9_2:Nuvian_1240k_plus_half_S15071.Y1.E1.L1_20190214_HLVCYBGX9_3:Nuvian_1240k_plus_half_S15071.Y1.E1.L1_20190214_HLVCYBGX9_4:Nuvian_1240k_plus_half_S15071.Y1.E1.L1_20190305_HJ72LBGX9_1:Nuvian_1240k_plus_half_S15071.Y1.E1.L1_20190305_HJ72LBGX9_2:Nuvian_1240k_plus_half_S15071.Y1.E1.L1_…	0.204508	0.345835	503524	320637	48.7	M	Czech Republic, Pol√°ky Family A (3 members) (I16087-I16088 have a 1d relationship; I16088-I15071 have a 2d or 3d relationship)	n/a (too few SNPs)	n/a (too few SNPs)	Lazaridis caller (12/6/2020) based on Yfull 8.09 running directly on the bam	I-S18331	I2a1b1a1b1b	..	..	..	30.27	U5b1b1+@16192	[0.955,0.986]	0.129	0.388	253	0.00829	1.077	[0,0.023]	-0.009
I14980	IA	I14980	1/56, P7A-31688 (P2284)	petrous	1	2021	PattersonNature2021	Pinhasi, Ron	Context: Archaeological - Period	2625	72	800-550 BCE	..	Czech_IA_Hallstatt	NW Bohemia, Litomƒõ≈ôice, Lovosice	Czech Republic	50.5112	14.0634	0	Repulldown on 3.2M snpset	1240K	1	S14980.Y1.E1.L1	Oolan_1240k_plus_half_S14980.Y1.E1.L1_20190220_HLTVWBGX9_1:Oolan_1240k_plus_half_S14980.Y1.E1.L1_20190220_HLTVWBGX9_2:Oolan_1240k_plus_half_S14980.Y1.E1.L1_20190220_HLTVWBGX9_3:Oolan_1240k_plus_half_S14980.Y1.E1.L1_20190220_HLTVWBGX9_4:Oolan_1240k_plus_half_S14980.Y1.E1.L1_20190301_HJ7VWBGX9_1:Oolan_1240k_plus_half_S14980.Y1.E1.L1_20190301_HJ7VWBGX9_2:Oolan_1240k_plus_half_S14980.Y1.E1.L1_2019030…	1.87511	3.24918	1324834	776943	52.8	F	n/a (no relatives detected)	0	0	n/a (female)	n/a (female)	n/a (female)	n/a (female)	n/a (female)	n/a (female)	367.5	U5a2b	[0.982,1.000]	0.133	0.008	n/a (female)	n/a (female)	n/a (female)	n/a (female)	-0.014
I14983	IA	I14983	4/89, P7A-14345 (P2287)	petrous	1	2021	PattersonNature2021	Pinhasi, Ron	Context: Archaeological - Period	2625	72	800-550 BCE	..	Czech_IA_Hallstatt	NW Bohemia, Litomƒõ≈ôice, Lovosice	Czech Republic	50.5112	14.0634	0	Repulldown on 3.2M snpset	1240K	1	S14983.Y1.E1.L1	Oolan_1240k_plus_half_S14983.Y1.E1.L1_20190220_HLTVWBGX9_1:Oolan_1240k_plus_half_S14983.Y1.E1.L1_20190220_HLTVWBGX9_2:Oolan_1240k_plus_half_S14983.Y1.E1.L1_20190220_HLTVWBGX9_3:Oolan_1240k_plus_half_S14983.Y1.E1.L1_20190220_HLTVWBGX9_4:Oolan_1240k_plus_half_S14983.Y1.E1.L1_20190301_HJ7VWBGX9_1:Oolan_1240k_plus_half_S14983.Y1.E1.L1_20190301_HJ7VWBGX9_2:Oolan_1240k_plus_half_S14983.Y1.E1.L1_2019030…	0.667105	1.13921	1027259	632615	..	M	Czech Republic, Lovosice Family A (2 members) (I14983-I17312 have a 2d or 3d relationship)	13.6178	0	Lazaridis caller (12/6/2020) based on Yfull 8.09 running directly on the bam	R-Z2110	R1b1a1b1b3	..	..	..	91.86	J1c1	[0.983,0.998]	0.122	0.389	2000	0.00404	2.126	[0,0.008]	-0.004
I23904	IA	I23904	Grave 17; P7730	petrous	1	2021	PattersonNature2021	Pinhasi, Ron	Direct: IntCal20	2642	75	789-568 calBCE (2535¬±15 BP, UCIAMS-169836)	..	Croatia_EIA	Smiljan	Croatia	44.5554	15.3105	0	Repulldown on 3.2M snpset	1240K	1	I23904	Kesat_1240K+_half_S23904.Y1.E1.L1_20200826_H73FCCCX2_3:Kesat_1240K+_half_S23904.Y1.E1.L1_20200826_H73FCCCX2_4:Kesat_1240K+_half_S23904.Y1.E1.L1_20200826_H73FCCCX2_5:Kesat_1240K+_half_S23904.Y1.E1.L1_20200826_H73FCCCX2_6:Kesat_1240K+_half_S23904.Y1.E1.L1_20200826_H73FCCCX2_7:Kesat_1240K+_half_S23904.Y1.E1.L1_20200826_H73FCCCX2_8	2.56554	4.367	1356800	807776	53.2	F	n/a (no relatives detected)	30.1142	0	n/a (female)	n/a (female)	n/a (female)	n/a (female)	n/a (female)	n/a (female)	101.4	T2b	[0.978,0.994]	0.081	0.012	n/a (female)	n/a (female)	n/a (female)	n/a (female)	..
I26742	IA	I26742	JAZ '09, sonda D, beneath G01; P9184	petrous	1	2021	PattersonNature2021	Pinhasi, Ron	Context: Archaeological - Layer date	2650	58	800-600 BCE	Croatia_EIA	Croatia_LBA_EIA	Jazinka Cave	Croatia	43.7059	16.52	0	Repulldown on 3.2M snpset	1240K	1	I26742	Tower.8_SQ_1240K+_half_S26742.Y1.E1.L1_20210224_HG2LFCCX2_2:Tower.8_SQ_1240K+_half_S26742.Y1.E1.L1_20210224_HG2LFCCX2_3:Tower.8_SQ_1240K+_half_S26742.Y1.E1.L1_20210224_HG2LFCCX2_4:Tower.8_SQ_1240K+_half_S26742.Y1.E1.L1_20210224_HG2LFCCX2_5:Tower.8_SQ_1240K+_half_S26742.Y1.E1.L1_20210224_HG2LFCCX2_6:Tower.8_SQ_1240K+_half_S26742.Y1.E1.L1_20210224_HG2LFCCX2_7	5.56829	9.714	1664530	925712	49.3	M	Jazinka Cave Family A (2 members) (son-mother: I26742-I3313)	34.5521	29.8528	Lazaridis caller (5/24/2021) based on Yfull 8.09 running directly on the bam	J-PH1602	J2b2a1a1a1b2~	..	..	..	226.6	HV0e	[0.992,1.000]	0.135	0.44	9744	0.006	8.295	[0.005,0.008]	..
I24639	IA	I24639	Grave 15; P8323	petrous	1	2021	PattersonNature2021	Pinhasi, Ron	Direct: IntCal20	2658	77	795-567 cal BCE (2545¬±20 BP, UCIAMS-172396)	..	Croatia_EIA	Smiljan	Croatia	44.5554	15.3105	0	Repulldown on 3.2M snpset	1240K	1	I24639	Parlor-Toff_1240K+_half_S24639.Y1.E1.L1_20201113_HFC32CCX2_1:Parlor-Toff_1240K+_half_S24639.Y1.E1.L1_20201113_HFF7YCCX2_7:Parlor-Toff_1240K+_half_S24639.Y1.E1.L1_20201113_HFF7YCCX2_8	3.75089	6.469	1381926	787553	52	M	n/a (no relatives detected)	39.9442	0	Lazaridis caller (2/7/2021) based on Yfull 8.09 running directly on the bam	J-Y86930	J2b2a1a1a1b2~	..	..	..	175.6	H1	[0.983,0.999]	0.117	0.457	6522	0.005	5.628	[0.003,0.007]	..
I24638	IA	I24638	Grave 16; P8322	petrous	1	2021	PattersonNature2021	Pinhasi, Ron	Direct: IntCal20	2658	77	795-567 calBCE (2545¬±20 BP, UCIAMS-169835)	..	Croatia_EIA	Smiljan	Croatia	44.5554	15.3105	0	Repulldown on 3.2M snpset	1240K	1	I24638	Parlor-Toff_1240K+_half_S24638.Y1.E1.L1_20201113_HFC32CCX2_1:Parlor-Toff_1240K+_half_S24638.Y1.E1.L1_20201113_HFF7YCCX2_7:Parlor-Toff_1240K+_half_S24638.Y1.E1.L1_20201113_HFF7YCCX2_8	1.9644	3.427	1331825	779342	52.4	M	n/a (no relatives detected)	17.9589	0	Lazaridis caller (2/7/2021) based on Yfull 8.09 running directly on the bam	J-Y86930	J2b2a1a1a1b2~	..	..	..	196.6	U5a1g	[0.977,0.994]	0.088	0.431	5682	0.003	3.183	[0.001,0.004]	..
I5693	IA	I5693	Burial 1029A; SLO 16	petrous	1	2021	PattersonNature2021	Armit, Ian	Direct: IntCal20	2674	74	796-570 calBCE (2550¬±20 BP, PSUAMS-3092)	..	Slovenia_EIA	Ljubljana, Kongresni trg	Slovenia	46.0502	14.5037	0	1240K pulldown padded to 3.2M snpset	1240K	1	I5693	SRC-0-meg1__S5693.E1.L1__half:SRC-1-meg2__S5693.E1.L1__half:SRC-2-meg4__S5693.E1.L1__half	6.808	6.808	..	880829	..	F	n/a (no relatives detected)	0	0	n/a (female)	n/a (female)	n/a (female)	n/a (female)	n/a (female)	n/a (female)	172.283	H2a2a1	[0.974,0.993]	0.084	..	n/a (female)	n/a (female)	n/a (female)	n/a (female)	-0.003
I5692	IA	I5692	Burial 1032; SLO 15	petrous	1	2021	PattersonNature2021	Armit, Ian	Direct: IntCal20	2693	62	795-592 calBCE (2550¬±15 BP, PSUAMS-3055)	..	Slovenia_EIA	Ljubljana, Kongresni trg	Slovenia	46.0502	14.5037	0	1240K pulldown padded to 3.2M snpset	1240K	1	I5692	SRC-0-meg1__S5692.E1.L1__half:SRC-1-meg2__S5692.E1.L1__half:SRC-2-meg4__S5692.E1.L1__half	6.636	6.636	..	880230	..	F	n/a (no relatives detected)	0	0	n/a (female)	n/a (female)	n/a (female)	n/a (female)	n/a (female)	n/a (female)	110.62	U5a1a1	[0.982,0.996]	0.124	..	n/a (female)	n/a (female)	n/a (female)	n/a (female)	0.004
I18246	IA	I18246	gr. 2; P3160	petrous	1	2021	PattersonNature2021	Pinhasi, Ron	Context: Archaeological - Period	2725	72	900-650 BCE	..	Hungary_EIA_Prescythian_Mezocsat	Heves county, Novaj-F√∂ldv√°r	Hungary	47.8563	20.484	0	Repulldown on 3.2M snpset	1240K	1	S18246.Y1.E1.L1	Numiri_1240k_plus_half_S18246.Y1.E1.L1_20190905_HGMM5BGXB_1:Numiri_1240k_plus_half_S18246.Y1.E1.L1_20190905_HGMM5BGXB_2:Numiri_1240k_plus_half_S18246.Y1.E1.L1_20190905_HGMM5BGXB_3:Numiri_1240k_plus_half_S18246.Y1.E1.L1_20190905_HGMM5BGXB_4:Numiri_1240k_plus_half_S18246.Y1.E1.L1_20190925_HGL7NBGXB_1:Numiri_1240k_plus_half_S18246.Y1.E1.L1_20190925_HGL7NBGXB_2:Numiri_1240k_plus_half_S18246.Y1.E1.L1_…	2.39321	4.09788	1308684	778336	54.6	F	n/a (no relatives detected)	0	0	n/a (female)	n/a (female)	n/a (female)	n/a (female)	n/a (female)	n/a (female)	519.4	J2b1	[0.993,1.000]	0.081	0.0129725	n/a (female)	n/a (female)	n/a (female)	n/a (female)	-0.007
I18245	IA	I18245	gr. 58; P3159	petrous	1	2021	PattersonNature2021	Pinhasi, Ron	Context: Archaeological - Period	2725	72	900-650 BCE	..	Hungary_EIA_Prescythian_Mezocsat	Heves county, F√ºzesabony-Kett≈ëshalom	Hungary	46.6883	20.0243	0	Repulldown on 3.2M snpset	1240K	1	S18245.Y1.E1.L1	Numiri_1240k_plus_half_S18245.Y1.E1.L1_20190905_HGMM5BGXB_1:Numiri_1240k_plus_half_S18245.Y1.E1.L1_20190905_HGMM5BGXB_2:Numiri_1240k_plus_half_S18245.Y1.E1.L1_20190905_HGMM5BGXB_3:Numiri_1240k_plus_half_S18245.Y1.E1.L1_20190905_HGMM5BGXB_4:Numiri_1240k_plus_half_S18245.Y1.E1.L1_20190925_HGL7NBGXB_1:Numiri_1240k_plus_half_S18245.Y1.E1.L1_20190925_HGL7NBGXB_2:Numiri_1240k_plus_half_S18245.Y1.E1.L1_…	2.57351	4.41446	1325873	786052	55.5	F	n/a (no relatives detected)	0	0	n/a (female)	n/a (female)	n/a (female)	n/a (female)	n/a (female)	n/a (female)	315.2	U4d1	[0.987,1.000]	0.082	0.0129325	n/a (female)	n/a (female)	n/a (female)	n/a (female)	-0.004
I23995	IA	I23995	Grave 9A; P7787	petrous	1	2021	PattersonNature2021	Pinhasi, Ron	Direct: IntCal20	2729	34	810-675 calBCE (2585¬±25 BP, UCIAMS-169833)	..	Croatia_EIA	Smiljan	Croatia	44.5554	15.3105	0	Repulldown on 3.2M snpset	1240K	1	I23995	Hanari_1240K+_half_S23995.Y1.E1.L1_20200925_H7C32CCX2_1:Hanari_1240K+_half_S23995.Y1.E1.L1_20200925_H7C32CCX2_2:Hanari_1240K+_half_S23995.Y1.E1.L1_20200925_H7C32CCX2_3:Hanari_1240K+_half_S23995.Y1.E1.L1_20200925_H7C32CCX2_4	2.755	4.685	1371310	793384	50.6	M	n/a (no relatives detected)	231.526	118.056	Lazaridis caller (2/7/2021) based on Yfull 8.09 running directly on the bam	J-Y86930	J2b2a1a1a1b2~	..	..	..	183.1	H3b	[0.991,1.000]	0.141	0.439	6210	0.007	5.982	[0.004,0.009]	..
I23996	IA	I23996	Grave 9; P7788	petrous	1	2021	PattersonNature2021	Pinhasi, Ron	Direct: IntCal20	2744	8	809-779 calBCE (2610¬±20 BP, UCIAMS-172395)	..	Croatia_EIA	Smiljan	Croatia	44.5554	15.3105	0	Repulldown on 3.2M snpset	1240K	1	I23996	Hanari_1240K+_half_S23996.Y1.E1.L1_20200925_H7C32CCX2_1:Hanari_1240K+_half_S23996.Y1.E1.L1_20200925_H7C32CCX2_2:Hanari_1240K+_half_S23996.Y1.E1.L1_20200925_H7C32CCX2_3:Hanari_1240K+_half_S23996.Y1.E1.L1_20200925_H7C32CCX2_4	2.52754	4.336	1255254	752396	51.4	F	n/a (no relatives detected)	483.756	350.781	n/a (female)	n/a (female)	n/a (female)	n/a (female)	n/a (female)	n/a (female)	131.7	H3b	[0.972,0.994]	0.109	0.018	n/a (female)	n/a (female)	n/a (female)	n/a (female)	..
I23911	IA	I23911	Grave 6; P7737	petrous	1	2021	PattersonNature2021	Pinhasi, Ron	Direct: IntCal20	2765	17	891-797 calBCE (2660¬±15 BP, UCIAMS-169832)	..	Croatia_EIA	Smiljan	Croatia	44.5554	15.3105	0	Repulldown on 3.2M snpset	1240K	1	I23911	Kesat_1240K+_half_S23911.Y1.E1.L1_20200826_H73FCCCX2_3:Kesat_1240K+_half_S23911.Y1.E1.L1_20200826_H73FCCCX2_4:Kesat_1240K+_half_S23911.Y1.E1.L1_20200826_H73FCCCX2_5:Kesat_1240K+_half_S23911.Y1.E1.L1_20200826_H73FCCCX2_6:Kesat_1240K+_half_S23911.Y1.E1.L1_20200826_H73FCCCX2_7:Kesat_1240K+_half_S23911.Y1.E1.L1_20200826_H73FCCCX2_8	1.91118	3.229	1360034	802764	48.3	M	n/a (no relatives detected)	24.252	0	Lazaridis caller (2/7/2021) based on Yfull 8.09 running directly on the bam	J-Y86930	J2b2a1a1a1b2~	..	..	..	113.9	T2a1a	[0.996,1.000]	0.133	0.431	5505	0.005	4.509	[0.003,0.007]	..
I5697	IA	I5697	OBRSF3043; SLO 12	petrous; petrous	1	2021	PattersonNature2021	ƒåre≈°nar, Matija; Armit, Ian	Direct: IntCal20	2799	31	901-805 calBCE (2693¬±29 BP, SUERC-69436)	mature adult	Slovenia_LBA	Obre≈æje	Slovenia	45.8479	15.6904	0	Repulldown on 3.2M snpset	1240K	2	I5697.v46.3	I5697.v46.3	3.9221	6.78427	1565194	921888	..	F	n/a (no relatives detected)	70.4696	20.5447	n/a (female)	n/a (female)	n/a (female)	n/a (female)	n/a (female)	n/a (female)	247.053	H7a1	..	0.143	0.00927486	n/a (female)	n/a (female)	n/a (female)	n/a (female)	..
I14481	IA	I14481	P7A-34939A (1054_4)	tooth	1	2021	PattersonNature2021	Pinhasi, Ron	Direct: IntCal20	2834	35	971-830 calBCE (2755¬±20 BP, PSUAMS-10094)	..	Czech_LBA_Knoviz	NW Bohemia,¬†Louny,¬†B≈ôvany	Czech Republic	50.4001	13.423	0	Repulldown on 3.2M snpset	1240K	2	I14481_green	..	0.047429	0.076975	140347	86986	..	M	n/a (no relatives detected)	n/a (too few SNPs)	n/a (too few SNPs)	Lazaridis caller (12/6/2020) based on Yfull 8.09 running directly on the bam	I-Z2069	I2a1b1a1b1a	..	..	..	25.9132	W3a	[0.958,0.986]	0.054	0.361576	..	n/a (<200 SNPs)	n/a (<200 SNPs)	n/a (<200 SNPs)	0.145
I25504	IA	I25504	IAP046; quadrant L-8 pit a (1992)	petrous	1	2021	PattersonNature2021	Sz√©cs√©nyi-Nagy, Anna	Context: Archaeological - Period	2850	58	1000-800 BCE	..	Hungary_LBA	Vas county, K√°polnadomb, G√≥r	Hungary	47.3537	16.7947	0	Repulldown on 3.2M snpset	1240K	1	I25504	Thunder.24_SQ_1240K+_half_S25504.Y1.E1.L1_20210104_HFGLWCCX2_1:Thunder.24_SQ_1240K+_half_S25504.Y1.E1.L1_20210104_HFGLWCCX2_2:Thunder.24_SQ_1240K+_half_S25504.Y1.E1.L1_20210104_HFGLWCCX2_3:Thunder.24_SQ_1240K+_half_S25504.Y1.E1.L1_20210104_HFGLWCCX2_4:Thunder.24_SQ_1240K+_half_S25504.Y1.E1.L1_20210104_HFGLWCCX2_5:Thunder.24_SQ_1240K+_half_S25504.Y1.E1.L1_20210104_HFGLWCCX2_6:Thunder.24_SQ_1240K+_…	5.37176	9.415	1598548	879671	59.9	M	n/a (no relatives detected)	0	0	Lazaridis caller (2/7/2021) based on Yfull 8.09 running directly on the bam	R-DF90	R1b1a1b1a1a2b1	..	..	..	134.8	H79	[0.982,0.997]	0.061	0.443	8956	0.005	6.554	[0.003,0.006]	..
I24345	IA	I24345	Tumulus 2, G1; P8548	tooth (premolar)	1	2021	PattersonNature2021	Pinhasi, Ron	Context: Archaeological - Period	2900	318	1500-400 BCE	..	Croatia_LBA_EIA	Velim-Kosa	Croatia	43.8874	15.7253	0	Repulldown on 3.2M snpset	1240K	1	I24345	Gana_1240K+_half_S24345.Y1.E1.L1_20201208_HFFFMCCX2_1:Gana_1240K+_half_S24345.Y1.E1.L1_20201208_HFFFMCCX2_2:Gana_1240K+_half_S24345.Y1.E1.L1_20201208_HFFFMCCX2_3:Gana_1240K+_half_S24345.Y1.E1.L1_20201208_HFFFMCCX2_4:Gana_1240K+_half_S24345.Y1.E1.L1_20201208_HFFFMCCX2_5:Gana_1240K+_half_S24345.Y1.E1.L1_20201208_HFFFMCCX2_6	0.02853	0.057	85623	52173	62.8	M	n/a (no relatives detected)	n/a (too few SNPs)	n/a (too few SNPs)	Lazaridis caller (2/7/2021) based on Yfull 8.09 running directly on the bam	J-L283	J2b2a1	..	..	..	25.72	HV0e	[0.990,1.000]	0.062	0.4	19	n/a (<200 SNPs)	n/a (<200 SNPs)	n/a (<200 SNPs)	..
I13787	IA	I13787	1953, P7A-17894 (P859)	petrous (CBD)	1	2021	PattersonNature2021	Pinhasi, Ron	Direct: IntCal20	2958	43	1108-928 calBCE (2850¬±20 BP, PSUAMS-9996)	..	Czech_LBA_Knoviz	Central Bohemia, Prague-West, Hostivice-Palouky	Czech Republic	50.0788	14.2802	0	Repulldown on 3.2M snpset	1240K	1	S13787.Y1.E1.L1	Hupyrian_1240k_plus_half_S13787.Y1.E1.L1_20181025_HMJFFBGX7_1:Hupyrian_1240k_plus_half_S13787.Y1.E1.L1_20181025_HMJFFBGX7_2:Hupyrian_1240k_plus_half_S13787.Y1.E1.L1_20181025_HMJFFBGX7_3:Hupyrian_1240k_plus_half_S13787.Y1.E1.L1_20181025_HMJFFBGX7_4:Hupyrian_1240k_plus_half_S13787.Y1.E1.L1_20181101_HMGYKBGX7_1:Hupyrian_1240k_plus_half_S13787.Y1.E1.L1_20181101_HMGYKBGX7_2:Hupyrian_1240k_plus_half_S1…	1.51507	2.62613	1312461	787927	51.6	F	n/a (no relatives detected)	0	0	n/a (female)	n/a (female)	n/a (female)	n/a (female)	n/a (female)	n/a (female)	424.2	H26c	[0.986,0.998]	0.105	0.011	n/a (female)	n/a (female)	n/a (female)	n/a (female)	-0.003
I13781	IA	I13781	1, P7A-31267 (P847)	petrous (CBD)	1	2021	PattersonNature2021	Pinhasi, Ron	Direct: IntCal20	2977	49	1117-931 calBCE (2860¬±25 BP, PSUAMS-10016)	..	Czech_IA_Hallstatt	NW Bohemia, Teplice, B√≠lina (Rudiay I/Maxim Gorkij)	Czech Republic	50.5562	13.7635	0	Repulldown on 3.2M snpset	1240K	1	S13781.Y1.E1.L1	Hupyrian_1240k_plus_half_S13781.Y1.E1.L1_20181025_HMJFFBGX7_1:Hupyrian_1240k_plus_half_S13781.Y1.E1.L1_20181025_HMJFFBGX7_2:Hupyrian_1240k_plus_half_S13781.Y1.E1.L1_20181025_HMJFFBGX7_3:Hupyrian_1240k_plus_half_S13781.Y1.E1.L1_20181025_HMJFFBGX7_4:Hupyrian_1240k_plus_half_S13781.Y1.E1.L1_20181101_HMGYKBGX7_1:Hupyrian_1240k_plus_half_S13781.Y1.E1.L1_20181101_HMGYKBGX7_2:Hupyrian_1240k_plus_half_S1…	1.51295	2.61016	1327010	799161	56.2	F	n/a (no relatives detected)	4.428	0	n/a (female)	n/a (female)	n/a (female)	n/a (female)	n/a (female)	n/a (female)	422.1	T1a1	[0.991,0.999]	0.087	0.008	n/a (female)	n/a (female)	n/a (female)	n/a (female)	-0.017
I13792	IA	I13792	19/2, ind. C, P7A-7986 (P864)	petrous (CBD)	1	2021	PattersonNature2021	Pinhasi, Ron	Context: Archaeological - Period	3000	144	1300-800 BCE	..	Czech_LBA_Knoviz	NW Bohemia, Teplice, Chouƒç	Czech Republic	50.5113	13.7679	0	Repulldown on 3.2M snpset	1240K	1	S13792.Y1.E1.L1	Hupyrian_1240k_plus_half_S13792.Y1.E1.L1_20181025_HMJFFBGX7_1:Hupyrian_1240k_plus_half_S13792.Y1.E1.L1_20181025_HMJFFBGX7_2:Hupyrian_1240k_plus_half_S13792.Y1.E1.L1_20181025_HMJFFBGX7_3:Hupyrian_1240k_plus_half_S13792.Y1.E1.L1_20181025_HMJFFBGX7_4:Hupyrian_1240k_plus_half_S13792.Y1.E1.L1_20181101_HMGYKBGX7_1:Hupyrian_1240k_plus_half_S13792.Y1.E1.L1_20181101_HMGYKBGX7_2:Hupyrian_1240k_plus_half_S1…	2.18633	3.73899	1462108	827293	55.7	M	n/a (no relatives detected)	0	0	Lazaridis caller (12/6/2020) based on Yfull 8.09 running directly on the bam	R-L2	R1b1a1b1a1a2b1	..	..	..	439.7	U5b2b1a1	[0.989,0.999]	0.096	0.416	6058	0.00576	5.23636	[0.004,0.008]	0.009
I13791	IA	I13791	134, P7A-7586 (P863)	petrous (CBD)	1	2021	PattersonNature2021	Pinhasi, Ron	Context: Archaeological - Period	3000	144	1300-800 BCE	..	Czech_LBA_Knoviz	NW Bohemia, Teplice, B√≠lina (Rudiay I/Maxim Gorkij)	Czech Republic	50.5562	13.7635	0	Repulldown on 3.2M snpset	1240K	1	S13791.Y1.E1.L1	Hupyrian_1240k_plus_half_S13791.Y1.E1.L1_20181025_HMJFFBGX7_1:Hupyrian_1240k_plus_half_S13791.Y1.E1.L1_20181025_HMJFFBGX7_2:Hupyrian_1240k_plus_half_S13791.Y1.E1.L1_20181025_HMJFFBGX7_3:Hupyrian_1240k_plus_half_S13791.Y1.E1.L1_20181025_HMJFFBGX7_4:Hupyrian_1240k_plus_half_S13791.Y1.E1.L1_20181101_HMGYKBGX7_1:Hupyrian_1240k_plus_half_S13791.Y1.E1.L1_20181101_HMGYKBGX7_2:Hupyrian_1240k_plus_half_S1…	1.44776	2.50816	1323979	793637	51.4	F	n/a (no relatives detected)	5.5622	0	n/a (female)	n/a (female)	n/a (female)	n/a (female)	n/a (female)	n/a (female)	407.7	K1a4a1	[0.979,0.994]	0.133	0.011	n/a (female)	n/a (female)	n/a (female)	n/a (female)	0.004
I13793	IA	I13793	19/2, ind. A, P7A-7984 (P865)	petrous (CBD)	1	2021	PattersonNature2021	Pinhasi, Ron	Context: Archaeological - Period	3000	144	1300-800 BCE	..	Czech_LBA_Knoviz	NW Bohemia, Teplice, Chouƒç	Czech Republic	50.5113	13.7679	0	Repulldown on 3.2M snpset	1240K	1	S13793.Y1.E1.L1	Hupyrian_1240k_plus_half_S13793.Y1.E1.L1_20181025_HMJFFBGX7_1:Hupyrian_1240k_plus_half_S13793.Y1.E1.L1_20181025_HMJFFBGX7_2:Hupyrian_1240k_plus_half_S13793.Y1.E1.L1_20181025_HMJFFBGX7_3:Hupyrian_1240k_plus_half_S13793.Y1.E1.L1_20181025_HMJFFBGX7_4:Hupyrian_1240k_plus_half_S13793.Y1.E1.L1_20181101_HMGYKBGX7_1:Hupyrian_1240k_plus_half_S13793.Y1.E1.L1_20181101_HMGYKBGX7_2:Hupyrian_1240k_plus_half_S1…	2.3582	4.01391	1486252	831474	56.9	M	n/a (no relatives detected)	13.7031	0	Lazaridis caller (12/6/2020) based on Yfull 8.09 running directly on the bam	R-L2	R1b1a1b1a1a2b1	..	..	..	609.5	H1+16189	[0.988,1.000]	0.075	0.417	6266	0.00486	5.01031	[0.003,0.007]	-0.009
I13788	IA	I13788	19/2, ind. D, P7A-7987 (P860)	petrous (CBD)	1	2021	PattersonNature2021	Pinhasi, Ron	Context: Archaeological - Period	3000	144	1300-800 BCE	..	Czech_LBA_Knoviz	NW Bohemia, Teplice, Chouƒç	Czech Republic	50.5113	13.7679	0	Repulldown on 3.2M snpset	1240K	1	S13788.Y1.E1.L1	Hupyrian_1240k_plus_half_S13788.Y1.E1.L1_20181025_HMJFFBGX7_1:Hupyrian_1240k_plus_half_S13788.Y1.E1.L1_20181025_HMJFFBGX7_2:Hupyrian_1240k_plus_half_S13788.Y1.E1.L1_20181025_HMJFFBGX7_3:Hupyrian_1240k_plus_half_S13788.Y1.E1.L1_20181025_HMJFFBGX7_4:Hupyrian_1240k_plus_half_S13788.Y1.E1.L1_20181101_HMGYKBGX7_1:Hupyrian_1240k_plus_half_S13788.Y1.E1.L1_20181101_HMGYKBGX7_2:Hupyrian_1240k_plus_half_S1…	1.82181	3.116	1414418	809156	53.7	M	n/a (no relatives detected)	0	0	Lazaridis caller (12/6/2020) based on Yfull 8.09 running directly on the bam	R-S497	R1b1a1b1a1a1c1a	..	..	..	471.1	X2b+226	[0.994,1.000]	0.104	0.413	5406	0.0054	4.5	[0.003,0.008]	-0.019
I13796	IA	I13796	19/2, ind. B, P7A-7985 (P868)	petrous (CBD)	1	2021	PattersonNature2021	Pinhasi, Ron	Context: Archaeological - Period	3000	144	1300-800 BCE	..	Czech_LBA_Knoviz	NW Bohemia, Teplice, Chouƒç	Czech Republic	50.5113	13.7679	0	Repulldown on 3.2M snpset	1240K	1	S13796.Y1.E1.L1	Hupyrian_1240k_plus_half_S13796.Y1.E1.L1_20181025_HMJFFBGX7_1:Hupyrian_1240k_plus_half_S13796.Y1.E1.L1_20181025_HMJFFBGX7_2:Hupyrian_1240k_plus_half_S13796.Y1.E1.L1_20181025_HMJFFBGX7_3:Hupyrian_1240k_plus_half_S13796.Y1.E1.L1_20181025_HMJFFBGX7_4:Hupyrian_1240k_plus_half_S13796.Y1.E1.L1_20181101_HMGYKBGX7_1:Hupyrian_1240k_plus_half_S13796.Y1.E1.L1_20181101_HMGYKBGX7_2:Hupyrian_1240k_plus_half_S1…	1.34681	2.3206	1329614	802126	55	F	n/a (no relatives detected)	0	0	n/a (female)	n/a (female)	n/a (female)	n/a (female)	n/a (female)	n/a (female)	225.8	H1	[0.981,0.998]	0.105	0.008	n/a (female)	n/a (female)	n/a (female)	n/a (female)	-0.007
I13789	IA	I13789	3, P7A-7587 (P861)	petrous (CBD)	1	2021	PattersonNature2021	Pinhasi, Ron	Context: Archaeological - Period	3000	144	1300-800 BCE	..	Czech_LBA_Knoviz	NW Bohemia, Teplice, B√≠lina (B√ºschel)	Czech Republic	50.5562	13.7635	0	Repulldown on 3.2M snpset	1240K	1	S13789.Y1.E1.L1	Hupyrian_1240k_plus_half_S13789.Y1.E1.L1_20181025_HMJFFBGX7_1:Hupyrian_1240k_plus_half_S13789.Y1.E1.L1_20181025_HMJFFBGX7_2:Hupyrian_1240k_plus_half_S13789.Y1.E1.L1_20181025_HMJFFBGX7_3:Hupyrian_1240k_plus_half_S13789.Y1.E1.L1_20181025_HMJFFBGX7_4:Hupyrian_1240k_plus_half_S13789.Y1.E1.L1_20181101_HMGYKBGX7_1:Hupyrian_1240k_plus_half_S13789.Y1.E1.L1_20181101_HMGYKBGX7_2:Hupyrian_1240k_plus_half_S1…	2.39022	4.12364	1458051	840603	56.1	F	n/a (no relatives detected)	0	0	n/a (female)	n/a (female)	n/a (female)	n/a (female)	n/a (female)	n/a (female)	619.1	J1c5	[0.993,1.000]	0.08	0.01	n/a (female)	n/a (female)	n/a (female)	n/a (female)	-0.006
I16089	IA	I16089	Skeleton B, pit 20 (Anlage 5b), P7A-8020 (P2103)	petrous	1	2021	PattersonNature2021	Pinhasi, Ron	Context: Archaeological - Period	3000	144	1300-800 BCE	..	Czech_LBA_Knoviz	NW Bohemia, Teplice, Chouƒç	Czech Republic	50.5113	13.7679	0	Repulldown on 3.2M snpset	1240K	1	S16089.Y1.E1.L1	FenDomar_1240k_plus_half_S16089.Y1.E1.L1_20190502_HC3LCBGXB_1:FenDomar_1240k_plus_half_S16089.Y1.E1.L1_20190502_HC3LCBGXB_2:FenDomar_1240k_plus_half_S16089.Y1.E1.L1_20190502_HC3LCBGXB_3:FenDomar_1240k_plus_half_S16089.Y1.E1.L1_20190502_HC3LCBGXB_4:FenDomar_1240k_plus_half_S16089.Y1.E1.L1_20190510_HFGMNBGXB_1:FenDomar_1240k_plus_half_S16089.Y1.E1.L1_20190510_HFGMNBGXB_2:FenDomar_1240k_plus_half_S1…	2.97037	5.0748	1351460	797993	58.9	F	n/a (no relatives detected)	0	0	n/a (female)	n/a (female)	n/a (female)	n/a (female)	n/a (female)	n/a (female)	515.7	H5e1a	[0.991,1.000]	0.043	0.013	n/a (female)	n/a (female)	n/a (female)	n/a (female)	-0.018
I7949	IA	I7949	BILI_7958	petrous	1	2019	NarasimhanPattersonScience2019	Pinhasi, Ron; Veleminsky, Petr; Dobe≈°, Miroslav	Direct: IntCal20	3022	42	1192-1005 calBCE (2890¬±20 BP, PSUAMS-6927)	..	Czech_BA_Veterov_2	Bilina	Czech Republic	50.5481	13.7761	0	Repulldown on 3.2M snpset	1240K	1	I7949	SRC-0-cait2__S7949.E1.L1__half:SRC-1-cait1__S7949.E1.L1__half	3.16466	5.47005	1463594	838898	..	M	n/a (no relatives detected)	4.8157	0	Lazaridis caller (12/6/2020) based on Yfull 8.09 running directly on the bam	R-L151	R1b1a1b1a1a	..	..	..	233	U5a1i1	[0.985,0.994]	0.108	0.42	6572	0.005385	5.6528	[0.004,0.007]	-0.006
I13783	IA	I13783	387, P7A-17690 (P849)	petrous (CBD)	1	2021	PattersonNature2021	Pinhasi, Ron	Direct: IntCal20	3022	42	1192-1005 calBCE (2890¬±20 BP, PSUAMS-9771)	..	Czech_LBA_Knoviz	Central Bohemia, Prague-West, Hostivice-Palouky	Czech Republic	50.0788	14.2802	0	Repulldown on 3.2M snpset	1240K	1	S13783.Y1.E1.L1	Hupyrian_1240k_plus_half_S13783.Y1.E1.L1_20181025_HMJFFBGX7_1:Hupyrian_1240k_plus_half_S13783.Y1.E1.L1_20181025_HMJFFBGX7_2:Hupyrian_1240k_plus_half_S13783.Y1.E1.L1_20181025_HMJFFBGX7_3:Hupyrian_1240k_plus_half_S13783.Y1.E1.L1_20181025_HMJFFBGX7_4:Hupyrian_1240k_plus_half_S13783.Y1.E1.L1_20181101_HMGYKBGX7_1:Hupyrian_1240k_plus_half_S13783.Y1.E1.L1_20181101_HMGYKBGX7_2:Hupyrian_1240k_plus_half_S1…	1.43491	2.50198	1318801	802565	50.9	F	n/a (no relatives detected)	0	0	n/a (female)	n/a (female)	n/a (female)	n/a (female)	n/a (female)	n/a (female)	417.8	H1+16189	[0.982,0.999]	0.134	0.009	n/a (female)	n/a (female)	n/a (female)	n/a (female)	-0.005
I13795	IA	I13795	76/70, P7A-36426 (P867)	petrous (CBD)	1	2021	PattersonNature2021	Pinhasi, Ron	Direct: IntCal20	3035	45	1196-1010 calBCE (2900¬±20 BP, PSUAMS-10017)	..	Czech_LBA_Knoviz	Konobr≈æe	Czech Republic	50.5336	13.6176	0	Repulldown on 3.2M snpset	1240K	1	S13795.Y1.E1.L1	Hupyrian_1240k_plus_half_S13795.Y1.E1.L1_20181025_HMJFFBGX7_1:Hupyrian_1240k_plus_half_S13795.Y1.E1.L1_20181025_HMJFFBGX7_2:Hupyrian_1240k_plus_half_S13795.Y1.E1.L1_20181025_HMJFFBGX7_3:Hupyrian_1240k_plus_half_S13795.Y1.E1.L1_20181025_HMJFFBGX7_4:Hupyrian_1240k_plus_half_S13795.Y1.E1.L1_20181101_HMGYKBGX7_1:Hupyrian_1240k_plus_half_S13795.Y1.E1.L1_20181101_HMGYKBGX7_2:Hupyrian_1240k_plus_half_S1…	2.3651	4.0422	1504670	847726	57	M	n/a (no relatives detected)	0	0	Lazaridis caller (12/6/2020) based on Yfull 8.09 running directly on the bam	R-Z280	R1a1a1	..	..	..	475.7	J1c8a	[0.986,0.998]	0.064	0.414	6474	0.0054	5.4	[0.003,0.007]	0.008
I13799	IA	I13799	384, P7A-17689 (P871)	petrous (CBD)	1	2021	PattersonNature2021	Pinhasi, Ron	Context: Archaeological - Period	3050	115	1300-900 BCE	..	Czech_LBA_Knoviz	Central Bohemia, Prague-West, Hostivice-Palouky	Czech Republic	50.0788	14.2802	0	Repulldown on 3.2M snpset	1240K	1	S13799.Y1.E1.L1	Hupyrian_1240k_plus_half_S13799.Y1.E1.L1_20181025_HMJFFBGX7_1:Hupyrian_1240k_plus_half_S13799.Y1.E1.L1_20181025_HMJFFBGX7_2:Hupyrian_1240k_plus_half_S13799.Y1.E1.L1_20181025_HMJFFBGX7_3:Hupyrian_1240k_plus_half_S13799.Y1.E1.L1_20181025_HMJFFBGX7_4:Hupyrian_1240k_plus_half_S13799.Y1.E1.L1_20181101_HMGYKBGX7_1:Hupyrian_1240k_plus_half_S13799.Y1.E1.L1_20181101_HMGYKBGX7_2:Hupyrian_1240k_plus_half_S1…	2.15091	3.73133	1432814	840934	55.3	F	n/a (no relatives detected)	0	0	n/a (female)	n/a (female)	n/a (female)	n/a (female)	n/a (female)	n/a (female)	419	U2e1a1	[0.988,0.998]	0.104	0.01	n/a (female)	n/a (female)	n/a (female)	n/a (female)	-0.009
I13798	IA	I13798	1953, P7A-17897 (P870)	petrous (CBD)	1	2021	PattersonNature2021	Pinhasi, Ron	Context: Date(s) from same site (I13783, I13787)	3050	115	1300-900 BCE	..	Czech_LBA_Knoviz	Central Bohemia, Prague-West, Hostivice-Palouky	Czech Republic	50.0788	14.2802	0	Repulldown on 3.2M snpset	1240K	1	S13798.Y1.E1.L1	Hupyrian_1240k_plus_half_S13798.Y1.E1.L1_20181025_HMJFFBGX7_1:Hupyrian_1240k_plus_half_S13798.Y1.E1.L1_20181025_HMJFFBGX7_2:Hupyrian_1240k_plus_half_S13798.Y1.E1.L1_20181025_HMJFFBGX7_3:Hupyrian_1240k_plus_half_S13798.Y1.E1.L1_20181025_HMJFFBGX7_4:Hupyrian_1240k_plus_half_S13798.Y1.E1.L1_20181101_HMGYKBGX7_1:Hupyrian_1240k_plus_half_S13798.Y1.E1.L1_20181101_HMGYKBGX7_2:Hupyrian_1240k_plus_half_S1…	1.44917	2.5084	1326315	801715	54.4	F	n/a (no relatives detected)	5.7644	0	n/a (female)	n/a (female)	n/a (female)	n/a (female)	n/a (female)	n/a (female)	480.4	U5a2b	[0.988,0.999]	0.107	0.011	n/a (female)	n/a (female)	n/a (female)	n/a (female)	-0.009
I15041	IA	I15041	1999, P7A-17899 (P2491)	petrous	1	2021	PattersonNature2021	Pinhasi, Ron	Context: Archaeological - Period	3050	115	1300-900 BCE	..	Czech_LBA_Knoviz	Central Bohemia, Prague-West, Hostivice-Palouky	Czech Republic	50.0788	14.2802	0	Repulldown on 3.2M snpset	1240K	1	S15041.Y1.E1.L1	Oolan_1240k_plus_half_S15041.Y1.E1.L1_20190220_HLTVWBGX9_1:Oolan_1240k_plus_half_S15041.Y1.E1.L1_20190220_HLTVWBGX9_2:Oolan_1240k_plus_half_S15041.Y1.E1.L1_20190220_HLTVWBGX9_3:Oolan_1240k_plus_half_S15041.Y1.E1.L1_20190220_HLTVWBGX9_4:Oolan_1240k_plus_half_S15041.Y1.E1.L1_20190301_HJ7VWBGX9_1:Oolan_1240k_plus_half_S15041.Y1.E1.L1_20190301_HJ7VWBGX9_2:Oolan_1240k_plus_half_S15041.Y1.E1.L1_2019030…	1.35047	2.32285	1299039	771693	49.9	M	n/a (no relatives detected)	0	0	Lazaridis caller (12/6/2020) based on Yfull 8.09 running directly on the bam	R-L2	R1b1a1b1a1a2b1	..	..	..	341.8	H1	[0.980,0.997]	0.135	0.405	4384	0.00732	4.88	[0.004,0.01]	-0.008
I13786	IA	I13786	686, P7A-17694 (P858)	petrous (CBD)	1	2021	PattersonNature2021	Pinhasi, Ron	Context: Archaeological - Period	3050	115	1300-900 BCE	..	Czech_LBA_Knoviz_o3	Central Bohemia, Prague-West, Hostivice-Palouky	Czech Republic	50.0788	14.2802	0	Repulldown on 3.2M snpset	1240K	1	S13786.Y1.E1.L1	Hupyrian_1240k_plus_half_S13786.Y1.E1.L1_20181025_HMJFFBGX7_1:Hupyrian_1240k_plus_half_S13786.Y1.E1.L1_20181025_HMJFFBGX7_2:Hupyrian_1240k_plus_half_S13786.Y1.E1.L1_20181025_HMJFFBGX7_3:Hupyrian_1240k_plus_half_S13786.Y1.E1.L1_20181025_HMJFFBGX7_4:Hupyrian_1240k_plus_half_S13786.Y1.E1.L1_20181101_HMGYKBGX7_1:Hupyrian_1240k_plus_half_S13786.Y1.E1.L1_20181101_HMGYKBGX7_2:Hupyrian_1240k_plus_half_S1…	2.04658	3.52237	1443188	827292	53.7	M	n/a (no relatives detected)	5.4016	0	Lazaridis caller (12/6/2020) based on Yfull 8.09 running directly on the bam	R-L2	R1b1a1b1a1a2b1	..	..	..	521.1	H1q	[0.989,0.999]	0.106	0.409	5868	0.00633	5.275	[0.004,0.009]	-0.001
I13794	IA	I13794	897, Sk. B, P7A-17697 (P866)	petrous (CBD)	1	2021	PattersonNature2021	Pinhasi, Ron	Context: Archaeological - Period	3050	115	1300-900 BCE	..	Czech_LBA_Knoviz_o3	Central Bohemia, Prague-West, Hostivice-Palouky	Czech Republic	50.0788	14.2802	0	Repulldown on 3.2M snpset	1240K	1	S13794.Y1.E1.L1	Hupyrian_1240k_plus_half_S13794.Y1.E1.L1_20181025_HMJFFBGX7_1:Hupyrian_1240k_plus_half_S13794.Y1.E1.L1_20181025_HMJFFBGX7_2:Hupyrian_1240k_plus_half_S13794.Y1.E1.L1_20181025_HMJFFBGX7_3:Hupyrian_1240k_plus_half_S13794.Y1.E1.L1_20181025_HMJFFBGX7_4:Hupyrian_1240k_plus_half_S13794.Y1.E1.L1_20181101_HMGYKBGX7_1:Hupyrian_1240k_plus_half_S13794.Y1.E1.L1_20181101_HMGYKBGX7_2:Hupyrian_1240k_plus_half_S1…	1.50465	2.57906	1364896	798245	52.5	M	n/a (no relatives detected)	0	0	Lazaridis caller (12/6/2020) based on Yfull 8.09 running directly on the bam	R-L2	R1b1a1b1a1a2b1	..	..	..	656.4	H2a	[0.987,0.999]	0.116	0.407	4893	0.00884	5.525	[0.006,0.012]	-0.002
I18719	IA	I18719	3779; BzV 10a	petrous (CBD); petrous (CBD)	1	2021	PattersonNature2021	Pinhasi, Ron; Novak, Mario; Ivor Jankoviƒá; Mario Cariƒá; Sini≈°a Radoviƒá	Context: Archaeological - Period	3200	144	1500-1000 BCE	Adult	Croatia_MLBA_alt	Bezdanjaƒça Cave	Croatia	44.852	15.4199	0	Repulldown on 3.2M snpset	1240k	2	I18719.v47.0	S18719.Y1.E1.L1:S18719.Y1.E2.L1	2.19369	3.748	1421134	822220	60.4	M	n/a (no relatives detected)	4.1003	0	Lazaridis caller (5/24/2021) based on Yfull 8.09 running directly on the bam	I-Y3120	I2a1a2b1a1	..	..	..	358.753	HV0a1a	..	0.432	0.432	6282	0.007	0.002	[0,0.021]	..
I5695	IA	I5695	OBRSF12623; SLO 10	petrous; petrous	1	2021	PattersonNature2021	ƒåre≈°nar, Matija; Armit, Ian	Direct: IntCal20	3296	44	1423-1268 calBCE (3086¬±30 BP, SUERC-69437)	child, 6.5	Slovenia_MBA	Obre≈æje	Slovenia	45.8479	15.6904	0	Repulldown on 3.2M snpset	1240K	2	I5695.v46.3	I5695.v46.3	6.50543	11.2209	1699691	935191	..	M	n/a (no relatives detected)	26.8675	0	Lazaridis caller (5/24/2021) based on Yfull 8.09 running directly on the bam	R-L2	R1b1a1b1a1a2b1	..	..	..	337.537	N1a1a1	..	0.116	0.426222	9693	0.00598	0.001372	[0.005,0.007]	..
I26773	IA	I26773	Tumulus MS 07; Nebengrab 1, lubanja 1, 9; P9210	petrous	1	2021	PattersonNature2021	Pinhasi, Ron	Context: Archaeological - Period	3325	101	1550-1200 BCE	..	Croatia_MBA	Mu≈°ego/Mon Sego	Croatia	45.0682	13.7084	0	Repulldown on 3.2M snpset	1240K	1	I26773	Tower.7_SQ_1240K+_half_S26773.Y1.E1.L1_20210204_HFW3NCCX2_1:Tower.7_SQ_1240K+_half_S26773.Y1.E1.L1_20210204_HFW3NCCX2_2:Tower.7_SQ_1240K+_half_S26773.Y1.E1.L1_20210204_HFW5YCCX2_6:Tower.7_SQ_1240K+_half_S26773.Y1.E1.L1_20210204_HFW5YCCX2_7:Tower.7_SQ_1240K+_half_S26773.Y1.E1.L1_20210204_HFW5YCCX2_8	1.17862	1.967	1218508	728296	48.7	F	n/a (no relatives detected)	9.4547	0	n/a (female)	n/a (female)	n/a (female)	n/a (female)	n/a (female)	n/a (female)	105.2	J1c2	[0.963,0.984]	0.181	0.012	n/a (female)	n/a (female)	n/a (female)	n/a (female)	..
I26774	IA	I26774	Tumulus MS 07; lubanja 2, 11; P9211	petrous	1	2021	PattersonNature2021	Pinhasi, Ron	Context: Archaeological - Period	3325	101	1550-1200 BCE	..	Croatia_MBA	Mu≈°ego/Mon Sego	Croatia	45.0682	13.7084	0	Repulldown on 3.2M snpset	1240K	1	I26774	Tower.7_SQ_1240K+_half_S26774.Y1.E1.L1_20210204_HFW3NCCX2_1:Tower.7_SQ_1240K+_half_S26774.Y1.E1.L1_20210204_HFW3NCCX2_2:Tower.7_SQ_1240K+_half_S26774.Y1.E1.L1_20210204_HFW5YCCX2_6:Tower.7_SQ_1240K+_half_S26774.Y1.E1.L1_20210204_HFW5YCCX2_7:Tower.7_SQ_1240K+_half_S26774.Y1.E1.L1_20210204_HFW5YCCX2_8	2.07464	3.469	1421912	827364	53.9	F	n/a (no relatives detected)	0	0	n/a (female)	n/a (female)	n/a (female)	n/a (female)	n/a (female)	n/a (female)	173.8	J1c2	[0.974,0.993]	0.13	0.012	n/a (female)	n/a (female)	n/a (female)	n/a (female)	..
I26893	IA	I26893	Tumulus MS 07; 111/2; P9223	petrous	1	2021	PattersonNature2021	Pinhasi, Ron	Context: Archaeological - Period	3325	101	1550-1200 BCE	..	Croatia_MBA	Mu≈°ego/Mon Sego	Croatia	45.0682	13.7084	0	Repulldown on 3.2M snpset	1240K	1	I26893	Thunder.26_SQ_1240k_plus_half_S26893.Y1.E1.L1_20210224_HG2LFCCX2_1:Thunder.26_SQ_1240k_plus_half_S26893.Y1.E1.L1_20210224_HG2T7CCX2_4:Thunder.26_SQ_1240k_plus_half_S26893.Y1.E1.L1_20210224_HG2T7CCX2_5:Thunder.26_SQ_1240k_plus_half_S26893.Y1.E1.L1_20210224_HG2T7CCX2_6:Thunder.26_SQ_1240k_plus_half_S26893.Y1.E1.L1_20210224_HG2T7CCX2_7:Thunder.26_SQ_1240k_plus_half_S26893.Y1.E1.L1_20210224_HG2T7CCX2…	4.15325	7.25	1465204	861181	45.2	F	n/a (no relatives detected)	0	0	n/a (female)	n/a (female)	n/a (female)	n/a (female)	n/a (female)	n/a (female)	127.9	U8b1b1	[0.968,0.990]	0.134	0.015	n/a (female)	n/a (female)	n/a (female)	n/a (female)	..
I24342	IA	I24342	Tumulus 3, G1; P8545	petrous	1	2021	PattersonNature2021	Pinhasi, Ron	Direct: IntCal20	3410	23	1501-1421 calBCE (3185¬±20 BP, UCIAMS-233623)	..	Croatia_MBA	Velim-Kosa	Croatia	43.8874	15.7253	0	Repulldown on 3.2M snpset	1240K	1	I24342	Gana_1240K+_half_S24342.Y1.E1.L1_20201208_HFFFMCCX2_1:Gana_1240K+_half_S24342.Y1.E1.L1_20201208_HFFFMCCX2_2:Gana_1240K+_half_S24342.Y1.E1.L1_20201208_HFFFMCCX2_3:Gana_1240K+_half_S24342.Y1.E1.L1_20201208_HFFFMCCX2_4:Gana_1240K+_half_S24342.Y1.E1.L1_20201208_HFFFMCCX2_5:Gana_1240K+_half_S24342.Y1.E1.L1_20201208_HFFFMCCX2_6	3.59377	6.288	1437546	820306	56.8	M	n/a (no relatives detected)	0	0	Lazaridis caller (2/7/2021) based on Yfull 8.09 running directly on the bam	R-L2	R1b1a1b1a1a2b1	..	..	..	104.7	T2b23	[0.978,0.991]	0.09	0.45	7248	0.004	5.225	[0.003,0.006]	..
I4332	IA	I4332	VV3, Grave 2C	petrous	1	2018	MathiesonNature2018	Pinhasi, Ron	Direct: IntCal20	3508	32	1613-1508 calBCE (3290¬±20 BP, PSUAMS-2258)	..	Croatia_MBA	Veliki Vanik	Croatia	43.194	17.344	0	1240K pulldown padded to 3.2M snpset	1240K	1	I4332	SRC-0-wra1__S4332.E1.L2__half:SRC-1-wra2__S4332.E1.L2__half:SRC-2-wra3__S4332.E1.L2__half	3.228	3.228	..	729628	..	F	n/a (no relatives detected)	0	0	n/a (female)	n/a (female)	n/a (female)	n/a (female)	n/a (female)	n/a (female)	677	W3a1	[0.994,0.999]	0.124	0.013	n/a (female)	n/a (female)	n/a (female)	n/a (female)	-0.008
I4331	IA	I4331	VV1, Grave 2A	petrous	1	2018	MathiesonNature2018	Pinhasi, Ron	Direct: IntCal20	3519	29	1618-1517 calBCE (3305¬±20 BP, PSUAMS-2257)	..	Croatia_MBA	Veliki Vanik	Croatia	43.194	17.344	0	1240K pulldown padded to 3.2M snpset	1240K	1	I4331	SRC-0-wra1__S4331.E1.L2__half:SRC-1-wra2__S4331.E1.L2__half:SRC-2-wra3__S4331.E1.L2__half	3.141	3.141	..	711092	..	M	n/a (no relatives detected)	0	0	Lazaridis caller (12/6/2020) based on Yfull 8.09 running directly on the bam	J-Z38240	J2b2a1a1a1b~	..	..	..	547	I1a1	[0.989,0.996]	0.068	0.426	3836	0.003565	3.07512	[0.001,0.006]	0.005
VLI053	IA	VLI053	Vlinƒõves_H504	..	1	2021	PapacScienceAdvances2021	Papac, Luka	Context: Archaeological - Period	3550	58	1700-1500 BCE	..	Czech_EBA_Unetice	Bohemia, Vlinƒõves	Czech Republic	50.3659	14.4466	0	Repulldown on 3.2M snpset	1240K	1	VLI053	VLI053	0.016406	0.0291	49460	33427	..	F	n/a (No relatives detected)	n/a (too few SNPs)	n/a (too few SNPs)	n/a (female)	n/a (female)	n/a (female)	n/a (female)	n/a (female)	n/a (female)	..	K1b1a1	..	..	..	..	n/a (female)	n/a (female)	n/a (female)	..
PMI012	IA	PMI012	Praha-Mi≈°kovice_27	..	1	2021	PapacScienceAdvances2021	Papac, Luka	Direct: IntCal20	3657	68	1877-1564 calBCE (3410¬±40 BP, UtC-13188)	..	Czech_EBA_Unetice	Bohemia, Praha-Mi≈°kovice	Czech Republic	50.1565	14.5387	0	Repulldown on 3.2M snpset	1240K	1	PMI012	PMI012	0.201639	0.342908	488537	312905	..	F	n/a (No relatives detected)	n/a (too few SNPs)	n/a (too few SNPs)	n/a (female)	n/a (female)	n/a (female)	n/a (female)	n/a (female)	n/a (female)	..	J2b1a	..	..	..	..	n/a (female)	n/a (female)	n/a (female)	..
MIB034	IA	MIB034	Mikulovice_17	..	1	2021	PapacScienceAdvances2021	Papac, Luka	Direct: IntCal20	3659	53	1867-1625 calBCE (3416¬±25 BP, MAMS-30461)	..	Czech_EBA_Unetice	Bohemia, Mikulovice	Czech Republic	49.992	15.7769	0	Repulldown on 3.2M snpset	1240K	1	MIB034	MIB034	1.12323	1.85908	1410882	816835	..	F	Bohemia, Mikulovice Family A (21 members) (mother-son: MIB017-MIB052 | son-mother: MIB022-MIB048, MIB043-MIB048 | son-father: MIB022-MIB087, MIB043-MIB087, MIB010-MIB012 | daughter-father: MIB042-MIB043, MIB011-MIB012 | father-son: MIB043-MIB041, MIB012-MIB015, MIB012-MIB018, MIB012-MIB030, MIB012-MIB035 | mother-daughter: MIB044-MIB033 | 2d: MIB054-MIB017, MIB054-MIB052, MIB017-MIB020, MIB017-MI…	0	0	n/a (female)	n/a (female)	n/a (female)	n/a (female)	n/a (female)	n/a (female)	..	H7b	..	..	..	..	n/a (female)	n/a (female)	n/a (female)	..
VLI051	IA	VLI051	Vlinƒõves_2544	..	1	2021	PapacScienceAdvances2021	Papac, Luka	Direct: IntCal20	3721	60	1880-1686 calBCE (3449¬±25 BP, MAMS-44712)	..	Czech_EBA_Unetice_o	Bohemia, Vlinƒõves	Czech Republic	50.3659	14.4466	0	Repulldown on 3.2M snpset	1240K	1	VLI051	VLI051	0.436774	0.755116	724544	455029	..	M	n/a (No relatives detected)	32.338	0	Lazaridis caller (2/7/2021) based on Yfull 8.09 running directly on the bam	R-CTS1211	R1a1a1b1a2b	..	..	R1a - Z645	..	U5a1d1	..	..	..	..	0.01	1.667	[0,0.022]	..
KO1007	IA	KO1007	Kol√≠n I_3037-II	..	1	2021	PapacScienceAdvances2021	Papac, Luka	Direct: IntCal20	3737	56	1881-1691 calBCE (3460¬±25 BP, MAMS-30785)	..	Czech_EBA_Unetice	Bohemia, Kol√≠n I	Czech Republic	50.0333	15.1681	0	Repulldown on 3.2M snpset	1240K	1	KO1007	KO1007	0.62468	1.05026	995651	605231	..	M	n/a (No relatives detected)	5.642	0	Lazaridis caller (2/7/2021) based on Yfull 8.09 running directly on the bam	R-Z283	R1a1a1	..	..	R1a - Z645	..	R1b1	..	..	..	..	0	0	[0,0]	..
MIB087	IA	MIB087	Mikulovice_91	..	1	2021	PapacScienceAdvances2021	Papac, Luka	Direct: IntCal20	3749	51	1882-1696 calBCE (3471¬±25 BP, MAMS-30456)	..	Czech_EBA_Unetice	Bohemia, Mikulovice	Czech Republic	49.992	15.7769	0	Repulldown on 3.2M snpset	1240K	1	MIB087	MIB087	0.53394	0.902566	1000635	615057	..	M	Bohemia, Mikulovice Family A (21 members) (mother-son: MIB017-MIB052 | son-mother: MIB022-MIB048, MIB043-MIB048 | son-father: MIB022-MIB087, MIB043-MIB087, MIB010-MIB012 | daughter-father: MIB042-MIB043, MIB011-MIB012 | father-son: MIB043-MIB041, MIB012-MIB015, MIB012-MIB018, MIB012-MIB030, MIB012-MIB035 | mother-daughter: MIB044-MIB033 | 2d: MIB054-MIB017, MIB054-MIB052, MIB017-MIB020, MIB017-MI…	0	0	Lazaridis caller (2/7/2021) based on Yfull 8.09 running directly on the bam	R-Z70	R1b1a1b1a1a2b2b1~	..	..	R1b - P312	..	J1c1b1a	..	..	..	..	0.007	1.4	[0,0.017]	..
I4892	IA	I4892	feature 551	petrous	1	2018	OlaldeNature2018	Ernee, Michal	Direct: IntCal20	3754	47	1881-1700 calBCE (3475¬±20 BP, PSUAMS-2849)	..	Czech_EBA	Prague 8, Kobylisy, Ke St√≠rce Street	Czech Republic	50.1217	14.457	0	1240K pulldown padded to 3.2M snpset	1240K	1	I4892	SRC-0-hal__S4892.E1.L1__half:SRC-1-hal2__S4892.E1.L1__half:SRC-2-hal3__S4892.E1.L1__half	4.673	4.673	..	807997	..	F	n/a (no relatives detected)	5.4426	0	n/a (female)	n/a (female)	n/a (female)	n/a (female)	n/a (female)	n/a (female)	150	T1a1	[0.996,1.000]	0.11	0.012	n/a (female)	n/a (female)	n/a (female)	n/a (female)	-0.002
MIB068	IA	MIB068	Mikulovice_63	..	1	2021	PapacScienceAdvances2021	Papac, Luka	Direct: IntCal20	3757	49	1886-1698 calBCE (3482¬±28 BP, CRL-19442)	..	Czech_EBA_Unetice	Bohemia, Mikulovice	Czech Republic	49.992	15.7769	0	Repulldown on 3.2M snpset	1240K	1	MIB068	MIB068	0.475255	0.811696	899472	566913	..	F	Bohemia, Mikulovice Family B (11 members) (daughter-father: MIB003-MIB008 | father-son: MIB008-MIB064, MIB064-MIB004, MIB064-MIB066 | father-daughter: MIB066-MIB068 | son-mother: MIB066-MIB065, MIB067-MIB065 | siblings: MIB070-MIB071 | 2d: MIB072-MIB008, MIB003-MIB004, MIB003-MIB066, MIB003-MIB067, MIB003-MIB070, MIB003-MIB071, MIB008-MIB004, MIB008-MIB066, MIB008-MIB067, MIB008-MIB070, MIB008-MI…	0	0	n/a (female)	n/a (female)	n/a (female)	n/a (female)	n/a (female)	n/a (female)	..	J1c3	..	..	..	..	n/a (female)	n/a (female)	n/a (female)	..
I4884	IA	I4884	feature 515	petrous	1	2018	OlaldeNature2018	Ernee, Michal	Direct: IntCal20	3758	45	1882-1742 calBCE (3480¬±20 BP, PSUAMS-2842)	..	Czech_EBA	Prague 8, Kobylisy, Ke St√≠rce Street	Czech Republic	50.1217	14.457	0	1240K pulldown padded to 3.2M snpset	1240K	1	I4884	SRC-0-hal__S4884.E1.L1__half:SRC-1-hal2__S4884.E1.L1__half:SRC-2-hal3__S4884.E1.L1__half	4.512	4.512	..	836367	..	M	n/a (no relatives detected)	14.1526	0	Lazaridis caller (12/6/2020) based on Yfull 8.09 running directly on the bam	I-S6635	I2a2a	..	..	..	63.2	H4a1a1a	[0.981,0.995]	0.138	0.433	3004	0.007493	4.35758	[0.004,0.011]	-0.003
MIB049	IA	MIB049	Mikulovice_35	..	1	2021	PapacScienceAdvances2021	Papac, Luka	Direct: IntCal20	3758	51	1893-1694 calBCE (3485¬±32 BP, CRL-19332)	..	Czech_EBA_Unetice	Bohemia, Mikulovice	Czech Republic	49.992	15.7769	0	Repulldown on 3.2M snpset	1240K	1	MIB049	MIB049	0.293026	0.502609	645148	412067	..	F	Czech Republic cross-site Family A (43 members) (daughter-father: MIB037-MIB016, MIB062-MIB002, MIB053-MIB049 | daughter-mother: MIB045-MIB038, MIB024-MIB019, ROU004-ROU002 | son-mother: MIB059-MIB038, MIB053-MIB036, MIB073-MIB074, MIS001-MIB074 | brothers: MIB060-MIB061 | father-son: MIB051-MIB053, MIB086-MIS002, MIB086-MIB073, MIB086-MIS001, MIB076-MIB083 | father-daughter: MIB056-MIB057 | 1d: …	11.3799	0	n/a (female)	n/a (female)	n/a (female)	n/a (female)	n/a (female)	n/a (female)	..	H	..	..	..	..	n/a (female)	n/a (female)	n/a (female)	..
MIB013	IA	MIB013	Mikulovice_12	..	1	2021	PapacScienceAdvances2021	Papac, Luka	Direct: IntCal20	3762	45	1888-1742 calBCE (3489¬±25 BP, MAMS-30462)	..	Czech_EBA_Unetice	Bohemia, Mikulovice	Czech Republic	49.992	15.7769	0	Repulldown on 3.2M snpset	1240K	1	MIB013	MIB013	0.377128	0.631025	812129	503998	..	F	Bohemia, Mikulovice Family C (6 members) (daughter-mother: MIB029-MIB013 | 2d: MIB031-MIB032 | 2/3d: MIB029-MIB006, MIB029-MIB031, MIB029-MIS004, MIB013-MIS004)	13.2568	0	n/a (female)	n/a (female)	n/a (female)	n/a (female)	n/a (female)	n/a (female)	..	J1c3	..	..	..	..	n/a (female)	n/a (female)	n/a (female)	..
MIB058	IA	MIB058	Mikulovice_48	..	1	2021	PapacScienceAdvances2021	Papac, Luka	Direct: IntCal20	3763	45	1891-1701 calBCE (3492¬±27 BP, CRL-19434)	..	Czech_EBA_Unetice	Bohemia, Mikulovice	Czech Republic	49.992	15.7769	0	Repulldown on 3.2M snpset	1240K	1	MIB058	MIB058	1.50331	2.55736	1543321	906482	..	F	Bohemia, Mikulovice Family A (21 members) (mother-son: MIB017-MIB052 | son-mother: MIB022-MIB048, MIB043-MIB048 | son-father: MIB022-MIB087, MIB043-MIB087, MIB010-MIB012 | daughter-father: MIB042-MIB043, MIB011-MIB012 | father-son: MIB043-MIB041, MIB012-MIB015, MIB012-MIB018, MIB012-MIB030, MIB012-MIB035 | mother-daughter: MIB044-MIB033 | 2d: MIB054-MIB017, MIB054-MIB052, MIB017-MIB020, MIB017-MI…	5.2209	0	n/a (female)	n/a (female)	n/a (female)	n/a (female)	n/a (female)	n/a (female)	..	H6a1a	..	..	..	..	n/a (female)	n/a (female)	n/a (female)	..
MIB005	IA	MIB005	Mikulovice_64a	..	1	2021	PapacScienceAdvances2021	Papac, Luka	Direct: IntCal20	3767	39	1886-1749 calBCE (3498¬±19 BP, MAMS-30485)	..	Czech_EBA_Unetice	Bohemia, Mikulovice	Czech Republic	49.992	15.7769	0	Repulldown on 3.2M snpset	1240K	1	MIB005	MIB005	0.339616	0.589732	619313	396680	..	F	n/a (No relatives detected)	n/a (too few SNPs)	n/a (too few SNPs)	n/a (female)	n/a (female)	n/a (female)	n/a (female)	n/a (female)	n/a (female)	..	H2a1b	..	..	..	..	n/a (female)	n/a (female)	n/a (female)	..
MIB039	IA	MIB039	Mikulovice_24	..	1	2021	PapacScienceAdvances2021	Papac, Luka	Direct: IntCal20	3768	42	1890-1746 calBCE (3499¬±23 BP, CRL-19416)	..	Czech_EBA_Unetice	Bohemia, Mikulovice	Czech Republic	49.992	15.7769	0	Repulldown on 3.2M snpset	1240K	1	MIB039	MIB039	1.06157	1.72789	1422685	806796	..	F	Czech Republic cross-site Family A (43 members) (daughter-father: MIB037-MIB016, MIB062-MIB002, MIB053-MIB049 | daughter-mother: MIB045-MIB038, MIB024-MIB019, ROU004-ROU002 | son-mother: MIB059-MIB038, MIB053-MIB036, MIB073-MIB074, MIS001-MIB074 | brothers: MIB060-MIB061 | father-son: MIB051-MIB053, MIB086-MIS002, MIB086-MIB073, MIB086-MIS001, MIB076-MIB083 | father-daughter: MIB056-MIB057 | 1d: …	11.1471	0	n/a (female)	n/a (female)	n/a (female)	n/a (female)	n/a (female)	n/a (female)	..	H27	..	..	..	..	n/a (female)	n/a (female)	n/a (female)	..
MIB004	IA	MIB004	Mikulovice_62	..	1	2021	PapacScienceAdvances2021	Papac, Luka	Direct: IntCal20	3769	39	1888-1751 calBCE (3503¬±18 BP, MAMS-30484)	..	Czech_EBA_Unetice	Bohemia, Mikulovice	Czech Republic	49.992	15.7769	0	Repulldown on 3.2M snpset	1240K	1	MIB004	MIB004	0.465405	0.800974	777495	486005	..	M	Bohemia, Mikulovice Family B (11 members) (daughter-father: MIB003-MIB008 | father-son: MIB008-MIB064, MIB064-MIB004, MIB064-MIB066 | father-daughter: MIB066-MIB068 | son-mother: MIB066-MIB065, MIB067-MIB065 | siblings: MIB070-MIB071 | 2d: MIB072-MIB008, MIB003-MIB004, MIB003-MIB066, MIB003-MIB067, MIB003-MIB070, MIB003-MIB071, MIB008-MIB004, MIB008-MIB066, MIB008-MIB067, MIB008-MIB070, MIB008-MI…	23.3231	0	Lazaridis caller (2/7/2021) based on Yfull 8.09 running directly on the bam	R-L2	R1b1a1b1a1a2b1	..	..	R1b - P312	..	R1b1	..	..	..	..	0.005	1	[0,0.015]	..
MIB082	IA	MIB082	Mikulovice_83	..	1	2021	PapacScienceAdvances2021	Papac, Luka	Direct: IntCal20	3770	42	1892-1746 calBCE (3502¬±24 BP, MAMS-30452)	..	Czech_EBA_Unetice	Bohemia, Mikulovice	Czech Republic	49.992	15.7769	0	Repulldown on 3.2M snpset	1240K	1	MIB082	MIB082	0.330242	0.565121	691967	439483	..	F	Czech Republic cross-site Family A (43 members) (daughter-father: MIB037-MIB016, MIB062-MIB002, MIB053-MIB049 | daughter-mother: MIB045-MIB038, MIB024-MIB019, ROU004-ROU002 | son-mother: MIB059-MIB038, MIB053-MIB036, MIB073-MIB074, MIS001-MIB074 | brothers: MIB060-MIB061 | father-son: MIB051-MIB053, MIB086-MIS002, MIB086-MIB073, MIB086-MIS001, MIB076-MIB083 | father-daughter: MIB056-MIB057 | 1d: …	0	0	n/a (female)	n/a (female)	n/a (female)	n/a (female)	n/a (female)	n/a (female)	..	I4a	..	..	..	..	n/a (female)	n/a (female)	n/a (female)	..
BNL010	IA	BNL010	Brand√Ωs nad Labem_798	..	1	2021	PapacScienceAdvances2021	Papac, Luka	Direct: IntCal20	3772	43	1898-1744 calBCE (3505¬±25 BP, MAMS-30780)	..	Czech_EBA_Unetice	Bohemia, Brand√Ωs nad Labem	Czech Republic	50.1742	14.6465	0	Repulldown on 3.2M snpset	1240K	1	BNL010	BNL010	0.139966	0.234945	366539	232986	..	F	Bohemia, Brand√Ωs nad Labem Family B (3 members) (2/3d: BNL010-BNL008, BNL008-BNL009)	n/a (too few SNPs)	n/a (too few SNPs)	n/a (female)	n/a (female)	n/a (female)	n/a (female)	n/a (female)	n/a (female)	..	K1b1a1	..	..	..	..	n/a (female)	n/a (female)	n/a (female)	..
MIB009	IA	MIB009	Mikulovice_2	..	1	2021	PapacScienceAdvances2021	Papac, Luka	Direct: IntCal20	3773	44	1918-1745 calBCE (3507¬±26 BP, MAMS-19121)	..	Czech_EBA_Unetice	Bohemia, Mikulovice	Czech Republic	49.992	15.7769	0	Repulldown on 3.2M snpset	1240K	1	MIB009	MIB009	0.886424	1.5036	1107450	671169	..	F	Czech Republic cross-site Family A (43 members) (daughter-father: MIB037-MIB016, MIB062-MIB002, MIB053-MIB049 | daughter-mother: MIB045-MIB038, MIB024-MIB019, ROU004-ROU002 | son-mother: MIB059-MIB038, MIB053-MIB036, MIB073-MIB074, MIS001-MIB074 | brothers: MIB060-MIB061 | father-son: MIB051-MIB053, MIB086-MIS002, MIB086-MIB073, MIB086-MIS001, MIB076-MIB083 | father-daughter: MIB056-MIB057 | 1d: …	4.9554	0	n/a (female)	n/a (female)	n/a (female)	n/a (female)	n/a (female)	n/a (female)	..	H10e	..	..	..	..	n/a (female)	n/a (female)	n/a (female)	..
MIB055	IA	MIB055	Mikulovice_44	..	1	2021	PapacScienceAdvances2021	Papac, Luka	Direct: IntCal20	3773	45	1919-1744 calBCE (3506¬±27 BP, CRL-19430)	..	Czech_EBA_Unetice	Bohemia, Mikulovice	Czech Republic	49.992	15.7769	0	Repulldown on 3.2M snpset	1240K	1	MIB055	MIB055	0.059443	0.094559	170250	102587	..	F	n/a (No relatives detected)	n/a (too few SNPs)	n/a (too few SNPs)	n/a (female)	n/a (female)	n/a (female)	n/a (female)	n/a (female)	n/a (female)	..	H76	..	..	..	..	n/a (female)	n/a (female)	n/a (female)	..
KO1015	IA	KO1015	Kol√≠n I_4347	..	1	2021	PapacScienceAdvances2021	Papac, Luka	Direct: IntCal20	3774	43	1918-1746 calBCE (3509¬±24 BP, MAMS-30790)	..	Czech_EBA_Unetice	Bohemia, Kol√≠n I	Czech Republic	50.0333	15.1681	0	Repulldown on 3.2M snpset	1240K	1	KO1015	KO1015	0.529322	0.867575	843855	496296	..	F	n/a (No relatives detected)	14.1665	0	n/a (female)	n/a (female)	n/a (female)	n/a (female)	n/a (female)	n/a (female)	..	U5a1i1	..	..	..	..	n/a (female)	n/a (female)	n/a (female)	..
VLI042	IA	VLI042	Vlinƒõves_H443	..	1	2021	PapacScienceAdvances2021	Papac, Luka	Direct: IntCal20	3774	59	1940-1696 calBCE (3504¬±41 BP, UBA-27398)	..	Czech_EBA_Unetice	Bohemia, Vlinƒõves	Czech Republic	50.3659	14.4466	0	Repulldown on 3.2M snpset	1240K	1	VLI042	VLI042	0.135023	0.241939	328732	220238	..	M	n/a (No relatives detected)	n/a (too few SNPs)	n/a (too few SNPs)	Lazaridis caller (2/7/2021) based on Yfull 8.09 running directly on the bam	I-L596	I2	..	..	I2a2	..	U5a1g2	..	..	..	..	0.025	1.25	[0,0.064]	..
MIB042	IA	MIB042	Mikulovice_28b	..	1	2021	PapacScienceAdvances2021	Papac, Luka	Direct: IntCal20	3776	42	1917-1748 calBCE (3512¬±22 BP, CRL-19420)	..	Czech_EBA_Unetice	Bohemia, Mikulovice	Czech Republic	49.992	15.7769	0	Repulldown on 3.2M snpset	1240K	1	MIB042	MIB042	1.17873	1.95907	1414956	825709	..	F	Bohemia, Mikulovice Family A (21 members) (mother-son: MIB017-MIB052 | son-mother: MIB022-MIB048, MIB043-MIB048 | son-father: MIB022-MIB087, MIB043-MIB087, MIB010-MIB012 | daughter-father: MIB042-MIB043, MIB011-MIB012 | father-son: MIB043-MIB041, MIB012-MIB015, MIB012-MIB018, MIB012-MIB030, MIB012-MIB035 | mother-daughter: MIB044-MIB033 | 2d: MIB054-MIB017, MIB054-MIB052, MIB017-MIB020, MIB017-MI…	12.1059	0	n/a (female)	n/a (female)	n/a (female)	n/a (female)	n/a (female)	n/a (female)	..	T1a1	..	..	..	..	n/a (female)	n/a (female)	n/a (female)	..
MIB052	IA	MIB052	Mikulovice_40	..	1	2021	PapacScienceAdvances2021	Papac, Luka	Direct: IntCal20	3777	41	1900-1750 calBCE (3514¬±20 BP, MAMS-30475)	..	Czech_EBA_Unetice	Bohemia, Mikulovice	Czech Republic	49.992	15.7769	0	Repulldown on 3.2M snpset	1240K	1	MIB052	MIB052	1.21515	2.0583	1459322	856645	..	F	Bohemia, Mikulovice Family A (21 members) (mother-son: MIB017-MIB052 | son-mother: MIB022-MIB048, MIB043-MIB048 | son-father: MIB022-MIB087, MIB043-MIB087, MIB010-MIB012 | daughter-father: MIB042-MIB043, MIB011-MIB012 | father-son: MIB043-MIB041, MIB012-MIB015, MIB012-MIB018, MIB012-MIB030, MIB012-MIB035 | mother-daughter: MIB044-MIB033 | 2d: MIB054-MIB017, MIB054-MIB052, MIB017-MIB020, MIB017-MI…	0	0	n/a (female)	n/a (female)	n/a (female)	n/a (female)	n/a (female)	n/a (female)	..	U2e1	..	..	..	..	n/a (female)	n/a (female)	n/a (female)	..
MIB001	IA	MIB001	Mikulovice_51	..	1	2021	PapacScienceAdvances2021	Papac, Luka	Direct: IntCal20	3779	42	1919-1751 calBCE (3516¬±20 BP, MAMS-30481)	..	Czech_EBA_Unetice	Bohemia, Mikulovice	Czech Republic	49.992	15.7769	0	Repulldown on 3.2M snpset	1240K	1	MIB001	MIB001	0.394037	0.686967	757018	484581	..	M	Czech Republic cross-site Family A (43 members) (daughter-father: MIB037-MIB016, MIB062-MIB002, MIB053-MIB049 | daughter-mother: MIB045-MIB038, MIB024-MIB019, ROU004-ROU002 | son-mother: MIB059-MIB038, MIB053-MIB036, MIB073-MIB074, MIS001-MIB074 | brothers: MIB060-MIB061 | father-son: MIB051-MIB053, MIB086-MIS002, MIB086-MIB073, MIB086-MIS001, MIB076-MIB083 | father-daughter: MIB056-MIB057 | 1d: …	0	0	Lazaridis caller (2/7/2021) based on Yfull 8.09 running directly on the bam	R-L2	R1b1a1b1a1a2b1	..	..	R1b - P312	..	T2b	..	..	..	..	0.003	0.6	[0,0.013]	..
MIB067	IA	MIB067	Mikulovice_61	..	1	2021	PapacScienceAdvances2021	Papac, Luka	Direct: IntCal20	3782	48	1924-1750 calBCE (3517¬±27 BP, CRL-19441)	..	Czech_EBA_Unetice	Bohemia, Mikulovice	Czech Republic	49.992	15.7769	0	Repulldown on 3.2M snpset	1240K	1	MIB067	MIB067	0.362472	0.61832	742353	466900	..	M	Bohemia, Mikulovice Family B (11 members) (daughter-father: MIB003-MIB008 | father-son: MIB008-MIB064, MIB064-MIB004, MIB064-MIB066 | father-daughter: MIB066-MIB068 | son-mother: MIB066-MIB065, MIB067-MIB065 | siblings: MIB070-MIB071 | 2d: MIB072-MIB008, MIB003-MIB004, MIB003-MIB066, MIB003-MIB067, MIB003-MIB070, MIB003-MIB071, MIB008-MIB004, MIB008-MIB066, MIB008-MIB067, MIB008-MIB070, MIB008-MI…	8.6022	0	Lazaridis caller (2/7/2021) based on Yfull 8.09 running directly on the bam	R-L2	R1b1a1b1a1a2b1	..	..	R1b1a1b1a1 - P311	..	H11b	..	..	..	..	-0.003	-3	[0,0]	..
MIB071	IA	MIB071	Mikulovice_70	..	1	2021	PapacScienceAdvances2021	Papac, Luka	Direct: IntCal20	3790	49	1935-1751 calBCE (3525¬±25 BP, CRL-19446)	..	Czech_EBA_Unetice	Bohemia, Mikulovice	Czech Republic	49.992	15.7769	0	Repulldown on 3.2M snpset	1240K	1	MIB071	MIB071	1.06741	1.86644	1221809	752093	..	M	Bohemia, Mikulovice Family B (11 members) (daughter-father: MIB003-MIB008 | father-son: MIB008-MIB064, MIB064-MIB004, MIB064-MIB066 | father-daughter: MIB066-MIB068 | son-mother: MIB066-MIB065, MIB067-MIB065 | siblings: MIB070-MIB071 | 2d: MIB072-MIB008, MIB003-MIB004, MIB003-MIB066, MIB003-MIB067, MIB003-MIB070, MIB003-MIB071, MIB008-MIB004, MIB008-MIB066, MIB008-MIB067, MIB008-MIB070, MIB008-MI…	5.8343	0	Lazaridis caller (2/7/2021) based on Yfull 8.09 running directly on the bam	R-L151	R1b1a1b1a1a	..	..	R1b1a1b1a1a - L151 (xU106, xP312)	..	K1a1b2a	..	..	..	..	0.001	0.5	[0,0.005]	..
MIB031	IA	MIB031	Mikulovice_13	..	1	2021	PapacScienceAdvances2021	Papac, Luka	Direct: IntCal20	3791	46	1931-1770 calBCE (3527¬±19 BP, MAMS-30471)	..	Czech_EBA_Unetice	Bohemia, Mikulovice	Czech Republic	49.992	15.7769	0	Repulldown on 3.2M snpset	1240K	1	MIB031	MIB031	1.21292	1.99422	1503544	853767	..	F	Bohemia, Mikulovice Family C (6 members) (daughter-mother: MIB029-MIB013 | 2d: MIB031-MIB032 | 2/3d: MIB029-MIB006, MIB029-MIB031, MIB029-MIS004, MIB013-MIS004)	0	0	n/a (female)	n/a (female)	n/a (female)	n/a (female)	n/a (female)	n/a (female)	..	HV16	..	..	..	..	n/a (female)	n/a (female)	n/a (female)	..
MIB032	IA	MIB032	Mikulovice_14	..	1	2021	PapacScienceAdvances2021	Papac, Luka	Direct: IntCal20	3791	49	1936-1752 calBCE (3526¬±24 BP, MAMS-30466)	..	Czech_EBA_Unetice	Bohemia, Mikulovice	Czech Republic	49.992	15.7769	0	Repulldown on 3.2M snpset	1240K	1	MIB032	MIB032	0.849384	1.41945	1212490	716494	..	F	Bohemia, Mikulovice Family C (6 members) (daughter-mother: MIB029-MIB013 | 2d: MIB031-MIB032 | 2/3d: MIB029-MIB006, MIB029-MIB031, MIB029-MIS004, MIB013-MIS004)	0	0	n/a (female)	n/a (female)	n/a (female)	n/a (female)	n/a (female)	n/a (female)	..	HV16	..	..	..	..	n/a (female)	n/a (female)	n/a (female)	..
MIB051	IA	MIB051	Mikulovice_38	..	1	2021	PapacScienceAdvances2021	Papac, Luka	Direct: IntCal20	3792	46	1932-1771 calBCE (3528¬±19 BP, MAMS-30478)	..	Czech_EBA_Unetice	Bohemia, Mikulovice	Czech Republic	49.992	15.7769	0	Repulldown on 3.2M snpset	1240K	1	MIB051	MIB051	0.168539	0.289601	418837	271765	..	M	Czech Republic cross-site Family A (43 members) (daughter-father: MIB037-MIB016, MIB062-MIB002, MIB053-MIB049 | daughter-mother: MIB045-MIB038, MIB024-MIB019, ROU004-ROU002 | son-mother: MIB059-MIB038, MIB053-MIB036, MIB073-MIB074, MIS001-MIB074 | brothers: MIB060-MIB061 | father-son: MIB051-MIB053, MIB086-MIS002, MIB086-MIB073, MIB086-MIS001, MIB076-MIB083 | father-daughter: MIB056-MIB057 | 1d: …	n/a (too few SNPs)	n/a (too few SNPs)	Lazaridis caller (2/7/2021) based on Yfull 8.09 running directly on the bam	R-Z645	R1a1a1	..	..	R1a1a1b - Z647	..	H1	..	..	..	..	0.029	1.208	[0,0.076]	..
MIB026	IA	MIB026	Mikulovice_4	..	1	2021	PapacScienceAdvances2021	Papac, Luka	Direct: IntCal20	3793	48	1936-1768 calBCE (3528¬±22 BP, CRL-19408)	..	Czech_EBA_Unetice	Bohemia, Mikulovice	Czech Republic	49.992	15.7769	0	Repulldown on 3.2M snpset	1240K	1	MIB026	MIB026	0.162514	0.279919	414651	268933	..	F	n/a (No relatives detected)	n/a (too few SNPs)	n/a (too few SNPs)	n/a (female)	n/a (female)	n/a (female)	n/a (female)	n/a (female)	n/a (female)	..	R0	..	..	..	..	n/a (female)	n/a (female)	n/a (female)	..
MIB037	IA	MIB037	Mikulovice_22	..	1	2021	PapacScienceAdvances2021	Papac, Luka	Direct: IntCal20	3793	49	1939-1753 calBCE (3527¬±24 BP, CRL-19415)	..	Czech_EBA_Unetice	Bohemia, Mikulovice	Czech Republic	49.992	15.7769	0	Repulldown on 3.2M snpset	1240K	1	MIB037	MIB037	1.07025	1.74409	1394524	795166	..	F	Czech Republic cross-site Family A (43 members) (daughter-father: MIB037-MIB016, MIB062-MIB002, MIB053-MIB049 | daughter-mother: MIB045-MIB038, MIB024-MIB019, ROU004-ROU002 | son-mother: MIB059-MIB038, MIB053-MIB036, MIB073-MIB074, MIS001-MIB074 | brothers: MIB060-MIB061 | father-son: MIB051-MIB053, MIB086-MIS002, MIB086-MIB073, MIB086-MIS001, MIB076-MIB083 | father-daughter: MIB056-MIB057 | 1d: …	8.62647	0	n/a (female)	n/a (female)	n/a (female)	n/a (female)	n/a (female)	n/a (female)	..	K1b2b	..	..	..	..	n/a (female)	n/a (female)	n/a (female)	..
MIB035	IA	MIB035	Mikulovice_18	..	1	2021	PapacScienceAdvances2021	Papac, Luka	Direct: IntCal20	3795	50	1941-1751 calBCE (3528¬±25 BP, CRL-19414)	..	Czech_EBA_Unetice	Bohemia, Mikulovice	Czech Republic	49.992	15.7769	0	Repulldown on 3.2M snpset	1240K	1	MIB035	MIB035	0.954383	1.55222	1335129	753816	..	M	Bohemia, Mikulovice Family A (21 members) (mother-son: MIB017-MIB052 | son-mother: MIB022-MIB048, MIB043-MIB048 | son-father: MIB022-MIB087, MIB043-MIB087, MIB010-MIB012 | daughter-father: MIB042-MIB043, MIB011-MIB012 | father-son: MIB043-MIB041, MIB012-MIB015, MIB012-MIB018, MIB012-MIB030, MIB012-MIB035 | mother-daughter: MIB044-MIB033 | 2d: MIB054-MIB017, MIB054-MIB052, MIB017-MIB020, MIB017-MI…	0	0	Lazaridis caller (2/7/2021) based on Yfull 8.09 running directly on the bam	R-L2	R1b1a1b1a1a2b1	..	..	R1b1a1b1a1a2b1 (xZ2103, xZ2105)	..	K1b1b1	..	..	..	..	0.007	2.333	[0.001,0.013]	..
VLI050	IA	VLI050	Vlinƒõves_2427	..	1	2021	PapacScienceAdvances2021	Papac, Luka	Direct: IntCal20	3796	59	1950-1745 calBCE (3526¬±36 BP, UBA-23638)	..	Czech_EBA_Unetice	Bohemia, Vlinƒõves	Czech Republic	50.3659	14.4466	0	Repulldown on 3.2M snpset	1240K	1	VLI050	VLI050	1.02516	1.78574	1133642	700496	..	F	n/a (No relatives detected)	18.6056	0	n/a (female)	n/a (female)	n/a (female)	n/a (female)	n/a (female)	n/a (female)	..	H7a1	..	..	..	..	n/a (female)	n/a (female)	n/a (female)	..
VLI047	IA	VLI047	Vlinƒõves_H40	..	1	2021	PapacScienceAdvances2021	Papac, Luka	Context: Archaeological - Period	3800	87	2000-1700 BCE	..	Czech_EBA_Unetice	Bohemia, Vlinƒõves	Czech Republic	50.3659	14.4466	0	Repulldown on 3.2M snpset	1240K	1	VLI047	VLI047	0.44919	0.785026	779859	499538	..	F	n/a (No relatives detected)	8.69699	0	n/a (female)	n/a (female)	n/a (female)	n/a (female)	n/a (female)	n/a (female)	..	T2c1d1a	..	..	..	..	n/a (female)	n/a (female)	n/a (female)	..
KO1008	IA	KO1008	Kol√≠n I_3037-III	..	1	2021	PapacScienceAdvances2021	Papac, Luka	Context - Archaeological (Associated individuals in grave 3037)	3805	95	2020-1690 BCE	..	Czech_EBA_Unetice	Bohemia, Kol√≠n I	Czech Republic	50.0333	15.1681	0	Repulldown on 3.2M snpset	1240K	1	KO1008	KO1008	0.347615	0.583545	736274	458056	..	M	n/a (No relatives detected)	0	0	Lazaridis caller (2/7/2021) based on Yfull 8.09 running directly on the bam	R-L2	R1b1a1b1a1a2b1	..	..	R1b - P312	..	U2e2a1c	..	..	..	..	-0.003	-3	[0,0]	..
MIB006	IA	MIB006	Mikulovice_64b	..	1	2021	PapacScienceAdvances2021	Papac, Luka	Direct: IntCal20	3808	49	1940-1773 calBCE (3537¬±19 BP, MAMS-30486)	..	Czech_EBA_Unetice	Bohemia, Mikulovice	Czech Republic	49.992	15.7769	0	Repulldown on 3.2M snpset	1240K	1	MIB006	MIB006	0.145286	0.247367	351208	223910	..	M	Bohemia, Mikulovice Family C (6 members) (daughter-mother: MIB029-MIB013 | 2d: MIB031-MIB032 | 2/3d: MIB029-MIB006, MIB029-MIB031, MIB029-MIS004, MIB013-MIS004)	n/a (too few SNPs)	n/a (too few SNPs)	Lazaridis caller (2/7/2021) based on Yfull 8.09 running directly on the bam	R-P297	R1b1a1	..	..	R1b1a1b (xZ2105)	..	U5a1b1	..	..	..	..	-0.003	-1.5	[0,0.001]	..
VLI046	IA	VLI046	Vlinƒõves_H75	..	1	2021	PapacScienceAdvances2021	Papac, Luka	Direct: IntCal20	3809	60	1958-1748 calBCE (3536¬±34 BP, UBA-23635)	..	Czech_EBA_Unetice	Bohemia, Vlinƒõves	Czech Republic	50.3659	14.4466	0	Repulldown on 3.2M snpset	1240K	1	VLI046	VLI046	0.0668	0.118759	177619	119780	..	F	n/a (No relatives detected)	n/a (too few SNPs)	n/a (too few SNPs)	n/a (female)	n/a (female)	n/a (female)	n/a (female)	n/a (female)	n/a (female)	..	H3	..	..	..	..	n/a (female)	n/a (female)	n/a (female)	..
MIB019	IA	MIB019	Mikulovice_36	..	1	2021	PapacScienceAdvances2021	Papac, Luka	Direct: IntCal20	3812	54	1951-1769 calBCE (3539¬±26 BP, MAMS-19123)	..	Czech_EBA_Unetice	Bohemia, Mikulovice	Czech Republic	49.992	15.7769	0	Repulldown on 3.2M snpset	1240K	1	MIB019	MIB019	0.459321	0.784419	872856	550057	..	F	Czech Republic cross-site Family A (43 members) (daughter-father: MIB037-MIB016, MIB062-MIB002, MIB053-MIB049 | daughter-mother: MIB045-MIB038, MIB024-MIB019, ROU004-ROU002 | son-mother: MIB059-MIB038, MIB053-MIB036, MIB073-MIB074, MIS001-MIB074 | brothers: MIB060-MIB061 | father-son: MIB051-MIB053, MIB086-MIS002, MIB086-MIB073, MIB086-MIS001, MIB076-MIB083 | father-daughter: MIB056-MIB057 | 1d: …	8.985	0	n/a (female)	n/a (female)	n/a (female)	n/a (female)	n/a (female)	n/a (female)	..	H1b	..	..	..	..	n/a (female)	n/a (female)	n/a (female)	..
MIB063	IA	MIB063	Mikulovice_57	..	1	2021	PapacScienceAdvances2021	Papac, Luka	Direct: IntCal20	3813	55	1956-1751 calBCE (3539¬±28 BP, CRL-19438)	..	Czech_EBA_Unetice	Bohemia, Mikulovice	Czech Republic	49.992	15.7769	0	Repulldown on 3.2M snpset	1240K	1	MIB063	MIB063	1.30179	2.1374	1563677	869849	..	M	Czech Republic cross-site Family A (43 members) (daughter-father: MIB037-MIB016, MIB062-MIB002, MIB053-MIB049 | daughter-mother: MIB045-MIB038, MIB024-MIB019, ROU004-ROU002 | son-mother: MIB059-MIB038, MIB053-MIB036, MIB073-MIB074, MIS001-MIB074 | brothers: MIB060-MIB061 | father-son: MIB051-MIB053, MIB086-MIS002, MIB086-MIB073, MIB086-MIS001, MIB076-MIB083 | father-daughter: MIB056-MIB057 | 1d: …	0	0	Lazaridis caller (2/7/2021) based on Yfull 8.09 running directly on the bam	R-L2	R1b1a1b1a1a2b1	..	..	R1b - P312	..	W1c	..	..	..	..	0.002	1	[0,0.006]	..
MIB007	IA	MIB007	Mikulovice_53	..	1	2021	PapacScienceAdvances2021	Papac, Luka	Direct: IntCal20	3817	49	1946-1774 calBCE (3541¬±19 BP, MAMS-30487)	..	Czech_EBA_Unetice	Bohemia, Mikulovice	Czech Republic	49.992	15.7769	0	Repulldown on 3.2M snpset	1240K	1	MIB007	MIB007	1.25906	2.16636	1202611	726774	..	F	Czech Republic cross-site Family A (43 members) (daughter-father: MIB037-MIB016, MIB062-MIB002, MIB053-MIB049 | daughter-mother: MIB045-MIB038, MIB024-MIB019, ROU004-ROU002 | son-mother: MIB059-MIB038, MIB053-MIB036, MIB073-MIB074, MIS001-MIB074 | brothers: MIB060-MIB061 | father-son: MIB051-MIB053, MIB086-MIS002, MIB086-MIB073, MIB086-MIS001, MIB076-MIB083 | father-daughter: MIB056-MIB057 | 1d: …	0	0	n/a (female)	n/a (female)	n/a (female)	n/a (female)	n/a (female)	n/a (female)	..	U4c1a	..	..	..	..	n/a (female)	n/a (female)	n/a (female)	..
MIB048	IA	MIB048	Mikulovice_33	..	1	2021	PapacScienceAdvances2021	Papac, Luka	Direct: IntCal20	3825	55	2008-1771 calBCE (3546¬±27 BP, CRL-19426)	..	Czech_EBA_Unetice	Bohemia, Mikulovice	Czech Republic	49.992	15.7769	0	Repulldown on 3.2M snpset	1240K	1	MIB048	MIB048	0.784629	1.33151	1189150	723871	..	F	Bohemia, Mikulovice Family A (21 members) (mother-son: MIB017-MIB052 | son-mother: MIB022-MIB048, MIB043-MIB048 | son-father: MIB022-MIB087, MIB043-MIB087, MIB010-MIB012 | daughter-father: MIB042-MIB043, MIB011-MIB012 | father-son: MIB043-MIB041, MIB012-MIB015, MIB012-MIB018, MIB012-MIB030, MIB012-MIB035 | mother-daughter: MIB044-MIB033 | 2d: MIB054-MIB017, MIB054-MIB052, MIB017-MIB020, MIB017-MI…	22.4536	0	n/a (female)	n/a (female)	n/a (female)	n/a (female)	n/a (female)	n/a (female)	..	I4a	..	..	..	..	n/a (female)	n/a (female)	n/a (female)	..
MIB040	IA	MIB040	Mikulovice_25	..	1	2021	PapacScienceAdvances2021	Papac, Luka	Direct: IntCal20	3829	52	1957-1773 calBCE (3548¬±24 BP, CRL-19417)	..	Czech_EBA_Unetice	Bohemia, Mikulovice	Czech Republic	49.992	15.7769	0	Repulldown on 3.2M snpset	1240K	1	MIB040	MIB040	0.959585	1.52672	1343971	739199	..	M	Czech Republic cross-site Family A (43 members) (daughter-father: MIB037-MIB016, MIB062-MIB002, MIB053-MIB049 | daughter-mother: MIB045-MIB038, MIB024-MIB019, ROU004-ROU002 | son-mother: MIB059-MIB038, MIB053-MIB036, MIB073-MIB074, MIS001-MIB074 | brothers: MIB060-MIB061 | father-son: MIB051-MIB053, MIB086-MIS002, MIB086-MIB073, MIB086-MIS001, MIB076-MIB083 | father-daughter: MIB056-MIB057 | 1d: …	0	0	Lazaridis caller (2/7/2021) based on Yfull 8.09 running directly on the bam	R-L2	R1b1a1b1a1a2b1	..	..	R1b1a1b1a1a2b1 (xZ2103, xZ2105)	..	H10e	..	..	..	..	0.008	2.667	[0.002,0.014]	..
MIS004	IA	MIS004	Mikulovice_93	..	1	2021	PapacScienceAdvances2021	Papac, Luka	Direct: IntCal20	3833	51	1959-1773 calBCE (3550¬±23 BP, CRL-20110)	..	Czech_EBA_Unetice	Bohemia, Mikulovice	Czech Republic	49.992	15.7769	0	Repulldown on 3.2M snpset	1240K	1	MIS004	MIS004	0.168819	0.283551	435785	276387	..	M	Bohemia, Mikulovice Family C (6 members) (daughter-mother: MIB029-MIB013 | 2d: MIB031-MIB032 | 2/3d: MIB029-MIB006, MIB029-MIB031, MIB029-MIS004, MIB013-MIS004)	n/a (too few SNPs)	n/a (too few SNPs)	Lazaridis caller (2/7/2021) based on Yfull 8.09 running directly on the bam	I-S6635	I2a2a	..	..	I2a2a	..	H17	..	..	..	..	0.023	1.211	[0,0.06]	..
MIB054	IA	MIB054	Mikulovice_42	..	1	2021	PapacScienceAdvances2021	Papac, Luka	Direct: IntCal20	3835	46	1952-1776 calBCE (3550¬±19 BP, MAMS-30479)	..	Czech_EBA_Unetice	Bohemia, Mikulovice	Czech Republic	49.992	15.7769	0	Repulldown on 3.2M snpset	1240K	1	MIB054	MIB054	1.32344	2.15558	1581591	874108	..	M	Bohemia, Mikulovice Family A (21 members) (mother-son: MIB017-MIB052 | son-mother: MIB022-MIB048, MIB043-MIB048 | son-father: MIB022-MIB087, MIB043-MIB087, MIB010-MIB012 | daughter-father: MIB042-MIB043, MIB011-MIB012 | father-son: MIB043-MIB041, MIB012-MIB015, MIB012-MIB018, MIB012-MIB030, MIB012-MIB035 | mother-daughter: MIB044-MIB033 | 2d: MIB054-MIB017, MIB054-MIB052, MIB017-MIB020, MIB017-MI…	11.3437	0	Lazaridis caller (2/7/2021) based on Yfull 8.09 running directly on the bam	R-L2	R1b1a1b1a1a2b1	..	..	R1b1a1b1a1a2 (xZ2103, xZ2105)	..	W1	..	..	..	..	0.009	3	[0.003,0.015]	..
MIB036	IA	MIB036	Mikulovice_20	..	1	2021	PapacScienceAdvances2021	Papac, Luka	Direct: IntCal20	3837	46	1954-1776 calBCE (3551¬±19 BP, MAMS-30468)	..	Czech_EBA_Unetice	Bohemia, Mikulovice	Czech Republic	49.992	15.7769	0	Repulldown on 3.2M snpset	1240K	1	MIB036	MIB036	1.23992	2.06442	1466839	843049	..	F	Czech Republic cross-site Family A (43 members) (daughter-father: MIB037-MIB016, MIB062-MIB002, MIB053-MIB049 | daughter-mother: MIB045-MIB038, MIB024-MIB019, ROU004-ROU002 | son-mother: MIB059-MIB038, MIB053-MIB036, MIB073-MIB074, MIS001-MIB074 | brothers: MIB060-MIB061 | father-son: MIB051-MIB053, MIB086-MIS002, MIB086-MIB073, MIB086-MIS001, MIB076-MIB083 | father-daughter: MIB056-MIB057 | 1d: …	12.7905	0	n/a (female)	n/a (female)	n/a (female)	n/a (female)	n/a (female)	n/a (female)	..	H6c	..	..	..	..	n/a (female)	n/a (female)	n/a (female)	..
MIB021	IA	MIB021	Mikulovice_50	..	1	2021	PapacScienceAdvances2021	Papac, Luka	Direct: IntCal20	3839	45	1955-1776 calBCE (3552¬±19 BP, MAMS-30477)	..	Czech_EBA_Unetice	Bohemia, Mikulovice	Czech Republic	49.992	15.7769	0	Repulldown on 3.2M snpset	1240K	1	MIB021	MIB021	1.23332	2.01437	1493814	845117	..	F	Czech Republic cross-site Family A (43 members) (daughter-father: MIB037-MIB016, MIB062-MIB002, MIB053-MIB049 | daughter-mother: MIB045-MIB038, MIB024-MIB019, ROU004-ROU002 | son-mother: MIB059-MIB038, MIB053-MIB036, MIB073-MIB074, MIS001-MIB074 | brothers: MIB060-MIB061 | father-son: MIB051-MIB053, MIB086-MIS002, MIB086-MIB073, MIB086-MIS001, MIB076-MIB083 | father-daughter: MIB056-MIB057 | 1d: …	5.4451	0	n/a (female)	n/a (female)	n/a (female)	n/a (female)	n/a (female)	n/a (female)	..	T1a1	..	..	..	..	n/a (female)	n/a (female)	n/a (female)	..
MIB057	IA	MIB057	Mikulovice_47	..	1	2021	PapacScienceAdvances2021	Papac, Luka	Direct: IntCal20	3843	55	2015-1774 calBCE (3556¬±28 BP, CRL-19433)	..	Czech_EBA_Unetice	Bohemia, Mikulovice	Czech Republic	49.992	15.7769	0	Repulldown on 3.2M snpset	1240K	1	MIB057	MIB057	1.29655	2.17908	1490973	855723	..	F	Czech Republic cross-site Family A (43 members) (daughter-father: MIB037-MIB016, MIB062-MIB002, MIB053-MIB049 | daughter-mother: MIB045-MIB038, MIB024-MIB019, ROU004-ROU002 | son-mother: MIB059-MIB038, MIB053-MIB036, MIB073-MIB074, MIS001-MIB074 | brothers: MIB060-MIB061 | father-son: MIB051-MIB053, MIB086-MIS002, MIB086-MIB073, MIB086-MIS001, MIB076-MIB083 | father-daughter: MIB056-MIB057 | 1d: …	15.5269	0	n/a (female)	n/a (female)	n/a (female)	n/a (female)	n/a (female)	n/a (female)	..	I4a	..	..	..	..	n/a (female)	n/a (female)	n/a (female)	..
MIB020	IA	MIB020	Mikulovice_39	..	1	2021	PapacScienceAdvances2021	Papac, Luka	Direct: IntCal20	3848	41	1957-1778 calBCE (3557¬±18 BP, MAMS-30472)	..	Czech_EBA_Unetice	Bohemia, Mikulovice	Czech Republic	49.992	15.7769	0	Repulldown on 3.2M snpset	1240K	1	MIB020	MIB020	0.717998	1.20269	1133005	685326	..	F	Bohemia, Mikulovice Family A (21 members) (mother-son: MIB017-MIB052 | son-mother: MIB022-MIB048, MIB043-MIB048 | son-father: MIB022-MIB087, MIB043-MIB087, MIB010-MIB012 | daughter-father: MIB042-MIB043, MIB011-MIB012 | father-son: MIB043-MIB041, MIB012-MIB015, MIB012-MIB018, MIB012-MIB030, MIB012-MIB035 | mother-daughter: MIB044-MIB033 | 2d: MIB054-MIB017, MIB054-MIB052, MIB017-MIB020, MIB017-MI…	57.2041	21.1522	n/a (female)	n/a (female)	n/a (female)	n/a (female)	n/a (female)	n/a (female)	..	U2e1b	..	..	..	..	n/a (female)	n/a (female)	n/a (female)	..
PMI009	IA	PMI009	Praha-Mi≈°kovice_31	..	1	2021	PapacScienceAdvances2021	Papac, Luka	Direct: IntCal20	3849	62	2021-1773 calBCE (3560¬±35 BP, UtC-13190)	..	Czech_EBA_Unetice	Bohemia, Praha-Mi≈°kovice	Czech Republic	50.1565	14.5387	0	Repulldown on 3.2M snpset	1240K	1	PMI009	PMI009	0.08282	0.147485	210875	141750	..	M	n/a (No relatives detected)	n/a (too few SNPs)	n/a (too few SNPs)	Lazaridis caller (2/7/2021) based on Yfull 8.09 running directly on the bam	R-M269	R1b1a1b	..	..	R1b*	..	T2b	..	..	..	..	0.043	1.303	[0,0.108]	..
I13468	IA	I13468	40, P7A-38783/e (771)	petrous	1	2021	PattersonNature2021	Pinhasi, Ron	Context: Date(s) from same site (I13469)	3850	173	2200-1800 BCE	..	Czech_EBA_Unetice	Central Bohemia, Prague 5, Prague-Stod≈Ølky (Mal√° Ohrada site)	Czech Republic	50.045	14.3393	0	Repulldown on 3.2M snpset	1240K	1	S13468.Y1.E1.L1	Sargon_1240k_plus_half_S13468.Y1.E1.L1_20180831_HF5FKBGX7_1:Sargon_1240k_plus_half_S13468.Y1.E1.L1_20180831_HF5FKBGX7_2:Sargon_1240k_plus_half_S13468.Y1.E1.L1_20180831_HF5FKBGX7_3:Sargon_1240k_plus_half_S13468.Y1.E1.L1_20180831_HF5FKBGX7_4:Sargon_1240k_plus_half_S13468.Y1.E1.L1_20180911_HF552BGX7_1:Sargon_1240k_plus_half_S13468.Y1.E1.L1_20180911_HF552BGX7_2:Sargon_1240k_plus_half_S13468.Y1.E1.L1_…	2.16647	3.7548	1420345	815437	51.8	M	n/a (no relatives detected)	0	0	Lazaridis caller (12/6/2020) based on Yfull 8.09 running directly on the bam	I-S6635	I2a2a	..	..	..	379.8	U5a1b1	[0.989,1.000]	0.128	0.405	6016	0.00491	5.062	[0.003,0.007]	0.002
I13471	IA	I13471	19, P7A-38764 (774)	petrous	1	2021	PattersonNature2021	Pinhasi, Ron	Context: Date(s) from same site (I13469)	3850	173	2200-1800 BCE	..	Czech_EBA_Unetice	Central Bohemia, Prague 5, Prague-Stod≈Ølky (Mal√° Ohrada site)	Czech Republic	50.045	14.3393	0	Repulldown on 3.2M snpset	1240K	1	S13471.Y1.E1.L1	Sargon_1240k_plus_half_S13471.Y1.E1.L1_20180831_HF5FKBGX7_1:Sargon_1240k_plus_half_S13471.Y1.E1.L1_20180831_HF5FKBGX7_2:Sargon_1240k_plus_half_S13471.Y1.E1.L1_20180831_HF5FKBGX7_3:Sargon_1240k_plus_half_S13471.Y1.E1.L1_20180831_HF5FKBGX7_4:Sargon_1240k_plus_half_S13471.Y1.E1.L1_20180911_HF552BGX7_1:Sargon_1240k_plus_half_S13471.Y1.E1.L1_20180911_HF552BGX7_2:Sargon_1240k_plus_half_S13471.Y1.E1.L1_…	2.31137	3.97821	1451557	829440	55.4	M	n/a (no relatives detected)	14.5879	0	Lazaridis caller (12/6/2020) based on Yfull 8.09 running directly on the bam	I-S6635	I2a2a	..	..	..	556.9	V	[0.991,1.000]	0.102	0.413	6303	0.00342	3.931	[0.002,0.005]	-0.013
I14185	IA	I14185	2, P7A-16051, s. 33, acq. no. P7p-4/95 (P1176)	petrous	1	2021	PattersonNature2021	Pinhasi, Ron	Context: Archaeological - Period	3850	173	2200-1600 BCE	..	Czech_EBA_Unetice	Central Bohemia, Prague 5, Prague-Jinonice (Holman ºs Garden Centre)	Czech Republic	50.0544	14.3634	0	Repulldown on 3.2M snpset	1240K	1	S14185.Y1.E1.L1	Alsuran_1240k_plus_half_S14185.Y1.E1.L1_20181128_HN3JVBGX7_1:Alsuran_1240k_plus_half_S14185.Y1.E1.L1_20181128_HN3JVBGX7_2:Alsuran_1240k_plus_half_S14185.Y1.E1.L1_20181128_HN3JVBGX7_3:Alsuran_1240k_plus_half_S14185.Y1.E1.L1_20181128_HN3JVBGX7_4:Alsuran_1240k_plus_half_S14185.Y1.E1.L1_20181203_HFFNTBGX9_1:Alsuran_1240k_plus_half_S14185.Y1.E1.L1_20181203_HFFNTBGX9_2:Alsuran_1240k_plus_half_S14185.Y1…	1.34319	2.30181	1271203	744274	52.2	M	Czech Republic, Prague 5, Jinonice Family B (2 members) (I11160-I14185 have a siblings relationship [brothers])	0	0	Lazaridis caller (12/6/2020) based on Yfull 8.09 running directly on the bam	R-Y153322	R1b1a1b1a1a2a	..	..	..	629.3	K1c1	[0.981,0.995]	0.135	0.403	5994	0.00558	5.073	[0.003,0.008]	-0.006
I14186	IA	I14186	31, P7A-16058, s. 389, acq. no. P7p-4/94 (P1177)	petrous	1	2021	PattersonNature2021	Pinhasi, Ron	Context: Archaeological - Period	3850	173	2200-1600 BCE	..	Czech_EBA_Unetice	Central Bohemia, Prague 5, Prague-Jinonice (Holman ºs Garden Centre)	Czech Republic	50.0544	14.3634	0	Repulldown on 3.2M snpset	1240K	1	S14186.Y1.E1.L1	Alsuran_1240k_plus_half_S14186.Y1.E1.L1_20181128_HN3JVBGX7_1:Alsuran_1240k_plus_half_S14186.Y1.E1.L1_20181128_HN3JVBGX7_2:Alsuran_1240k_plus_half_S14186.Y1.E1.L1_20181128_HN3JVBGX7_3:Alsuran_1240k_plus_half_S14186.Y1.E1.L1_20181128_HN3JVBGX7_4:Alsuran_1240k_plus_half_S14186.Y1.E1.L1_20181203_HFFNTBGX9_1:Alsuran_1240k_plus_half_S14186.Y1.E1.L1_20181203_HFFNTBGX9_2:Alsuran_1240k_plus_half_S14186.Y1…	0.600689	1.01707	953425	584426	47.1	F	n/a (no relatives detected)	7.5179	0	n/a (female)	n/a (female)	n/a (female)	n/a (female)	n/a (female)	n/a (female)	387.7	W3a1a	[0.988,0.998]	0.107	0.016	n/a (female)	n/a (female)	n/a (female)	n/a (female)	-0.023
I14189	IA	I14189	52, P7A-16060, s. 478, acq. no. P7p-4/95 (P1180)	petrous	1	2021	PattersonNature2021	Pinhasi, Ron	Context: Archaeological - Period	3850	173	2200-1600 BCE	..	Czech_EBA_Unetice	Central Bohemia, Prague 5, Prague-Jinonice (Holman ºs Garden Centre)	Czech Republic	50.0544	14.3634	0	Repulldown on 3.2M snpset	1240K	1	S14189.Y1.E1.L1	Alsuran_1240k_plus_half_S14189.Y1.E1.L1_20181128_HN3JVBGX7_1:Alsuran_1240k_plus_half_S14189.Y1.E1.L1_20181128_HN3JVBGX7_2:Alsuran_1240k_plus_half_S14189.Y1.E1.L1_20181128_HN3JVBGX7_3:Alsuran_1240k_plus_half_S14189.Y1.E1.L1_20181128_HN3JVBGX7_4:Alsuran_1240k_plus_half_S14189.Y1.E1.L1_20181203_HFFNTBGX9_1:Alsuran_1240k_plus_half_S14189.Y1.E1.L1_20181203_HFFNTBGX9_2:Alsuran_1240k_plus_half_S14189.Y1…	1.54391	2.67576	1283499	755024	51.9	M	n/a (no relatives detected)	14.2914	0	Lazaridis caller (12/6/2020) based on Yfull 8.09 running directly on the bam	R-L2	R1b1a1b1a1a2b1	..	..	..	587	K1a4	[0.986,0.997]	0.111	0.409	6835	0.00361	4.349	[0.002,0.005]	-0.006
I14192	IA	I14192	69 A, P7A-16067, s. 628/9; acq. no. P7p-4/95 (P1183)	petrous	1	2021	PattersonNature2021	Pinhasi, Ron	Context: Archaeological - Period	3850	173	2200-1600 BCE	..	Czech_EBA_Unetice	Central Bohemia, Prague 5, Prague-Jinonice (Holman ºs Garden Centre)	Czech Republic	50.0544	14.3634	0	Repulldown on 3.2M snpset	1240K	1	S14192.Y1.E1.L1	Alsuran_1240k_plus_half_S14192.Y1.E1.L1_20181128_HN3JVBGX7_1:Alsuran_1240k_plus_half_S14192.Y1.E1.L1_20181128_HN3JVBGX7_2:Alsuran_1240k_plus_half_S14192.Y1.E1.L1_20181128_HN3JVBGX7_3:Alsuran_1240k_plus_half_S14192.Y1.E1.L1_20181128_HN3JVBGX7_4:Alsuran_1240k_plus_half_S14192.Y1.E1.L1_20181203_HFFNTBGX9_1:Alsuran_1240k_plus_half_S14192.Y1.E1.L1_20181203_HFFNTBGX9_2:Alsuran_1240k_plus_half_S14192.Y1…	0.780868	1.32244	1093558	658820	48.8	M	n/a (no relatives detected)	0	0	Lazaridis caller (12/6/2020) based on Yfull 8.09 running directly on the bam	R-L20	R1b1a1b1a1a2b1a1	..	..	..	352.7	H1j2a	[0.987,0.999]	0.107	0.408	2231	0.00547	2.486	[0.001,0.01]	-0.019
I14193	IA	I14193	83, P7A-16076, s. 725 (P1184)	petrous	1	2021	PattersonNature2021	Pinhasi, Ron	Context: Archaeological - Period	3850	173	2200-1600 BCE	..	Czech_EBA_Unetice	Central Bohemia, Prague 5, Prague-Jinonice (Holman ºs Garden Centre)	Czech Republic	50.0544	14.3634	0	Repulldown on 3.2M snpset	1240K	1	S14193.Y1.E1.L1	Alsuran_1240k_plus_half_S14193.Y1.E1.L1_20181128_HN3JVBGX7_1:Alsuran_1240k_plus_half_S14193.Y1.E1.L1_20181128_HN3JVBGX7_2:Alsuran_1240k_plus_half_S14193.Y1.E1.L1_20181128_HN3JVBGX7_3:Alsuran_1240k_plus_half_S14193.Y1.E1.L1_20181128_HN3JVBGX7_4:Alsuran_1240k_plus_half_S14193.Y1.E1.L1_20181203_HFFNTBGX9_1:Alsuran_1240k_plus_half_S14193.Y1.E1.L1_20181203_HFFNTBGX9_2:Alsuran_1240k_plus_half_S14193.Y1…	2.03856	3.55548	1359695	790315	51.5	M	Czech Republic, Prague 5, Jinonice Family A (4 members) (I14193-I7198-I11158 have a father-mother-son relationship; I15825 has a 2d or 3d relationship to I14193-I11158 in the nuclear family [father-son])	21.3987	0	Lazaridis caller (12/6/2020) based on Yfull 8.09 running directly on the bam	R-Z280	R1a1a1	..	..	..	508.9	T2e	[0.989,0.999]	0.099	0.411	7677	0.00492	5.928	[0.003,0.007]	-0.017
I14585	IA	I14585	28 B, 16054, s. 378, acq. no. P7p-4/95 (possible confusion with 1186) (1185)	petrous	1	2021	PattersonNature2021	Pinhasi, Ron	Context: Archaeological - Period	3850	173	2200-1600 BCE	..	Czech_EBA_Unetice	Central Bohemia, Prague 5, Prague-Jinonice (Holman ºs Garden Centre)	Czech Republic	50.0544	14.3634	0	Repulldown on 3.2M snpset	1240K	1	S14585.Y1.E1.L1	Organian_1240k_plus_half_S14585.Y1.E1.L1_20181219_HFWFGBGX9_1:Organian_1240k_plus_half_S14585.Y1.E1.L1_20181219_HFWFGBGX9_2:Organian_1240k_plus_half_S14585.Y1.E1.L1_20181219_HFWFGBGX9_3:Organian_1240k_plus_half_S14585.Y1.E1.L1_20181219_HFWFGBGX9_4:Organian_1240k_plus_half_S14585.Y1.E1.L1_20190110_HGLJ3BGX9_1:Organian_1240k_plus_half_S14585.Y1.E1.L1_20190110_HGLJ3BGX9_2:Organian_1240k_plus_half_S1…	1.97215	3.36134	1250172	740305	51.8	F	Czech Republic, Prague 5, Jinonice Family E (2 members) (I14188-I14585 have a sibling relationship)	10.4718	0	n/a (female)	n/a (female)	n/a (female)	n/a (female)	n/a (female)	n/a (female)	933.1	K1a1b2a	[0.995,1.000]	0.124	0.011	n/a (female)	n/a (female)	n/a (female)	n/a (female)	-0.015
I7958	IA	I7958	PRH5_21, P7A-38766	petrous	1	2021	PattersonNature2021	Pinhasi, Ron	Context: Date(s) from same site (I13469)	3850	173	2200-1800 BCE	..	Czech_EBA_Unetice	Central Bohemia, Prague 5, Prague-Stod≈Ølky (Mal√° Ohrada site)	Czech Republic	50.045	14.3393	0	Repulldown on 3.2M snpset	1240K	1	I7958	SRC-0-cait2__S7958.E1.L1__half:SRC-1-cait1__S7958.E1.L1__half	3.00714	5.22235	1457086	859539	..	F	Czech Republic, Prague 5 - Mala Ohrada Family C (2 members) (I7958-I16110 have a sibling relationship)	9.50849	0	n/a (female)	n/a (female)	n/a (female)	n/a (female)	n/a (female)	n/a (female)	218	I4a	[0.991,0.999]	0.076	0.01	n/a (female)	n/a (female)	n/a (female)	n/a (female)	-0.007
I7959	IA	I7959	PRH5_27, P7A-38772	petrous	1	2021	PattersonNature2021	Pinhasi, Ron	Context: Date(s) from same site (I13469)	3850	173	2200-1800 BCE	..	Czech_EBA_Unetice	Central Bohemia, Prague 5, Prague-Stod≈Ølky (Mal√° Ohrada site)	Czech Republic	50.045	14.3393	0	Repulldown on 3.2M snpset	1240K	1	I7959	SRC-0-cait2__S7959.E1.L1__half:SRC-1-cait1__S7959.E1.L1__half	2.54089	4.39814	1451020	847110	..	M	n/a (no relatives detected)	4.3154	0	Lazaridis caller (12/6/2020) based on Yfull 8.09 running directly on the bam	I-L38	I2a1b2a	..	..	..	157	K2b2	[0.994,1.000]	0.083	0.419	6244	0.002607	3.28886	[0.001,0.004]	-0.004
I7960	IA	I7960	PRH5_31, P7A-38775	petrous	1	2021	PattersonNature2021	Pinhasi, Ron	Context: Date(s) from same site (I13469)	3850	173	2200-1800 BCE	..	Czech_EBA_Unetice	Central Bohemia, Prague 5, Prague-Stod≈Ølky (Mal√° Ohrada site)	Czech Republic	50.045	14.3393	0	Repulldown on 3.2M snpset	1240K	1	I7960	SRC-0-cait2__S7960.E1.L1__half:SRC-1-cait1__S7960.E1.L1__half	2.04815	3.55693	1438660	849182	..	M	Czech Republic, Prague 5 - Mala Ohrada Family A (2 members) (I7960-I15642 have a 2d or 3d relationship)	0	0	Lazaridis caller (12/6/2020) based on Yfull 8.09 running directly on the bam	I-S6635	I2a2a	..	..	..	99	U2e2a1a2	[0.986,0.995]	0.112	0.418	5804	0.005159	4.62622	[0.003,0.007]	-0.002
I7962	IA	I7962	PRH5_35, P7A-38778	petrous	1	2021	PattersonNature2021	Pinhasi, Ron	Context: Date(s) from same site (I13469)	3850	173	2200-1800 BCE	..	Czech_EBA_Unetice	Central Bohemia, Prague 5, Prague-Stod≈Ølky (Mal√° Ohrada site)	Czech Republic	50.045	14.3393	0	Repulldown on 3.2M snpset	1240K	1	I7962	SRC-0-nkr1__S7962.E1.L1__half:SRC-1-nkr2__S7962.E1.L1__half:SRC-2-nkr3__S7962.E1.L1__half	2.02795	3.51644	1519883	883100	..	M	n/a (no relatives detected)	12.6537	0	Lazaridis caller (12/6/2020) based on Yfull 8.09 running directly on the bam	I-S6635	I2a2a	..	..	..	155	T2e	[0.996,1.000]	0.082	0.417	5919	0.004051	3.96522	[0.002,0.006]	-0.005
I7963	IA	I7963	PRH5_37, P7A-38780	petrous	1	2021	PattersonNature2021	Pinhasi, Ron	Context: Date(s) from same site (I13469)	3850	173	2200-1800 BCE	..	Czech_EBA_Unetice	Central Bohemia, Prague 5, Prague-Stod≈Ølky (Mal√° Ohrada site)	Czech Republic	50.045	14.3393	0	Repulldown on 3.2M snpset	1240K	1	I7963	SRC-0-nkr1__S7963.E1.L1__half:SRC-1-nkr2__S7963.E1.L1__half:SRC-2-nkr3__S7963.E1.L1__half	2.27936	3.98052	1489732	865878	..	M	n/a (no relatives detected)	4.4755	0	Lazaridis caller (12/6/2020) based on Yfull 8.09 running directly on the bam	I-S6635	I2a2a	..	..	..	177	U2e2	[0.997,1.000]	0.081	0.419	6074	0.004162	4.1836	[0.002,0.006]	-0.008
MIB028	IA	MIB028	Mikulovice_7	..	1	2021	PapacScienceAdvances2021	Papac, Luka	Direct: IntCal20	3855	45	2013-1779 calBCE (3562¬±22 BP, CRL-19411)	..	Czech_EBA_Unetice	Bohemia, Mikulovice	Czech Republic	49.992	15.7769	0	Repulldown on 3.2M snpset	1240K	1	MIB028	MIB028	1.00024	1.65674	1351017	787029	..	F	Czech Republic cross-site Family A (43 members) (daughter-father: MIB037-MIB016, MIB062-MIB002, MIB053-MIB049 | daughter-mother: MIB045-MIB038, MIB024-MIB019, ROU004-ROU002 | son-mother: MIB059-MIB038, MIB053-MIB036, MIB073-MIB074, MIS001-MIB074 | brothers: MIB060-MIB061 | father-son: MIB051-MIB053, MIB086-MIS002, MIB086-MIB073, MIB086-MIS001, MIB076-MIB083 | father-daughter: MIB056-MIB057 | 1d: …	6.6486	0	n/a (female)	n/a (female)	n/a (female)	n/a (female)	n/a (female)	n/a (female)	..	U5b2a2c	..	..	..	..	n/a (female)	n/a (female)	n/a (female)	..
MIB062	IA	MIB062	Mikulovice_56	..	1	2021	PapacScienceAdvances2021	Papac, Luka	Direct: IntCal20	3864	50	2021-1778 calBCE (3568¬±27 BP, CRL-19437)	..	Czech_EBA_Unetice	Bohemia, Mikulovice	Czech Republic	49.992	15.7769	0	Repulldown on 3.2M snpset	1240K	1	MIB062	MIB062	0.912535	1.52199	1326358	780042	..	M	Czech Republic cross-site Family A (43 members) (daughter-father: MIB037-MIB016, MIB062-MIB002, MIB053-MIB049 | daughter-mother: MIB045-MIB038, MIB024-MIB019, ROU004-ROU002 | son-mother: MIB059-MIB038, MIB053-MIB036, MIB073-MIB074, MIS001-MIB074 | brothers: MIB060-MIB061 | father-son: MIB051-MIB053, MIB086-MIS002, MIB086-MIB073, MIB086-MIS001, MIB076-MIB083 | father-daughter: MIB056-MIB057 | 1d: …	0	0	Lazaridis caller (2/7/2021) based on Yfull 8.09 running directly on the bam	R-L2	R1b1a1b1a1a2b1	..	..	R1b1a1b1a1a2 - P312	..	K1c1	..	..	..	..	0.009	2.25	[0.001,0.017]	..
MIB060	IA	MIB060	Mikulovice_52	..	1	2021	PapacScienceAdvances2021	Papac, Luka	Direct: IntCal20	3865	37	2014-1826 calBCE (3568¬±19 BP, MAMS-30480)	..	Czech_EBA_Unetice	Bohemia, Mikulovice	Czech Republic	49.992	15.7769	0	Repulldown on 3.2M snpset	1240K	1	MIB060	MIB060	0.638766	1.065	1080900	648863	..	M	Czech Republic cross-site Family A (43 members) (daughter-father: MIB037-MIB016, MIB062-MIB002, MIB053-MIB049 | daughter-mother: MIB045-MIB038, MIB024-MIB019, ROU004-ROU002 | son-mother: MIB059-MIB038, MIB053-MIB036, MIB073-MIB074, MIS001-MIB074 | brothers: MIB060-MIB061 | father-son: MIB051-MIB053, MIB086-MIS002, MIB086-MIB073, MIB086-MIS001, MIB076-MIB083 | father-daughter: MIB056-MIB057 | 1d: …	8.3523	0	Lazaridis caller (2/7/2021) based on Yfull 8.09 running directly on the bam	R-L2	R1b1a1b1a1a2b1	..	..	R1b1a1b1a1a - L151	..	H1	..	..	..	..	0.002	0.667	[0,0.008]	..
MIB075	IA	MIB075	Mikulovice_75	..	1	2021	PapacScienceAdvances2021	Papac, Luka	Direct: IntCal20	3866	45	2018-1781 calBCE (3569¬±24 BP, CRL-20097)	..	Czech_EBA_Unetice	Bohemia, Mikulovice	Czech Republic	49.992	15.7769	0	Repulldown on 3.2M snpset	1240K	1	MIB075	MIB075	0.506062	0.85828	927082	573447	..	M	Czech Republic cross-site Family A (43 members) (daughter-father: MIB037-MIB016, MIB062-MIB002, MIB053-MIB049 | daughter-mother: MIB045-MIB038, MIB024-MIB019, ROU004-ROU002 | son-mother: MIB059-MIB038, MIB053-MIB036, MIB073-MIB074, MIS001-MIB074 | brothers: MIB060-MIB061 | father-son: MIB051-MIB053, MIB086-MIS002, MIB086-MIB073, MIB086-MIS001, MIB076-MIB083 | father-daughter: MIB056-MIB057 | 1d: …	0	0	Lazaridis caller (2/7/2021) based on Yfull 8.09 running directly on the bam	R-L2	R1b1a1b1a1a2b1	..	..	R1b1a1b1a1a2b1 (xZ2103)	..	U8b1b1	..	..	..	..	0.008	1.6	[0,0.018]	..
KO1006	IA	KO1006	Kol√≠n I_3037-I	..	1	2021	PapacScienceAdvances2021	Papac, Luka	Direct: IntCal20	3868	46	2020-1780 calBCE (3570¬±25 BP, UGAMS-9623)	..	Czech_EBA_Unetice	Bohemia, Kol√≠n I	Czech Republic	50.0333	15.1681	0	Repulldown on 3.2M snpset	1240K	1	KO1006	KO1006	0.909848	1.52607	1217514	732202	..	F	n/a (No relatives detected)	8.94561	0	n/a (female)	n/a (female)	n/a (female)	n/a (female)	n/a (female)	n/a (female)	..	H17	..	..	..	..	n/a (female)	n/a (female)	n/a (female)	..
MIB079	IA	MIB079	Mikulovice_80	..	1	2021	PapacScienceAdvances2021	Papac, Luka	Direct: IntCal20	3871	43	2020-1783 calBCE (3572¬±23 BP, CRL-20101)	..	Czech_EBA_Unetice	Bohemia, Mikulovice	Czech Republic	49.992	15.7769	0	Repulldown on 3.2M snpset	1240K	1	MIB079	MIB079	0.07086	0.124965	199069	133271	..	F	n/a (No relatives detected)	n/a (too few SNPs)	n/a (too few SNPs)	n/a (female)	n/a (female)	n/a (female)	n/a (female)	n/a (female)	n/a (female)	..	H24	..	..	..	..	n/a (female)	n/a (female)	n/a (female)	..
MIB046	IA	MIB046	Mikulovice_31	..	1	2021	PapacScienceAdvances2021	Papac, Luka	Direct: IntCal20	3872	41	2019-1826 calBCE (3573¬±22 BP, CRL-19424)	..	Czech_EBA_Unetice	Bohemia, Mikulovice	Czech Republic	49.992	15.7769	0	Repulldown on 3.2M snpset	1240K	1	MIB046	MIB046	1.10066	1.78228	1430524	798198	..	M	Czech Republic cross-site Family A (43 members) (daughter-father: MIB037-MIB016, MIB062-MIB002, MIB053-MIB049 | daughter-mother: MIB045-MIB038, MIB024-MIB019, ROU004-ROU002 | son-mother: MIB059-MIB038, MIB053-MIB036, MIB073-MIB074, MIS001-MIB074 | brothers: MIB060-MIB061 | father-son: MIB051-MIB053, MIB086-MIS002, MIB086-MIB073, MIB086-MIS001, MIB076-MIB083 | father-daughter: MIB056-MIB057 | 1d: …	0	0	Lazaridis caller (2/7/2021) based on Yfull 8.09 running directly on the bam	R-L2	R1b1a1b1a1a2b1	..	..	R1b1a1b1a1a2b1a1 (xZ2103, xZ2105)	..	T2b	..	..	..	..	0.007	2.333	[0.001,0.013]	..
MIB047	IA	MIB047	Mikulovice_32	..	1	2021	PapacScienceAdvances2021	Papac, Luka	Direct: IntCal20	3879	40	2020-1829 calBCE (3578¬±22 BP, CRL-19425)	..	Czech_EBA_Unetice	Bohemia, Mikulovice	Czech Republic	49.992	15.7769	0	Repulldown on 3.2M snpset	1240K	1	MIB047	MIB047	0.529695	0.915852	938336	590699	..	F	n/a (No relatives detected)	0	0	n/a (female)	n/a (female)	n/a (female)	n/a (female)	n/a (female)	n/a (female)	..	T1a1	..	..	..	..	n/a (female)	n/a (female)	n/a (female)	..
MIS002	IA	MIS002	Mikulovice_92b	..	1	2021	PapacScienceAdvances2021	Papac, Luka	Direct: IntCal20	3883	36	2020-1883 calBCE (3582¬±19 BP, MAMS-30494)	..	Czech_EBA_Unetice	Bohemia, Mikulovice	Czech Republic	49.992	15.7769	0	Repulldown on 3.2M snpset	1240K	1	MIS002	MIS002	1.45163	2.50634	1439133	857672	..	M	Czech Republic cross-site Family A (43 members) (daughter-father: MIB037-MIB016, MIB062-MIB002, MIB053-MIB049 | daughter-mother: MIB045-MIB038, MIB024-MIB019, ROU004-ROU002 | son-mother: MIB059-MIB038, MIB053-MIB036, MIB073-MIB074, MIS001-MIB074 | brothers: MIB060-MIB061 | father-son: MIB051-MIB053, MIB086-MIS002, MIB086-MIB073, MIB086-MIS001, MIB076-MIB083 | father-daughter: MIB056-MIB057 | 1d: …	0	0	Lazaridis caller (2/7/2021) based on Yfull 8.09 running directly on the bam	R-L2	R1b1a1b1a1a2b1	..	..	R1b - P312	..	T2c1d1	..	..	..	..	0.007	1.75	[0,0.015]	..
KO1009	IA	KO1009	Kol√≠n I_3540	..	1	2021	PapacScienceAdvances2021	Papac, Luka	Direct: IntCal20	3894	41	2026-1883 calBCE (3589¬±24 BP, MAMS-30786)	..	Czech_EBA_Unetice	Bohemia, Kol√≠n I	Czech Republic	50.0333	15.1681	0	Repulldown on 3.2M snpset	1240K	1	KO1009	KO1009	0.591709	0.982052	1025371	622477	..	F	Bohemia, Kol√≠n I Family A (2 members) (2d: KO1010-KO1009)	0	0	n/a (female)	n/a (female)	n/a (female)	n/a (female)	n/a (female)	n/a (female)	..	U5a1a1	..	..	..	..	n/a (female)	n/a (female)	n/a (female)	..
MIB045	IA	MIB045	Mikulovice_30	..	1	2021	PapacScienceAdvances2021	Papac, Luka	Direct: IntCal20	3894	41	2026-1883 calBCE (3589¬±24 BP, CRL-19423)	..	Czech_EBA_Unetice	Bohemia, Mikulovice	Czech Republic	49.992	15.7769	0	Repulldown on 3.2M snpset	1240K	1	MIB045	MIB045	1.04353	1.72998	1321396	772219	..	F	Czech Republic cross-site Family A (43 members) (daughter-father: MIB037-MIB016, MIB062-MIB002, MIB053-MIB049 | daughter-mother: MIB045-MIB038, MIB024-MIB019, ROU004-ROU002 | son-mother: MIB059-MIB038, MIB053-MIB036, MIB073-MIB074, MIS001-MIB074 | brothers: MIB060-MIB061 | father-son: MIB051-MIB053, MIB086-MIS002, MIB086-MIB073, MIB086-MIS001, MIB076-MIB083 | father-daughter: MIB056-MIB057 | 1d: …	0	0	n/a (female)	n/a (female)	n/a (female)	n/a (female)	n/a (female)	n/a (female)	..	V22	..	..	..	..	n/a (female)	n/a (female)	n/a (female)	..
CHL006	IA	CHL006	Chleby_2078	..	1	2021	PapacScienceAdvances2021	Papac, Luka	Direct: IntCal20	3897	46	2030-1882 calBCE (3591¬±28 BP, MAMS-40618)	..	Czech_EBA_Unetice	Bohemia, Chleby	Czech Republic	50.215	15.1191	0	Repulldown on 3.2M snpset	1240K	1	CHL006	CHL006	0.293123	0.51537	632696	414273	..	F	Bohemia, Chleby Family A (4 members) (2d: CHL001-CHL006, CHL006-CHL008, CHL008-CHL003 | 2/3d: CHL006-CHL003)	5.4263	0	n/a (female)	n/a (female)	n/a (female)	n/a (female)	n/a (female)	n/a (female)	..	U5a1b	..	..	..	..	n/a (female)	n/a (female)	n/a (female)	..
PMI010	IA	PMI010	Praha-Mi≈°kovice_42	..	1	2021	PapacScienceAdvances2021	Papac, Luka	Direct: IntCal20	3902	49	2033-1831 calBCE (3595¬±30 BP, KIA-35084)	..	Czech_EBA_Unetice	Bohemia, Praha-Mi≈°kovice	Czech Republic	50.1565	14.5387	0	Repulldown on 3.2M snpset	1240K	1	PMI010	PMI010	0.365456	0.614383	718474	447105	..	F	n/a (No relatives detected)	0	0	n/a (female)	n/a (female)	n/a (female)	n/a (female)	n/a (female)	n/a (female)	..	H13a1a	..	..	..	..	n/a (female)	n/a (female)	n/a (female)	..
CHL001	IA	CHL001	Chleby_2040-1	..	1	2021	PapacScienceAdvances2021	Papac, Luka	Context: Relative - Kinship with CHL006	3905	38	2020-1890 BCE	..	Czech_EBA_Unetice	Bohemia, Chleby	Czech Republic	50.215	15.1191	0	Repulldown on 3.2M snpset	1240K	1	CHL001	CHL001	0.843756	1.41591	1203234	719676	..	F	Bohemia, Chleby Family A (4 members) (2d: CHL001-CHL006, CHL006-CHL008, CHL008-CHL003 | 2/3d: CHL006-CHL003)	7.9047	0	n/a (female)	n/a (female)	n/a (female)	n/a (female)	n/a (female)	n/a (female)	..	U2e2a1	..	..	..	..	n/a (female)	n/a (female)	n/a (female)	..
KO1010	IA	KO1010	Kol√≠n I_3690	..	1	2021	PapacScienceAdvances2021	Papac, Luka	Direct: IntCal20	3906	41	2027-1890 calBCE (3599¬±24 BP, MAMS-30787)	..	Czech_EBA_Unetice	Bohemia, Kol√≠n I	Czech Republic	50.0333	15.1681	0	Repulldown on 3.2M snpset	1240K	1	KO1010	KO1010	0.363395	0.625262	717965	458154	..	F	Bohemia, Kol√≠n I Family A (2 members) (2d: KO1010-KO1009)	14.5301	0	n/a (female)	n/a (female)	n/a (female)	n/a (female)	n/a (female)	n/a (female)	..	H1b	..	..	..	..	n/a (female)	n/a (female)	n/a (female)	..
MIS001	IA	MIS001	Mikulovice_92a	..	1	2021	PapacScienceAdvances2021	Papac, Luka	Direct: IntCal20	3908	37	2026-1892 calBCE (3601¬±19 BP, MAMS-30493)	..	Czech_EBA_Unetice	Bohemia, Mikulovice	Czech Republic	49.992	15.7769	0	Repulldown on 3.2M snpset	1240K	1	MIS001	MIS001	1.74745	3.02734	1458846	864427	..	M	Czech Republic cross-site Family A (43 members) (daughter-father: MIB037-MIB016, MIB062-MIB002, MIB053-MIB049 | daughter-mother: MIB045-MIB038, MIB024-MIB019, ROU004-ROU002 | son-mother: MIB059-MIB038, MIB053-MIB036, MIB073-MIB074, MIS001-MIB074 | brothers: MIB060-MIB061 | father-son: MIB051-MIB053, MIB086-MIS002, MIB086-MIB073, MIB086-MIS001, MIB076-MIB083 | father-daughter: MIB056-MIB057 | 1d: …	6.06501	0	Lazaridis caller (2/7/2021) based on Yfull 8.09 running directly on the bam	R-L2	R1b1a1b1a1a2b1	..	..	R1b - P312	..	U5b1c1a	..	..	..	..	0.008	2	[0,0.016]	..
MIB008	IA	MIB008	Mikulovice_69	..	1	2021	PapacScienceAdvances2021	Papac, Luka	Direct: IntCal20	3911	36	2026-1894 calBCE (3603¬±18 BP, MAMS-30488)	..	Czech_EBA_Unetice	Bohemia, Mikulovice	Czech Republic	49.992	15.7769	0	Repulldown on 3.2M snpset	1240K	1	MIB008	MIB008	0.682349	1.15783	970955	586986	..	M	Bohemia, Mikulovice Family B (11 members) (daughter-father: MIB003-MIB008 | father-son: MIB008-MIB064, MIB064-MIB004, MIB064-MIB066 | father-daughter: MIB066-MIB068 | son-mother: MIB066-MIB065, MIB067-MIB065 | siblings: MIB070-MIB071 | 2d: MIB072-MIB008, MIB003-MIB004, MIB003-MIB066, MIB003-MIB067, MIB003-MIB070, MIB003-MIB071, MIB008-MIB004, MIB008-MIB066, MIB008-MIB067, MIB008-MIB070, MIB008-MI…	22.3983	0	Lazaridis caller (2/7/2021) based on Yfull 8.09 running directly on the bam	R-L2	R1b1a1b1a1a2b1	..	..	R1b1a1b1a1a2b1 (xZ2105)	..	H	..	..	..	..	0.002	0.667	[0,0.008]	..
KO1013	IA	KO1013	Kol√≠n I_4332-I	..	1	2021	PapacScienceAdvances2021	Papac, Luka	Direct: IntCal20	3914	41	2029-1893 calBCE (3605¬±24 BP, MAMS-30789)	..	Czech_EBA_Unetice	Bohemia, Kol√≠n I	Czech Republic	50.0333	15.1681	0	Repulldown on 3.2M snpset	1240K	1	KO1013	KO1013	0.525779	0.873091	978774	596740	..	F	Bohemia, Kol√≠n I Family C (2 members) (2d: KO1013-KO1014)	0	0	n/a (female)	n/a (female)	n/a (female)	n/a (female)	n/a (female)	n/a (female)	..	H3d	..	..	..	..	n/a (female)	n/a (female)	n/a (female)	..
KO1014	IA	KO1014	Kol√≠n I_4332-II	..	1	2021	PapacScienceAdvances2021	Papac, Luka	Context - Archaeological (Associated individuals in grave) [KO1013]	3915	38	2030-1900 BCE	..	Czech_EBA_Unetice	Bohemia, Kol√≠n I	Czech Republic	50.0333	15.1681	0	Repulldown on 3.2M snpset	1240K	1	KO1014	KO1014	0.488947	0.824673	830417	511751	..	M	Bohemia, Kol√≠n I Family C (2 members) (2d: KO1013-KO1014)	9.879	0	Lazaridis caller (2/7/2021) based on Yfull 8.09 running directly on the bam	R-Z645	R1a1a1	..	..	R1a - Z645	..	HV	..	..	..	..	0.006	1.2	[0,0.016]	..
MIB072	IA	MIB072	Mikulovice_71	..	1	2021	PapacScienceAdvances2021	Papac, Luka	Direct: IntCal20	3918	44	2032-1891 calBCE (3608¬±26 BP, CRL-20093)	..	Czech_EBA_Unetice	Bohemia, Mikulovice	Czech Republic	49.992	15.7769	0	Repulldown on 3.2M snpset	1240K	1	MIB072	MIB072	0.460423	0.782852	883070	551310	..	M	Bohemia, Mikulovice Family B (11 members) (daughter-father: MIB003-MIB008 | father-son: MIB008-MIB064, MIB064-MIB004, MIB064-MIB066 | father-daughter: MIB066-MIB068 | son-mother: MIB066-MIB065, MIB067-MIB065 | siblings: MIB070-MIB071 | 2d: MIB072-MIB008, MIB003-MIB004, MIB003-MIB066, MIB003-MIB067, MIB003-MIB070, MIB003-MIB071, MIB008-MIB004, MIB008-MIB066, MIB008-MIB067, MIB008-MIB070, MIB008-MI…	0	0	Lazaridis caller (2/7/2021) based on Yfull 8.09 running directly on the bam	R-L2	R1b1a1b1a1a2b1	..	..	R1b - P312	..	U5b2b2	..	..	..	..	0.015	1.875	[0,0.031]	..
BNL008	IA	BNL008	Brand√Ωs nad Labem_690-1	..	1	2021	PapacScienceAdvances2021	Papac, Luka	Direct: IntCal20	3926	45	2112-1892 calBCE (3615¬±26 BP, MAMS-30778)	..	Czech_EBA_Unetice	Bohemia, Brand√Ωs nad Labem	Czech Republic	50.1742	14.6465	0	Repulldown on 3.2M snpset	1240K	1	BNL008	BNL008	0.958643	1.64926	1200880	735867	..	F	Bohemia, Brand√Ωs nad Labem Family B (3 members) (2/3d: BNL010-BNL008, BNL008-BNL009)	0	0	n/a (female)	n/a (female)	n/a (female)	n/a (female)	n/a (female)	n/a (female)	..	J1c	..	..	..	..	n/a (female)	n/a (female)	n/a (female)	..
MIS007	IA	MIS007	Mikulovice_72	..	1	2021	PapacScienceAdvances2021	Papac, Luka	Direct: IntCal20	3927	42	2108-1893 calBCE (3616¬±24 BP, CRL-20094)	..	Czech_EBA_Unetice	Bohemia, Mikulovice	Czech Republic	49.992	15.7769	0	Repulldown on 3.2M snpset	1240K	1	MIS007	MIS007	0.02194	0.03479	66417	40135	..	F	n/a (No relatives detected)	n/a (too few SNPs)	n/a (too few SNPs)	n/a (female)	n/a (female)	n/a (female)	n/a (female)	n/a (female)	n/a (female)	..	..	..	..	..	..	n/a (female)	n/a (female)	n/a (female)	..
VLI060	IA	VLI060	Vlinƒõves_H437-1	..	1	2021	PapacScienceAdvances2021	Papac, Luka	Context - Archaeological (Associated individuals in grave) [VLI065]	3930	92	2140-1820 BCE	..	Czech_EBA_Unetice	Bohemia, Vlinƒõves	Czech Republic	50.3659	14.4466	0	Repulldown on 3.2M snpset	1240K	1	VLI060	VLI060	0.343307	0.591941	680550	434351	..	F	n/a (No relatives detected)	4.428	0	n/a (female)	n/a (female)	n/a (female)	n/a (female)	n/a (female)	n/a (female)	..	T1a1	..	..	..	..	n/a (female)	n/a (female)	n/a (female)	..
MIB069	IA	MIB069	Mikulovice_65	..	1	2021	PapacScienceAdvances2021	Papac, Luka	Direct: IntCal20	3931	47	2116-1893 calBCE (3619¬±27 BP, CRL-19443)	..	Czech_EBA_Unetice	Bohemia, Mikulovice	Czech Republic	49.992	15.7769	0	Repulldown on 3.2M snpset	1240K	1	MIB069	MIB069	0.404049	0.697947	805406	513031	..	F	n/a (No relatives detected)	0	0	n/a (female)	n/a (female)	n/a (female)	n/a (female)	n/a (female)	n/a (female)	..	U5b2b4	..	..	..	..	n/a (female)	n/a (female)	n/a (female)	..
MIG009	IA	MIG009	Mikulovice_97b	..	1	2021	PapacScienceAdvances2021	Papac, Luka	Direct: IntCal20	3932	37	2035-1900 calBCE (3621¬±19 BP, MAMS-30492)	..	Czech_EBA_Unetice	Bohemia, Mikulovice	Czech Republic	49.992	15.7769	0	Repulldown on 3.2M snpset	1240K	1	MIG009	MIG009	0.024489	0.041253	72967	46880	..	M	Bohemia, Mikulovice Family D (3 members) (1d: MIG010-MIG008 | 2d: MIG008-MIG009)	n/a (too few SNPs)	n/a (too few SNPs)	Lazaridis caller (2/7/2021) based on Yfull 8.09 running directly on the bam	F	F	..	..	R1b1a1b	..	J1c1b1a1	..	..	..	..	n/a (failed)	n/a (failed)	n/a (failed)	..
VLI065	IA	VLI065	Vlinƒõves_H437-2	..	1	2021	PapacScienceAdvances2021	Papac, Luka	Direct: IntCal20	3936	80	2140-1780 calBCE (3618¬±52 BP, UBA-27396)	..	Czech_EBA_Unetice	Bohemia, Vlinƒõves	Czech Republic	50.3659	14.4466	0	Repulldown on 3.2M snpset	1240K	1	VLI065	VLI065	0.283295	0.496452	598935	389427	..	F	n/a (No relatives detected)	n/a (too few SNPs)	n/a (too few SNPs)	n/a (female)	n/a (female)	n/a (female)	n/a (female)	n/a (female)	n/a (female)	..	H2b	..	..	..	..	n/a (female)	n/a (female)	n/a (female)	..
CHL003	IA	CHL003	Chleby_2038	..	1	2021	PapacScienceAdvances2021	Papac, Luka	Direct: IntCal20	3937	50	2121-1895 calBCE (3623¬±28 BP, MAMS-40617)	..	Czech_EBA_Unetice	Bohemia, Chleby	Czech Republic	50.215	15.1191	0	Repulldown on 3.2M snpset	1240K	1	CHL003	CHL003	0.567071	0.930155	1007215	599834	..	M	Bohemia, Chleby Family A (4 members) (2d: CHL001-CHL006, CHL006-CHL008, CHL008-CHL003 | 2/3d: CHL006-CHL003)	0	0	Lazaridis caller (2/7/2021) based on Yfull 8.09 running directly on the bam	R-Z645	R1a1a1	..	..	R1a - Z645	..	U5a1g2	..	..	..	..	-0.001	-0.5	[0,0.003]	..
VLI045	IA	VLI045	Vlinƒõves_H395	..	1	2021	PapacScienceAdvances2021	Papac, Luka	Direct: IntCal20	3943	87	2194-1778 calBCE (3623¬±58 BP, UBA-27395)	..	Czech_EBA_Unetice	Bohemia, Vlinƒõves	Czech Republic	50.3659	14.4466	0	Repulldown on 3.2M snpset	1240K	1	VLI045	VLI045	0.911741	1.58872	1042658	645823	..	F	n/a (No relatives detected)	5.2252	0	n/a (female)	n/a (female)	n/a (female)	n/a (female)	n/a (female)	n/a (female)	..	J1c1b1a	..	..	..	..	n/a (female)	n/a (female)	n/a (female)	..
I13470	IA	I13470	23, P7A-38768 (773)	petrous	1	2021	PattersonNature2021	Pinhasi, Ron	Direct: IntCal20	3943	42	2122-1926 calBCE (3630¬±20 BP, PSUAMS-10091)	..	Czech_EBA_Unetice	Central Bohemia, Prague 5, Prague-Stod≈Ølky (Mal√° Ohrada site)	Czech Republic	50.045	14.3393	0	Repulldown on 3.2M snpset	1240K	1	S13470.Y1.E1.L1	Sargon_1240k_plus_half_S13470.Y1.E1.L1_20180831_HF5FKBGX7_1:Sargon_1240k_plus_half_S13470.Y1.E1.L1_20180831_HF5FKBGX7_2:Sargon_1240k_plus_half_S13470.Y1.E1.L1_20180831_HF5FKBGX7_3:Sargon_1240k_plus_half_S13470.Y1.E1.L1_20180831_HF5FKBGX7_4:Sargon_1240k_plus_half_S13470.Y1.E1.L1_20180911_HF552BGX7_1:Sargon_1240k_plus_half_S13470.Y1.E1.L1_20180911_HF552BGX7_2:Sargon_1240k_plus_half_S13470.Y1.E1.L1_…	2.27138	3.96197	1403604	833069	55.6	F	Czech Republic, Prague 5 - Mala Ohrada Family B (3 members) (I13470-I15646 have a mother-son relationship; I15646-I15643 have a 2d or 3d relationship)	4.4723	0	n/a (female)	n/a (female)	n/a (female)	n/a (female)	n/a (female)	n/a (female)	382.9	H	[0.989,1.000]	0.097	0.008	n/a (female)	n/a (female)	n/a (female)	n/a (female)	0.005
I13469	IA	I13469	18, P7A-38763 (772)	petrous	1	2021	PattersonNature2021	Pinhasi, Ron	Direct: IntCal20	3945	48	2127-1900 calBCE (3630¬±25 BP, PSUAMS-10015)	..	Czech_EBA_Unetice	Central Bohemia, Prague 5, Prague-Stod≈Ølky (Mal√° Ohrada site)	Czech Republic	50.045	14.3393	0	Repulldown on 3.2M snpset	1240K	1	S13469.Y1.E1.L1	Sargon_1240k_plus_half_S13469.Y1.E1.L1_20180831_HF5FKBGX7_1:Sargon_1240k_plus_half_S13469.Y1.E1.L1_20180831_HF5FKBGX7_2:Sargon_1240k_plus_half_S13469.Y1.E1.L1_20180831_HF5FKBGX7_3:Sargon_1240k_plus_half_S13469.Y1.E1.L1_20180831_HF5FKBGX7_4:Sargon_1240k_plus_half_S13469.Y1.E1.L1_20180911_HF552BGX7_1:Sargon_1240k_plus_half_S13469.Y1.E1.L1_20180911_HF552BGX7_2:Sargon_1240k_plus_half_S13469.Y1.E1.L1_…	2.25183	3.90818	1397503	804958	53.9	M	n/a (no relatives detected)	0	0	Lazaridis caller (12/6/2020) based on Yfull 8.09 running directly on the bam	I-S6635	I2a2a	..	..	..	344.8	J1c15	[0.994,1.000]	0.117	0.417	5950	0.0038	4.176	[0.002,0.006]	-0.003
CHL008	IA	CHL008	Chleby_2035	..	1	2021	PapacScienceAdvances2021	Papac, Luka	Context - Kinship (CHL003)	3960	64	2120-1900 BCE	..	Czech_EBA_Unetice	Bohemia, Chleby	Czech Republic	50.215	15.1191	0	Repulldown on 3.2M snpset	1240K	1	CHL008	CHL008	0.263218	0.454664	583334	374813	..	M	Bohemia, Chleby Family A (4 members) (2d: CHL001-CHL006, CHL006-CHL008, CHL008-CHL003 | 2/3d: CHL006-CHL003)	n/a (too few SNPs)	n/a (too few SNPs)	Lazaridis caller (2/7/2021) based on Yfull 8.09 running directly on the bam	R-Z645	R1a1a1	..	..	R1a - Z645	..	K1b2a	..	..	..	..	0.016	1.455	[0,0.038]	..
MIB077	IA	MIB077	Mikulovice_78	..	1	2021	PapacScienceAdvances2021	Papac, Luka	Direct: IntCal20	3961	52	2133-1932 calBCE (3641¬±24 BP, CRL-20099)	..	Czech_EBA_Unetice	Bohemia, Mikulovice	Czech Republic	49.992	15.7769	0	Repulldown on 3.2M snpset	1240K	1	MIB077	MIB077	0.047121	0.082281	136496	91071	..	F	Czech Republic cross-site Family A (43 members) (daughter-father: MIB037-MIB016, MIB062-MIB002, MIB053-MIB049 | daughter-mother: MIB045-MIB038, MIB024-MIB019, ROU004-ROU002 | son-mother: MIB059-MIB038, MIB053-MIB036, MIB073-MIB074, MIS001-MIB074 | brothers: MIB060-MIB061 | father-son: MIB051-MIB053, MIB086-MIS002, MIB086-MIB073, MIB086-MIS001, MIB076-MIB083 | father-daughter: MIB056-MIB057 | 1d: …	n/a (too few SNPs)	n/a (too few SNPs)	n/a (female)	n/a (female)	n/a (female)	n/a (female)	n/a (female)	n/a (female)	..	R0	..	..	..	..	n/a (female)	n/a (female)	n/a (female)	..
KNE003	IA	KNE003	Knƒõ≈æeves_2229	..	1	2021	PapacScienceAdvances2021	Papac, Luka	Direct: IntCal20	3971	51	2131-1946 calBCE (3648¬±19 BP, MAMS-30772)	..	Czech_EBA_Unetice	Bohemia, Knƒõ≈æeves	Czech Republic	50.1193	14.2671	0	Repulldown on 3.2M snpset	1240K	1	KNE003	KNE003	1.14629	1.90002	1326114	779195	..	F	Bohemia, Knƒõ≈æeves Family A (4 members) (mother-daughter: KNE004-KNE001, KNE004-KNE005 | 1d: KNE001-KNE005 | 2d: KNE004-KNE003, KNE003-KNE001, KNE003-KNE005)	8.3227	0	n/a (female)	n/a (female)	n/a (female)	n/a (female)	n/a (female)	n/a (female)	..	J1c	..	..	..	..	n/a (female)	n/a (female)	n/a (female)	..
BNL009	IA	BNL009	Brand√Ωs nad Labem_690-2	..	1	2021	PapacScienceAdvances2021	Papac, Luka	Direct: IntCal20	3975	55	2135-1941 calBCE (3649¬±24 BP, MAMS-30779)	..	Czech_EBA_Unetice	Bohemia, Brand√Ωs nad Labem	Czech Republic	50.1742	14.6465	0	Repulldown on 3.2M snpset	1240K	1	BNL009	BNL009	0.127683	0.2202	333506	217159	..	M	Bohemia, Brand√Ωs nad Labem Family B (3 members) (2/3d: BNL010-BNL008, BNL008-BNL009)	n/a (too few SNPs)	n/a (too few SNPs)	Lazaridis caller (2/7/2021) based on Yfull 8.09 running directly on the bam	R-Y61958	R1b1a1b1a1a2b1	..	..	R1b - P312	..	U5a1b	..	..	..	..	-0.003	-1	[0,0.003]	..
KNE007	IA	KNE007	Knƒõ≈æeves_2767	..	1	2021	PapacScienceAdvances2021	Papac, Luka	Direct: IntCal20	3977	53	2133-1947 calBCE (3651¬±20 BP, MAMS-30774)	..	Czech_EBA_Unetice	Bohemia, Knƒõ≈æeves	Czech Republic	50.1193	14.2671	0	Repulldown on 3.2M snpset	1240K	1	KNE007	KNE007	0.409287	0.681784	820808	506679	..	F	n/a (No relatives detected)	13.9441	0	n/a (female)	n/a (female)	n/a (female)	n/a (female)	n/a (female)	n/a (female)	..	T1a1	..	..	..	..	n/a (female)	n/a (female)	n/a (female)	..
KO7001	IA	KO7001	Kol√≠n VII_1409	..	1	2021	PapacScienceAdvances2021	Papac, Luka	Direct: IntCal20	3985	55	2135-1947 calBCE (3655¬±24 BP, MAMS-30792)	..	Czech_EBA_Unetice	Bohemia, Kol√≠n VII	Czech Republic	50.0089	15.2217	0	Repulldown on 3.2M snpset	1240K	1	KO7001	KO7001	0.544581	0.979244	859807	557081	..	M	Bohemia, Kol√≠n VII Family A (2 members) (2/3d: KO7003-KO7001)	4.4749	0	Lazaridis caller (2/7/2021) based on Yfull 8.09 running directly on the bam	R-Z283	R1a1a1	..	..	R1a - Z645	..	I4a	..	..	..	..	0.001	0.25	[0,0.009]	..
MIG011	IA	MIG011	Mikulovice_98	..	1	2021	PapacScienceAdvances2021	Papac, Luka	Direct: IntCal20	3990	55	2136-1949 calBCE (3658¬±24 BP, CRL-20114)	..	Czech_EBA_Unetice	Bohemia, Mikulovice	Czech Republic	49.992	15.7769	0	Repulldown on 3.2M snpset	1240K	1	MIG011	MIG011	0.320506	0.547811	697863	444306	..	F	n/a (No relatives detected)	22.91	0	n/a (female)	n/a (female)	n/a (female)	n/a (female)	n/a (female)	n/a (female)	..	R1b	..	..	..	..	n/a (female)	n/a (female)	n/a (female)	..
MIG010	IA	MIG010	Mikulovice_97c	..	1	2021	PapacScienceAdvances2021	Papac, Luka	Direct: IntCal20	3992	55	2135-1951 calBCE (3659¬±23 BP, CRL-20113)	..	Czech_EBA_Unetice	Bohemia, Mikulovice	Czech Republic	49.992	15.7769	0	Repulldown on 3.2M snpset	1240K	1	MIG010	MIG010	0.192457	0.335217	472766	309970	..	F	Bohemia, Mikulovice Family D (3 members) (1d: MIG010-MIG008 | 2d: MIG008-MIG009)	n/a (too few SNPs)	n/a (too few SNPs)	n/a (female)	n/a (female)	n/a (female)	n/a (female)	n/a (female)	n/a (female)	..	T2e	..	..	..	..	n/a (female)	n/a (female)	n/a (female)	..
KO1011	IA	KO1011	Kol√≠n I_4316	..	1	2021	PapacScienceAdvances2021	Papac, Luka	Direct: IntCal20	3993	56	2136-1950 calBCE (3660¬±25 BP, UGAMS-9622)	..	Czech_EBA_Unetice	Bohemia, Kol√≠n I	Czech Republic	50.0333	15.1681	0	Repulldown on 3.2M snpset	1240K	1	KO1011	KO1011	0.3497	0.598781	719701	455607	..	F	n/a (No relatives detected)	11.4329	0	n/a (female)	n/a (female)	n/a (female)	n/a (female)	n/a (female)	n/a (female)	..	W1c	..	..	..	..	n/a (female)	n/a (female)	n/a (female)	..
MIB078	IA	MIB078	Mikulovice_79	..	1	2021	PapacScienceAdvances2021	Papac, Luka	Direct: IntCal20	3993	56	2136-1950 calBCE (3660¬±25 BP, CRL-20100)	..	Czech_EBA_Unetice	Bohemia, Mikulovice	Czech Republic	49.992	15.7769	0	Repulldown on 3.2M snpset	1240K	1	MIB078	MIB078	0.037767	0.065393	111995	73902	..	F	Czech Republic cross-site Family A (43 members) (daughter-father: MIB037-MIB016, MIB062-MIB002, MIB053-MIB049 | daughter-mother: MIB045-MIB038, MIB024-MIB019, ROU004-ROU002 | son-mother: MIB059-MIB038, MIB053-MIB036, MIB073-MIB074, MIS001-MIB074 | brothers: MIB060-MIB061 | father-son: MIB051-MIB053, MIB086-MIS002, MIB086-MIB073, MIB086-MIS001, MIB076-MIB083 | father-daughter: MIB056-MIB057 | 1d: …	n/a (too few SNPs)	n/a (too few SNPs)	n/a (female)	n/a (female)	n/a (female)	n/a (female)	n/a (female)	n/a (female)	..	..	..	..	..	..	n/a (female)	n/a (female)	n/a (female)	..
BNL002	IA	BNL002	Brand√Ωs nad Labem_63-2	..	1	2021	PapacScienceAdvances2021	Papac, Luka	Context: Archaeological - Site/Context (Direct dates, same grave)	3995	55	2140-1950 BCE	..	Czech_EBA_Unetice	Bohemia, Brand√Ωs nad Labem	Czech Republic	50.1742	14.6465	0	Repulldown on 3.2M snpset	1240K	1	BNL002	BNL002	0.696371	1.16646	1081745	650848	..	M	Bohemia, Brand√Ωs nad Labem Family A (6 members) (father-son: BNL006-BNL007 | siblings: BNL001-BNL003 | 1d: BNL001-BNL007 | 2d: BNL002-BNL007 | 2/3d: BNL005-BNL002, BNL005-BNL006, BNL005-BNL007, BNL002-BNL001, BNL002-BNL003, BNL002-BNL006, BNL006-BNL003, BNL007-BNL001, BNL007-BNL003)	9.52849	0	Lazaridis caller (2/7/2021) based on Yfull 8.09 running directly on the bam	I-S6635	I2a2a	..	..	I2a2	..	U5a1c1	..	..	..	..	0.001	0.333	[0,0.007]	..
BNL003	IA	BNL003	Brand√Ωs nad Labem_63-3	..	1	2021	PapacScienceAdvances2021	Papac, Luka	Direct: IntCal20	3995	55	2136-1951 calBCE (3661¬±24 BP, MAMS-30776)	..	Czech_EBA_Unetice	Bohemia, Brand√Ωs nad Labem	Czech Republic	50.1742	14.6465	0	Repulldown on 3.2M snpset	1240K	1	BNL003	BNL003	0.922845	1.56547	1180252	709167	..	M	Bohemia, Brand√Ωs nad Labem Family A (6 members) (father-son: BNL006-BNL007 | siblings: BNL001-BNL003 | 1d: BNL001-BNL007 | 2d: BNL002-BNL007 | 2/3d: BNL005-BNL002, BNL005-BNL006, BNL005-BNL007, BNL002-BNL001, BNL002-BNL003, BNL002-BNL006, BNL006-BNL003, BNL007-BNL001, BNL007-BNL003)	4.79729	0	Lazaridis caller (2/7/2021) based on Yfull 8.09 running directly on the bam	I-S6635	I2a2a	..	..	I2a2	..	U5b2a2a	..	..	..	..	0.004	1.333	[0,0.01]	..
BNL004	IA	BNL004	Brand√Ωs nad Labem_63-4	..	1	2021	PapacScienceAdvances2021	Papac, Luka	Context: Archaeological - Site/Context (Direct dates, same grave)	3995	55	2140-1950 BCE	..	Czech_EBA_Unetice	Bohemia, Brand√Ωs nad Labem	Czech Republic	50.1742	14.6465	0	Repulldown on 3.2M snpset	1240K	1	BNL004	BNL004	0.978945	1.61122	1254060	729345	..	M	n/a (No relatives detected)	4.3064	0	Lazaridis caller (2/7/2021) based on Yfull 8.09 running directly on the bam	R-Z645	R1a1a1	..	..	R1a - Z645	..	T2b	..	..	..	..	0.005	1.667	[0,0.011]	..
ROU003	IA	ROU003	Roudnice nad Labem_1-3	..	1	2021	PapacScienceAdvances2021	Papac, Luka	Context - Kinship (1d relationship with ROU002)	3995	49	2130-1960 BCE	..	Czech_EBA_Unetice	Bohemia, Roudnice nad Labem	Czech Republic	50.4168	14.2455	0	Repulldown on 3.2M snpset	1240K	1	ROU003	ROU003	0.401526	0.677292	809407	504434	..	F	Czech Republic cross-site Family A (43 members) (daughter-father: MIB037-MIB016, MIB062-MIB002, MIB053-MIB049 | daughter-mother: MIB045-MIB038, MIB024-MIB019, ROU004-ROU002 | son-mother: MIB059-MIB038, MIB053-MIB036, MIB073-MIB074, MIS001-MIB074 | brothers: MIB060-MIB061 | father-son: MIB051-MIB053, MIB086-MIS002, MIB086-MIB073, MIB086-MIS001, MIB076-MIB083 | father-daughter: MIB056-MIB057 | 1d: …	4.4523	0	n/a (female)	n/a (female)	n/a (female)	n/a (female)	n/a (female)	n/a (female)	..	U5b1c2	..	..	..	..	n/a (female)	n/a (female)	n/a (female)	..
ROU004	IA	ROU004	Roudnice nad Labem_1-4	..	1	2021	PapacScienceAdvances2021	Papac, Luka	Context: Relative - Kinship with ROU002	3995	49	2130-1960 BCE	..	Czech_EBA_Unetice	Bohemia, Roudnice nad Labem	Czech Republic	50.4168	14.2455	0	Repulldown on 3.2M snpset	1240K	1	ROU004	ROU004	0.533197	0.890301	955138	581616	..	F	Czech Republic cross-site Family A (43 members) (daughter-father: MIB037-MIB016, MIB062-MIB002, MIB053-MIB049 | daughter-mother: MIB045-MIB038, MIB024-MIB019, ROU004-ROU002 | son-mother: MIB059-MIB038, MIB053-MIB036, MIB073-MIB074, MIS001-MIB074 | brothers: MIB060-MIB061 | father-son: MIB051-MIB053, MIB086-MIS002, MIB086-MIB073, MIB086-MIS001, MIB076-MIB083 | father-daughter: MIB056-MIB057 | 1d: …	4.7419	0	n/a (female)	n/a (female)	n/a (female)	n/a (female)	n/a (female)	n/a (female)	..	U5b1c2	..	..	..	..	n/a (female)	n/a (female)	n/a (female)	..
NIEcap3a	H	NIEcap3	tooth42	tooth	1	2018	SullivanScienceAdvances2018	Maixner, Frank	Context: Archaeological - Period	1345	14	580-630 CE	..	Germany_EarlyMedieval_Alemanic_Byzantine	Niederstotzingen, Southern Germany	Germany	48.5411	10.2331	0	Repulldown on 3.2M snpset	1240K	1	Nieder2s	aln.sort.rmdupse.md_no1kgvar_rg.	0.37424	0.498178	727044	440481	..	M	Germany, Niederstotzingen Family A (5 members) (NIEcap9-NIEcap1-NIEcap6 are grandfather-father-son; NIEcap4 is NIEcap9's brother; NIEcap3 is NIEcap1's brother)	n/a (too few SNPs)	n/a (too few SNPs)	Lazaridis caller (2/7/2021) based on Yfull 8.09 running directly on the bam	R-FGC23165	R1b1a1b1a1a1c2b2b1a1a	..	..	..	103.72	K1a	..	..	..	..	0.014507	..	..	-0.043
NIEcap12c	H	NIEcap4	tooth34	tooth	1	2018	SullivanScienceAdvances2018	Maixner, Frank	Context: Archaeological - Period	1345	14	580-630 CE	..	Germany_EarlyMedieval_Alemanic_Byzantine	Niederstotzingen, Southern Germany	Germany	48.5411	10.2331	0	Repulldown on 3.2M snpset	1240K	1	Nieder9s	aln.sort.rmdupse.md_no1kgvar_rg.	0.214494	0.305517	465120	282311	..	M	Germany, Niederstotzingen Family A (5 members) (NIEcap9-NIEcap1-NIEcap6 are grandfather-father-son; NIEcap4 is NIEcap9's brother; NIEcap3 is NIEcap1's brother)	n/a (too few SNPs)	n/a (too few SNPs)	Lazaridis caller (2/7/2021) based on Yfull 8.09 running directly on the bam	R-FGC23165	R1b1a1b1a1a1c2b2b1a1a	..	..	..	24.77	U5a1a1	..	..	..	..	0.000982	..	..	0.006
NIEcap6	H	NIEcap6	tooth36	tooth	1	2018	SullivanScienceAdvances2018	Maixner, Frank	Context: Archaeological - Period	1345	14	580-630 CE	..	Germany_EarlyMedieval_Alemanic_Langobardian	Niederstotzingen, Southern Germany	Germany	48.5411	10.2331	0	Repulldown on 3.2M snpset	1240K	1	Nieder6s	aln.sort.rmdupse.md_no1kgvar_rg.	0.23213	0.326257	504683	310444	..	M	Germany, Niederstotzingen Family A (5 members) (NIEcap9-NIEcap1-NIEcap6 are grandfather-father-son; NIEcap4 is NIEcap9's brother; NIEcap3 is NIEcap1's brother)	n/a (too few SNPs)	n/a (too few SNPs)	Lazaridis caller (12/6/2020) based on Yfull 8.09 running directly on the bam	R-Z330	R1b1a1b1a1a1c2b	..	..	..	278.7	H65a	..	..	..	..	-0.00068	..	..	-0.056
NIEcap12a	H	NIEcap4	tooth34	tooth	1	2018	SullivanScienceAdvances2018	Maixner, Frank	Context: Archaeological - Period	1345	14	580-630 CE	..	Germany_EarlyMedieval_Alemanic_Byzantine	Niederstotzingen, Southern Germany	Germany	48.5411	10.2331	0	Repulldown on 3.2M snpset	1240K	1	Nieder3A	aln.sort.rmdupse.md_no1kgvar_rg.	0.040915	0.057018	86719	51590	..	M	Germany, Niederstotzingen Family A (5 members) (NIEcap9-NIEcap1-NIEcap6 are grandfather-father-son; NIEcap4 is NIEcap9's brother; NIEcap3 is NIEcap1's brother)	n/a (too few SNPs)	n/a (too few SNPs)	Lazaridis caller (2/7/2021) based on Yfull 8.09 running directly on the bam	R-M269	R1b1a1b	..	..	..	8.01	H10e1	..	..	..	..	..	..	..	0.128
I12927	H	I12927	TB 125, Sk 11323	petrous	1	2021	PattersonNature2021	Booth, Tom	Context: Archaeological - Period	1825	43	50-200 CE	..	England_LIA	England, Gloucestershire, Bishop's Cleeve, Cleevelands	United Kingdom	51.9524	-2.07873	0	Repulldown on 3.2M snpset	1240K	1	S12927.Y1.E1.L1	Ennis_1240k_plus_half_S12927.Y1.E1.L1_20180731_H3L3NBGX7_1:Ennis_1240k_plus_half_S12927.Y1.E1.L1_20180731_H3L3NBGX7_2:Ennis_1240k_plus_half_S12927.Y1.E1.L1_20180731_H3L3NBGX7_3:Ennis_1240k_plus_half_S12927.Y1.E1.L1_20180731_H3L3NBGX7_4:Ennis_1240k_plus_half_S12927.Y1.E1.L1_20180806_HG5YVBGX7_1:Ennis_1240k_plus_half_S12927.Y1.E1.L1_20180806_HG5YVBGX7_2:Ennis_1240k_plus_half_S12927.Y1.E1.L1_2018080…	1.68054	2.90274	1385063	815459	51	M	n/a (no relatives detected)	4.061	0	Lazaridis caller (2/7/2021) based on Yfull 8.09 running directly on the bam	R-S1088	R1b1a1b1a1a2c1a6a1	Patterson2021inPreparation with ISOGG version v15.73 (automated calling followed by manual checking)	R-S1088	R1b1a1b1a1a2c1a6a1	522.4	U5b3b1	[0.990,0.999]	0.138	0.402	5331	0.00348	3.48	[0.002,0.005]	-0.009
I12931	H	I12931	TB 131, Sk 10540	petrous	1	2021	PattersonNature2021	Booth, Tom	Context: Archaeological - Period	1825	43	50-200 CE	..	England_LIA	England, Gloucestershire, Bishop's Cleeve, Cleevelands	United Kingdom	51.9524	-2.07873	0	Repulldown on 3.2M snpset	1240K	1	S12931.Y1.E1.L1	Ennis_1240k_plus_half_S12931.Y1.E1.L1_20180731_H3L3NBGX7_1:Ennis_1240k_plus_half_S12931.Y1.E1.L1_20180731_H3L3NBGX7_2:Ennis_1240k_plus_half_S12931.Y1.E1.L1_20180731_H3L3NBGX7_3:Ennis_1240k_plus_half_S12931.Y1.E1.L1_20180731_H3L3NBGX7_4:Ennis_1240k_plus_half_S12931.Y1.E1.L1_20180806_HG5YVBGX7_1:Ennis_1240k_plus_half_S12931.Y1.E1.L1_20180806_HG5YVBGX7_2:Ennis_1240k_plus_half_S12931.Y1.E1.L1_2018080…	0.704502	1.2007	1109421	682678	52.2	M	n/a (no relatives detected)	0	0	Lazaridis caller (2/7/2021) based on Yfull 8.09 running directly on the bam	I-Z105	I2a1a1a1a1a1~	Patterson2021inPreparation with ISOGG version v15.73 (automated calling followed by manual checking)	I-Z105	I2a1a1a1a1a1~	198.5	H6a2	[0.984,0.997]	0.127	0.386	2130	0.00441	2.45	[0.001,0.008]	-0.012
I12932	H	I12932	TB 132, Sk 10538	petrous	1	2021	PattersonNature2021	Booth, Tom	Context: Archaeological - Period	1825	43	50-200 CE	..	England_LIA	England, Gloucestershire, Bishop's Cleeve, Cleevelands	United Kingdom	51.9524	-2.07873	0	Repulldown on 3.2M snpset	1240K	1	S12932.Y1.E1.L1	Ennis_1240k_plus_half_S12932.Y1.E1.L1_20180731_H3L3NBGX7_1:Ennis_1240k_plus_half_S12932.Y1.E1.L1_20180731_H3L3NBGX7_2:Ennis_1240k_plus_half_S12932.Y1.E1.L1_20180731_H3L3NBGX7_3:Ennis_1240k_plus_half_S12932.Y1.E1.L1_20180731_H3L3NBGX7_4:Ennis_1240k_plus_half_S12932.Y1.E1.L1_20180806_HG5YVBGX7_1:Ennis_1240k_plus_half_S12932.Y1.E1.L1_20180806_HG5YVBGX7_2:Ennis_1240k_plus_half_S12932.Y1.E1.L1_2018080…	1.73077	3.01685	1369726	827241	50.5	F	n/a (no relatives detected)	0	0	n/a (female)	n/a (female)	n/a (female)	n/a (female)	n/a (female)	n/a (female)	532.7	H1bs	[0.987,0.999]	0.129	0.01	n/a (female)	n/a (female)	n/a (female)	n/a (female)	-0.006
I14550	H	I14550	TB 169, HATMP100348.3 (Grave 3)	petrous	1	2021	PattersonNature2021	Booth, Tom	Context: Archaeological - Period	1850	462	700 BCE - 900 CE	..	England_IA_EarlyMedieval	England, Sussex, Brighton, Slonk Hill	United Kingdom	50.8449	-0.266087	0	Repulldown on 3.2M snpset	1240K	1	S14550.Y1.E1.L1	Organian_1240k_plus_half_S14550.Y1.E1.L1_20181219_HFWFGBGX9_1:Organian_1240k_plus_half_S14550.Y1.E1.L1_20181219_HFWFGBGX9_2:Organian_1240k_plus_half_S14550.Y1.E1.L1_20181219_HFWFGBGX9_3:Organian_1240k_plus_half_S14550.Y1.E1.L1_20181219_HFWFGBGX9_4:Organian_1240k_plus_half_S14550.Y1.E1.L1_20190110_HGLJ3BGX9_1:Organian_1240k_plus_half_S14550.Y1.E1.L1_20190110_HGLJ3BGX9_2:Organian_1240k_plus_half_S1…	2.01422	3.42754	1341227	788189	54.1	F	n/a (no relatives detected)	0	0	n/a (female)	n/a (female)	n/a (female)	n/a (female)	n/a (female)	n/a (female)	379.6	H3+152	[0.986,1.000]	0.099	0.008	n/a (female)	n/a (female)	n/a (female)	n/a (female)	-0.004
I2824	H	I2824	GENSCOT46, Find no. 35, Sk II	petrous	1	2021	PattersonNature2021	Armit, Ian	Direct: IntCal20	1908	43	41 calBCE - 121 calCE (1977¬±29 BP, SUERC-68706)	..	Scotland_LIA	Scotland, Isle of Harris, Northton	United Kingdom	57.81	-7.094	0	Repulldown on 3.2M snpset	1240K	3	I2824_anew	SRC-0-cyg1__S2824.E1.L4__half:SRC-1-cai1__S2824.E1.L2__half:SRC-2-cyg1__S2824.E1.L3__half	0.0687	0.116082	197519	126905	..	M	n/a (no relatives detected)	n/a (too few SNPs)	n/a (too few SNPs)	Lazaridis caller (12/6/2020) based on Yfull 8.09 running directly on the bam	R-M269	R1b1a1b	Patterson2021inPreparation with ISOGG version v15.73 (automated calling followed by manual checking)	R-M269	R1b1a1b	25.8896	H13a1a	[0.973,0.995]	..	..	..	-0.015622	-0.317965	[0,0.081]	0.067
I3568	H	I3568	GENSCOT94	petrous	1	2021	PattersonNature2021	Armit, Ian	Direct: IntCal20	1912	42	42 calBCE - 119 calCE (1980¬±28 BP, SUERC-73992)	..	Scotland_LIA	Scotland, Highland, Applecross	United Kingdom	57.433	-5.81519	0	1240K pulldown padded to 3.2M snpset	1240K	1	I3568	SRC-0-jye1__S3568.E1.L1__half:SRC-1-jye2__S3568.E1.L1__half:SRC-2-jye3__S3568.E1.L1__half:SRC-3-jye4__S3568.E1.L1__half	4.334	4.334	..	788247	..	M	n/a (no relatives detected)	0	0	Lazaridis caller (12/6/2020) based on Yfull 8.09 running directly on the bam	R-A14	R1b1a1b1a1a2c1a4b2b1	Patterson2021inPreparation with ISOGG version v15.73 (automated calling followed by manual checking)	R-A14	R1b1a1b1a1a2c1a4b2b1	1100	H7a1	[0.990,0.998]	0.076	0.422	5140	0.002861	3.69058	[0.001,0.004]	-0.009
I16504	H	I16504	Y122; No. 19; DKQ(F); JPO/JDM; GENLAB 363	tooth (premolar)	1	2021	PattersonNature2021	Armit, Ian	Direct: IntCal20	1916	40	42 calBCE - 116 calCE (1983¬±24 BP, SUERC-97411)	..	Scotland_IA	Scotland, East Lothian, Broxmouth	United Kingdom	55.9885	-2.48066	0	Repulldown on 3.2M snpset	1240K	1	S16504.Y1.E1.L1	Reman_1240k_plus_half_S16504.Y1.E1.L1_20190426_HFC55BGXB_1:Reman_1240k_plus_half_S16504.Y1.E1.L1_20190426_HFC55BGXB_2:Reman_1240k_plus_half_S16504.Y1.E1.L1_20190426_HFC55BGXB_3:Reman_1240k_plus_half_S16504.Y1.E1.L1_20190426_HFC55BGXB_4:Reman_1240k_plus_half_S16504.Y1.E1.L1_20190508_HCFM3BGXB_1:Reman_1240k_plus_half_S16504.Y1.E1.L1_20190508_HCFM3BGXB_2:Reman_1240k_plus_half_S16504.Y1.E1.L1_2019050…	0.670645	1.0894	1121128	660170	62.8	M	n/a (no relatives detected)	0	0	Lazaridis caller (12/6/2020) based on Yfull 8.09 running directly on the bam	R-Z251	R1b1a1b1a1a2c1	Patterson2021inPreparation with ISOGG version v15.73 (automated calling followed by manual checking)	R-Z251	R1b1a1b1a1a2c1	195.1	H1as	[0.963,0.988]	0.029	0.404	1824	0.00239	1.494	[0,0.006]	-0.021
I27385	H	I27385	GENLAB 394	petrous	1	2021	PattersonNature2021	Armit, Ian	Direct: IntCal20	1916	42	43 calBCE - 117 calCE (1984¬±28 BP, SUERC-50519)	..	Scotland_LIA	Scotland, West Lothian, House of Binns	United Kingdom	55.9895	-3.52552	0	Repulldown on 3.2M snpset	1240K	1	I27385	Tower.9_SQ_1240k_plus_half_S27385.Y1.E1.L1_20210331_HG2KLCCX2_1:Tower.9_SQ_1240k_plus_half_S27385.Y1.E1.L1_20210331_HG2KLCCX2_2:Tower.9_SQ_1240k_plus_half_S27385.Y1.E1.L1_20210331_HG2KLCCX2_3:Tower.9_SQ_1240k_plus_half_S27385.Y1.E1.L1_20210331_HG2VVCCX2_7:Tower.9_SQ_1240k_plus_half_S27385.Y1.E1.L1_20210331_HG2VVCCX2_8	1.90141	3.195	1427281	833442	50.6	M	n/a (no relatives detected)	4.1284	0	Lazaridis caller (5/24/2021) based on Yfull 8.09 running directly on the bam	R-Z2186	R1b1a1b1a1a2c1	Patterson2021inPreparation with ISOGG version v15.73 (automated calling followed by manual checking)	R-Z2186	R1b1a1b1a1a2c1	178	T2b19	[0.976,0.991]	0.159	0.429	6181	0.005	4.847	[0.003,0.007]	..
I21302	H	I21302	GENLAB 41; Group V 76.AA.165/3674	petrous	1	2021	PattersonNature2021	Armit, Ian	Direct: IntCal20	1922	43	46 calBCE - 117 calCE (1989¬±30 BP, SUERC-94994)	..	England_LIA	England, South Somerset, South Cadbury	United Kingdom	51.0128	-2.3152	0	Repulldown on 3.2M snpset	1240K	1	S21302.Y1.E3.L1	Makulls_1240K+_half_S21302.Y1.E3.L1_20201113_HFF7YCCX2_1:Makulls_1240K+_half_S21302.Y1.E3.L1_20201113_HFF7YCCX2_2:Makulls_1240K+_half_S21302.Y1.E3.L1_20201113_HFF7YCCX2_3	1.62537	2.804	1296592	754414	53.1	M	n/a (no relatives detected)	0	0	Lazaridis caller (2/7/2021) based on Yfull 8.09 running directly on the bam	R-Z251	R1b1a1b1a1a2c1	Patterson2021inPreparation with ISOGG version v15.73 (automated calling followed by manual checking)	R-Z251	R1b1a1b1a1a2c1	169.4	K1a+195	[0.956,0.983]	0.085	0.431	4744	0.009	5.713	[0.006,0.012]	..
I18599	H	I18599	GENLAB381; K2114/H	petrous	1	2021	PattersonNature2021	Legge, Michael	Direct: IntCal20	1924	40	43 calBCE - 110 calCE (1990¬±25 BP, PSUAMS-7826)	..	England_LIA	England, Kent, Sittingbourne, Highsted	United Kingdom	51.3233	0.73696	0	Repulldown on 3.2M snpset	1240K	1	S18599.Y1.E1.L1	Ponea_1240k_plus_half_S18599.Y1.E1.L1_20190919_H3WMLCCX2_5:Ponea_1240k_plus_half_S18599.Y1.E1.L1_20190919_H3WMLCCX2_6	1.40754	2.47269	1093050	667117	50.9	F	n/a (no relatives detected)	0	0	n/a (female)	n/a (female)	n/a (female)	n/a (female)	n/a (female)	n/a (female)	229	H	[0.987,0.999]	0.116	0.0151091	n/a (female)	n/a (female)	n/a (female)	n/a (female)	-0.012
I22062	H	I22062	SKP06 SK686AA	petrous	1	2021	PattersonNature2021	Speed, Greg	Direct: IntCal20	1930	44	50 calBCE - 116 calCE (1997¬±31 BP, SUERC-52038)	..	England_EastYorkshire_LIA	England, East Riding of Yorkshire, Thornholme, Town Pasture	United Kingdom	54.0559	-0.307592	0	Repulldown on 3.2M snpset	1240K	1	I22062	Kerelian_1240K+_half_S22062.Y1.E1.L1_20200826_H73FCCCX2_1:Kerelian_1240K+_half_S22062.Y1.E1.L1_20200826_H73FCCCX2_2:Kerelian_1240K+_half_S22062.Y1.E1.L1_20200826_H73MMCCX2_5:Kerelian_1240K+_half_S22062.Y1.E1.L1_20200826_H73MMCCX2_6:Kerelian_1240K+_half_S22062.Y1.E1.L1_20200826_H73MMCCX2_7:Kerelian_1240K+_half_S22062.Y1.E1.L1_20200826_H73MMCCX2_8	1.7788	2.989	1345900	787101	53.8	M	n/a (no relatives detected)	0	0	Lazaridis caller (2/7/2021) based on Yfull 8.09 running directly on the bam	R-DF13	R1b1a1b1a1a2c1	Patterson2021inPreparation with ISOGG version v15.73 (automated calling followed by manual checking)	R-DF13	R1b1a1b1a1a2c1	149.2	K1a+195	[0.986,0.998]	0.073	0.428	5559	0.006	4.854	[0.004,0.009]	..
I27384	H	I27384	GENLAB 393	petrous	1	2021	PattersonNature2021	Armit, Ian	Direct: IntCal20	1945	42	90 calBCE - 110 calCE (2010¬±30 BP, SUERC-50518)	..	Scotland_LIA	Scotland, West Lothian, House of Binns	United Kingdom	55.9895	-3.52552	0	Repulldown on 3.2M snpset	1240K	1	I27384	Tower.9_SQ_1240k_plus_half_S27384.Y1.E1.L1_20210331_HG2KLCCX2_1:Tower.9_SQ_1240k_plus_half_S27384.Y1.E1.L1_20210331_HG2KLCCX2_2:Tower.9_SQ_1240k_plus_half_S27384.Y1.E1.L1_20210331_HG2KLCCX2_3:Tower.9_SQ_1240k_plus_half_S27384.Y1.E1.L1_20210331_HG2VVCCX2_7:Tower.9_SQ_1240k_plus_half_S27384.Y1.E1.L1_20210331_HG2VVCCX2_8	0.825147	1.386	1128896	688587	47.5	M	n/a (no relatives detected)	0	0	Lazaridis caller (5/24/2021) based on Yfull 8.09 running directly on the bam	R-DF13	R1b1a1b1a1a2c1	Patterson2021inPreparation with ISOGG version v15.73 (automated calling followed by manual checking)	R-DF13	R1b1a1b1a1a2c1	127.9	H2a2a1g	[0.960,0.984]	0.203	0.419	2466	0.004	2.518	[0.001,0.008]	..
I14552_d	H	I14552	TB 171, R3207	petrous	1	2021	PattersonNature2021	Booth, Tom	Direct: IntCal20	1947	42	92 calBCE - 110 calCE (2012¬±30 BP, SUERC-70741)	..	England_LIA	England, Sussex, Brighton, Moulsecoomb	United Kingdom	50.8456	-0.11145	0	Repulldown on 3.2M snpset	1240K	1	S14552.Y1.E1.L1	Organian_1240k_plus_half_S14552.Y1.E1.L1_20181219_HFWFGBGX9_1:Organian_1240k_plus_half_S14552.Y1.E1.L1_20181219_HFWFGBGX9_2:Organian_1240k_plus_half_S14552.Y1.E1.L1_20181219_HFWFGBGX9_3:Organian_1240k_plus_half_S14552.Y1.E1.L1_20181219_HFWFGBGX9_4:Organian_1240k_plus_half_S14552.Y1.E1.L1_20190110_HGLJ3BGX9_1:Organian_1240k_plus_half_S14552.Y1.E1.L1_20190110_HGLJ3BGX9_2:Organian_1240k_plus_half_S1…	0.098245	0.169665	250810	157323	60.1	M	n/a (no relatives detected)	..	..	Lazaridis caller (5/24/2021) based on Yfull 8.09 running directly on the bam	R-M269	R1b1a1b	..	..	..	271.343	J1c2	..	..	0.393624	93	n/a (<200 SNPs)	n/a (<200 SNPs)	n/a (<200 SNPs)	..
I11631	H	I11631	TL-M3A-16_G1091	tooth	1	2021	PattersonNature2021	Altena, Eveline	Direct: IntCal20	1950	42	95 calBCE - 109 calCE (2015¬±30 BP, Poz-101607)	..	Netherlands_ERoman	Gelderland, Tiel-Medel-De Reth	Netherlands	51.918	5.451	0	Repulldown on 3.2M snpset	1240K	1	S11631.Y1.E1.L1	Illyrian_1240k_plus_half_S11631.Y1.E1.L1_20180511_HN235BGX5_1:Illyrian_1240k_plus_half_S11631.Y1.E1.L1_20180511_HN235BGX5_2:Illyrian_1240k_plus_half_S11631.Y1.E1.L1_20180511_HN235BGX5_3:Illyrian_1240k_plus_half_S11631.Y1.E1.L1_20180511_HN235BGX5_4:Illyrian_1240k_plus_half_S11631.Y1.E1.L1_20180521_HLTNVBGX5_1:Illyrian_1240k_plus_half_S11631.Y1.E1.L1_20180521_HLTNVBGX5_2:Illyrian_1240k_plus_half_S1…	0.024004	0.040375	71462	45974	44.2	M	n/a (no relatives detected)	n/a (too few SNPs)	n/a (too few SNPs)	Lazaridis caller (12/6/2020) based on Yfull 8.09 running directly on the bam	R-M269	R1b1a1b	..	..	..	132.3	T2b	[0.997,1]	0.117	0.391	5	n/a (<200 SNPs)	n/a (<200 SNPs)	n/a (<200 SNPs)	0.049
I5365	H	I5365	SB601A	hair	1	2021	PattersonNature2021	Brace, Selina	Direct: IntCal20	1960	45	103 calBCE - 107 calCE (2023¬±31 BP, SUERC-50796)	..	England_LIA	England, Somerset, Priddy	United Kingdom	51.2555	-2.66788	0	1240K pulldown padded to 3.2M snpset	1240K	1	I5365	SRC-0-meg1__S5365.L1__half	0.112	0.112	..	118539	..	F	n/a (no relatives detected)	n/a (too few SNPs)	n/a (too few SNPs)	n/a (female)	n/a (female)	n/a (female)	n/a (female)	n/a (female)	n/a (female)	2966.7	U5a1b1e	[0.986,0.998]	0.026	..	n/a (female)	n/a (female)	n/a (female)	n/a (female)	0
I11710	H	I11710	350, 1/94	petrous	1	2021	PattersonNature2021	Pinhasi, Ron	Direct: Intcal20	1967	30	94 calBCE - 58 calCE (2030¬±20 BP, PSUAMS-8929)	..	Slovakia_LIA	Bratislava, Hlavn√© n√°mestie 7, Kutscherfeld Palace	Slovakia	48.1435	17.1084	0	Repulldown on 3.2M snpset	1240K	1	S11710.Y1.E2.L1	Lysian_1240k_plus_half_S11710.Y1.E2.L1_20180919_HY5Y2BGX5_1:Lysian_1240k_plus_half_S11710.Y1.E2.L1_20180919_HY5Y2BGX5_2:Lysian_1240k_plus_half_S11710.Y1.E2.L1_20180919_HY5Y2BGX5_3:Lysian_1240k_plus_half_S11710.Y1.E2.L1_20180919_HY5Y2BGX5_4:Lysian_1240k_plus_half_S11710.Y1.E2.L1_20180921_HGCW7BGX7_1:Lysian_1240k_plus_half_S11710.Y1.E2.L1_20180921_HGCW7BGX7_2:Lysian_1240k_plus_half_S11710.Y1.E2.L1_…	2.59402	4.49949	1459055	838593	52	F	n/a (no relatives detected)	0	0	n/a (female)	n/a (female)	n/a (female)	n/a (female)	n/a (female)	n/a (female)	655.9	H5f	[0.986,0.998]	0.106	0.01	n/a (female)	n/a (female)	n/a (female)	n/a (female)	-0.009
[truncated: 157 more rows]
[truncated: 15 more columns]
