# Supplementary material for: The persistence and loss of hard selective sweeps amid admixture in ancient Eurasians
Source: Proc Natl Acad Sci U S A. 2026 Apr 20;123(17):e2528672123. doi: 10.1073/pnas.2528672123 (PMC13123867; doi:10.1073/pnas.2528672123)
Supplement: Supplementary file 3 — Dataset S02 (XLSX) [file pnas.2528672123.sd02.xlsx]

## Sheet: Sheet1
Dataset S2. Results from FUMA analysis across aDNA sweeps
Asthma and major depressive disorder	N	1e-15	4.44e-12
Refractive error	N	2.78e-14	6.16e-11
Fish- and plant-related diet	N	2.19e-12	3.23e-09
Subcortical volume (MOSTest)	N	1.37e-10	1.52e-07
Brain morphology (MOSTest)	N	9.49e-10	8.4e-07
Lipid traits	N	1.62e-09	1.19e-06
Fasting triglyceride levels	N	2.61e-09	1.65e-06
Postprandial triglyceride levels	N	4.45e-09	2.46e-06
Total cholesterol levels	N	1.1e-07	5.43e-05
Autism spectrum disorder or schizophrenia	N	5.12e-07	0.000226
Cholesterol	N	1e-06	0.000403
Hypertriglyceridemia	N	2.19e-06	0.000806
Triglycerides	N	2.39e-06	0.000813
Triglyceride levels	N	1.23e-05	0.0039
HDL cholesterol	N	1.8e-05	0.0053
Response to Vitamin E supplementation	N	2.17e-05	0.00601
Cholesterol	N	2.32e-05	0.00603
Lipid metabolism phenotypes	N	2.92e-05	0.00717
Brachial circumference	N	3.29e-05	0.00767
Hematological and biochemical traits	N	3.76e-05	0.00832
Malaria	N	7e-05	0.0148
Sleep duration (short sleep)	N	8.77e-05	0.0176
Response to methotrexate in rheumatoid arthritis	N	9.85e-05	0.0189
Perceived unattractiveness to mosquitoes	N	0.000169	0.0311
Rate of cognitive decline in mild cognitive impairment (time interaction)	N	0.000196	0.0334
Vitamin E levels	N	0.000196	0.0334
LDL cholesterol	N	0.000209	0.0343
LDL cholesterol levels	N	0.000256	0.0397
Hip circumference adjusted for BMI	N	0.00026	0.0397
HDL Cholesterol - Triglycerides (HDLC-TG)	N	0.000326	0.0441
Triglycerides-Blood Pressure (TG-BP)	N	0.000326	0.0441
Cardiac structure and function	N	0.000326	0.0441
Metabolic syndrome	N	0.000339	0.0441
Bipolar disorder and schizophrenia	N	0.000345	0.0441
Coronary heart disease	N	0.000349	0.0441
Sarcoidosis (Lofgren's syndrome vs non-Lofgren's syndrome)	N	0.000391	0.0481
Refractive error	BA	9.79e-12	4.33e-08
Asthma and major depressive disorder	BA	2.18e-10	4.82e-07
Hip circumference adjusted for BMI	BA	3.43e-10	5.06e-07
Fish- and plant-related diet	BA	1.91e-08	2.11e-05
Height	BA	3.7e-05	0.0314
Brain morphology (MOSTest)	BA	4.72e-05	0.0314
Subcortical volume (MOSTest)	BA	4.97e-05	0.0314
Facial skin colour (CIELAB index L* value)	BA	7.14e-05	0.0322
Adverse response to chemotherapy in breast cancer (alopecia)	BA	7.14e-05	0.0322
Alanine aminotransferase levels	BA	7.27e-05	0.0322
Squamous cell lung carcinoma	BA	9.47e-05	0.0381
Facial skin colour (CIELAB index b* value)	BA	0.000142	0.0484
Estimated glomerular filtration rate after 1 year in renal transplantation (recipient effect)	BA	0.000142	0.0484
Autism spectrum disorder or schizophrenia	IA	6.42e-22	2.84e-18
Wegener's granulomatosis	IA	1.32e-13	2.92e-10
Asthma and major depressive disorder	IA	8.59e-13	1.27e-09
Nephropathy	IA	7.41e-10	8.2e-07
Cocaine dependence	IA	1.16e-09	1.03e-06
Hip circumference adjusted for BMI	IA	9.06e-09	6.68e-06
IgA nephropathy	IA	3.19e-08	2.02e-05
Lung cancer	IA	6.14e-08	3.4e-05
Refractive error	IA	1.05e-07	4.87e-05
Fish- and plant-related diet	IA	1.1e-07	4.87e-05
Lung cancer in ever smokers	IA	1.88e-05	0.00756
Sarcoidosis (non-Lofgren's syndrome without extrapulmonary manifestations)	IA	2.37e-05	0.00874
Bipolar disorder and schizophrenia	IA	2.83e-05	0.00963
Sarcoidosis (Lofgren's syndrome vs non-Lofgren's syndrome)	IA	3.35e-05	0.0106
Hepatitis B (viral clearance)	IA	5.55e-05	0.0164
Chronic hepatitis B infection	IA	6.45e-05	0.0169
Asthma	IA	6.5e-05	0.0169
Squamous cell lung carcinoma	IA	7e-05	0.0172
Response to hepatitis B vaccine	IA	0.00014	0.0326
Facial skin colour (CIELAB index L* value)	IA	0.000166	0.0349
Adverse response to chemotherapy in breast cancer (alopecia)	IA	0.000166	0.0349
Asthma and major depressive disorder	H	1.54e-16	6.81e-13
Autism spectrum disorder or schizophrenia	H	1.54e-13	3.4e-10
Social communication problems	H	4.31e-13	6.35e-10
Lymphoma	H	1.58e-10	1.75e-07
Sarcoidosis (non-Lofgren's syndrome without extrapulmonary manifestations)	H	1.28e-09	1.13e-06
Lung cancer in ever smokers	H	4.19e-09	3.09e-06
Asthma	H	7.64e-09	4.83e-06
Hip circumference adjusted for BMI	H	2.02e-08	1.12e-05
Takayasu arteritis	H	5.92e-08	2.91e-05
Type 1 diabetes (age at diagnosis)	H	1.13e-07	4.99e-05
Sarcoidosis (Lofgren's syndrome vs non-Lofgren's syndrome)	H	1.4e-07	5.64e-05
Cocaine dependence	H	2.56e-07	9.46e-05
Fish- and plant-related diet	H	3.02e-07	0.000103
Response to hepatitis B vaccine	H	5.73e-07	0.000181
Nephropathy	H	7.78e-07	0.00023
Alopecia areata	H	2.42e-06	0.000669
Multiple sclerosis (OCB status)	H	4.22e-06	0.0011
Pubertal anthropometrics	H	5.85e-06	0.00144
Squamous cell lung carcinoma	H	7.3e-06	0.0017
IgA nephropathy	H	8.17e-06	0.00181
Bullous pemphigoid	H	1.01e-05	0.00212
Waist-to-hip ratio adjusted for BMI	H	1.67e-05	0.00336
Lung cancer	H	2.36e-05	0.00408
Sarcoidosis (non-Lofgren's syndrome)	H	2.49e-05	0.00408
Anti-cyclic Citrullinated Peptide Antibody	H	2.49e-05	0.00408
Epstein Barr virus nuclear antigen 1 IgG levels	H	2.49e-05	0.00408
Antinuclear antibody levels	H	2.49e-05	0.00408
Frontotemporal dementia	H	2.61e-05	0.00412
Sjögren's syndrome	H	4.28e-05	0.00637
Hand grip strength	H	4.32e-05	0.00637
Adverse response to chemotherapy in breast cancer (alopecia)	H	7.45e-05	0.00999
Facial skin colour (CIELAB index L* value)	H	7.45e-05	0.00999
Hepatitis B vaccine response	H	7.45e-05	0.00999
A body shape index	H	0.000101	0.0131
Estimated glomerular filtration rate after 1 year in renal transplantation (recipient effect)	H	0.000149	0.0183
Facial skin colour (CIELAB index b* value)	H	0.000149	0.0183
Knee osteoarthritis	H	0.000202	0.0241
HIV-1 viral setpoint	H	0.00023	0.0267
Blond vs non-blond hair color	H	0.000247	0.0273
Blond vs. brown hair color	H	0.000247	0.0273
Waist-to-hip ratio adjusted for BMI (age >50)	H	0.000276	0.0298
Subcortical volume (MOSTest)	H	0.000288	0.0304
Waist-hip index	H	0.00033	0.034
Brown vs. non-brown hair color	H	0.000369	0.0347
Light vs. dark hair color	H	0.000369	0.0347
Giant cell arteritis	H	0.000369	0.0347
Chronic periodontitis (mean interproximal clinical attachment level)	H	0.000369	0.0347
Refractive error	H	0.000508	0.0456
Hepatitis B	H	0.000515	0.0456
Vogt-Koyanagi-Harada syndrome	H	0.000515	0.0456
Brown vs. black hair color	H	0.000546	0.0474
