# Supplementary material for: The persistence and loss of hard selective sweeps amid admixture in ancient Eurasians
Source: Proc Natl Acad Sci U S A. 2026 Apr 20;123(17):e2528672123. doi: 10.1073/pnas.2528672123 (PMC13123867; doi:10.1073/pnas.2528672123)
Supplement: Supplementary file 4 — Dataset S03 (XLSX) [file pnas.2528672123.sd03.xlsx]

## Sheet: Sheet1
Dataset S3. Peaks detected using the DANN across all time periods analyzed. We report the central position in the window with the highest probability of a sweep, the probability assigned to hard sweep in this window, and we also report protein coding genes that overlap the top probability window of the sweep region. In bold we highlight the 14 sweeps that pesist from earlier periods (N,BA) to mor…
chrom	position	Epoch	Prob of sweep	Prob. of HS	Mapped_genes
1	56436499	CEU	0.918075	0.78513
1	73457326	CEU	0.829308	0.650313
1	231553787	IA	0.77169	0.503758	EGLN1,SPRTN,EXOC8,TSNAX,GNPAT,C1orf131,TRIM67,DISC1
1	231559226	H	0.885648	0.640202	EGLN1,SPRTN,EXOC8,TSNAX,GNPAT,C1orf131,DISC1,TRIM67
2	72735509	N	0.998299	0.805353	EXOC6B
2	72737404	CEU	0.999393	0.938753	SPR , CYP26B1, EMX1 , EXOC6B , SFXN5
2	72747836	BA	0.999293	0.824539	EXOC6B
2	72752939	H	0.999888	0.876048	EXOC6B
2	72760420	IA	0.999651	0.866615	EXOC6B
2	136258254	H	0.999379	0.822872	ZRANB3,R3HDM1,UBXN4,LCT
2	136374758	CEU	1	0.979007	CCNT2 , MAP3K19 , UBXN4 , MCM6, CXCR4 , MGAT5 , ACMSD, RAB3GAP1 , ZRANB3 , R3HDM1 , LCT , DARS1 , TMEM163 , THSD7B
2	152849625	BA	0.996306	0.721809	CACNB4,STAM2,ARL5A,NEB
2	152935228	CEU	0.994692	0.865636	ARL5A , STAM2 , NEB , CACNB4, FMNL2
2	152980853	H	0.998958	0.787798	STAM2,CACNB4,FMNL2,ARL5A
2	153020612	IA	0.664395	0.362667	STAM2,CACNB4,FMNL2
2	167965317	IA	0.888848	0.559849	XIRP2
2	178565004	CEU	0.99989	0.944442	TTC30B , TTC30A, PDE11A , AGPS
2	197492276	N	0.715135	0.435028	CCDC150,HECW2,GTF3C3,C2orf66,PGAP1
2	197510225	IA	0.877306	0.596433	CCDC150,HECW2,GTF3C3,C2orf66,PGAP1
3	56206591	IA	0.645525	0.357712	ERC2
3	160588303	N	0.891155	0.577163	PPM1L,ARL14,B3GALNT1,NMD3
4	34323750	BA	0.998719	0.801173
4	34323750	IA	0.904309	0.683164
4	34323750	CEU	0.999919	0.966418
4	81677206	H	0.68623	0.404603	C4orf22,BMP3
4	171846880	CEU	0.61032	0.465691
5	54734286	IA	0.952466	0.69523	PPAP2A,SKIV2L2,DHX29,SLC38A9,CCNO,MCIDAS,CDC20B,GPX8,DDX4
5	54739839	CEU	0.538116	0.473967	GZMA , MCIDAS , CCNO , MIR5687, CDC20B , GPX8 , DHX29 , SLC38A9 , DDX4 , MTREX , PLPP1
5	54770872	H	0.770457	0.541657	PPAP2A,SKIV2L2,SLC38A9,DHX29,CCNO,MCIDAS,DDX4
5	74692776	N	0.974903	0.664045	COL4A3BP,HMGCR,POLK,ANKRD31,ANKDD1B,POC5
5	74747202	H	0.997258	0.737629	COL4A3BP,POLK,HMGCR,ANKDD1B,ANKRD31,POC5
5	74773771	CEU	0.906586	0.788957	GCNT4 , HMGCR , ANKDD1B , CERT1 , POLK , POC5 , ANKRD31
5	109952983	N	0.940471	0.686308	TMEM232,SLC25A46
5	109963106	BA	0.645982	0.364285	TMEM232,SLC25A46
5	109963106	IA	0.690993	0.417735	TMEM232,SLC25A46
5	112648900	CEU	0.677995	0.404808	TSSK1B, MCC , YTHDC2
5	112694914	IA	0.734813	0.416551	MCC,TSSK1B,YTHDC2
5	112765734	N	0.998197	0.777767	TSSK1B,YTHDC2,MCC
5	115600700	CEU	0.948746	0.853195	ARL14EPL , COMMD10 , SEMA6A
5	115605198	IA	0.989531	0.677034	COMMD10,SEMA6A,ARL14EPL,AQPEP
5	115609552	H	0.760011	0.472645	COMMD10,SEMA6A,ARL14EPL,AQPEP
5	115620575	N	0.754749	0.437298	COMMD10,SEMA6A,ARL14EPL,AQPEP
5	131143369	N	0.698541	0.399277	FNIP1,ACSL6,RAPGEF6,IL3,CSF2
6	27985388	BA	0.999917	0.878956	OR2B6,ZNF165,OR2B2,ZSCAN16,HIST1H2BO,ZKSCAN8,HIST1H2AM,HIST1H3J,HIST1H4L,HIST1H3I,HIST1H1B,HIST1H2AL,HIST1H2BN,HIST1H2AK,HIST1H4K,HIST1H4J,HIST1H2BM,HIST1H2AJ,HIST1H3H,ZSCAN9,HIST1H2AI,HIST1H2BL,ZKSCAN4,NKAPL,PGBD1
6	28004556	IA	0.999983	0.916839	ZNF165,OR2B6,ZSCAN16,ZKSCAN8,OR2B2,HIST1H2BO,HIST1H2AM,HIST1H3J,HIST1H4L,HIST1H3I,HIST1H1B,HIST1H2AL,ZSCAN9,HIST1H2BN,HIST1H2AK,HIST1H4K,ZKSCAN4,HIST1H4J,HIST1H2BM,HIST1H2AJ,NKAPL,HIST1H3H,HIST1H2AI,HIST1H2BL,PGBD1,ZSCAN31
6	28250236	N	0.999978	0.910926	PGBD1,NKAPL,ZKSCAN4,ZSCAN31,ZSCAN9,ZKSCAN3,ZSCAN12,ZKSCAN8,ZSCAN23,ZSCAN16,ZNF165,GPX6,GPX5,SCAND3
6	29041283	H	0.999968	0.902239	OR2B3,OR2J1,OR2W1,OR2J3,ZNF311,OR2J2,C6orf100,TRIM27,OR14J1,OR5V1,OR12D3
6	30124634	CEU	0.999999	0.981348	HLA-DPB1,HLA-DPA1,COL11A2,RXRB,SLC39A7,HLA-DOA,HSD17B8,RING1,BRD2,VPS52,HLA-DMA,RPS18,HLA-DMB,B3GALT4,WDR46,PFDN6,RGL2,TAPBP,ZBTB22,DAXX,PSMB9,TAP1,PSMB8,TAP2,KIFC1,HLA-DOB
6	32590722	H	0.997609	0.750388	HLA-DQA1,HLA-DRB1,HLA-DQB1,HLA-DRB5,HLA-DQA2,HLA-DQB2,HLA-DRA,HLA-DOB,TAP2,BTNL2,PSMB8,TAP1,PSMB9,C6orf10
6	33073984	IA	0.972013	0.6692	HLA-DPB1,HLA-DPA1,COL11A2,RXRB,SLC39A7,HLA-DOA,HSD17B8,RING1,BRD2,VPS52,HLA-DMA,RPS18,HLA-DMB,B3GALT4,WDR46,PFDN6,RGL2,TAPBP,ZBTB22,DAXX,PSMB9,TAP1,PSMB8,TAP2,KIFC1,HLA-DOB
6	35053262	BA	0.651867	0.384687	ANKS1A,TCP11,SCUBE3,ZNF76,TAF11,UHRF1BP1,DEF6,PPARD
6	54500254	CEU	0.610036	0.473986	TINAG , FAM83B
6	54645097	IA	0.646777	0.399206	FAM83B
6	169999637	CEU	0.847025	0.671766	C6orf120 , TCTE3 , WDR27 , PHF10 , ERMARD
6	170008309	H	0.919263	0.605745	WDR27,C6orf120,PHF10,TCTE3,ERMARD
7	37045766	H	0.693209	0.390126	ELMO1,AOAH
7	69430731	BA	0.897007	0.634424	AUTS2
7	69430748	IA	0.681116	0.420208	AUTS2
7	69447885	H	0.745065	0.455464	AUTS2
7	86721496	N	0.665244	0.358225	DMTF1,TMEM243,KIAA1324L,GRM3,CROT
7	118040597	IA	0.667128	0.371015	ANKRD7,NAA38
7	119900203	IA	0.925246	0.639716	KCND2
7	120130683	H	0.71553	0.455206	KCND2,TSPAN12
7	120167574	CEU	0.88743	0.805206	ING3 , KCND2 , TSPAN12, CPED1
8	17776084	BA	0.683876	0.388628	PCM1,FGL1,MTUS1,ASAH1,PDGFRL,NAT1
8	18568906	CEU	0.575807	0.494646	PSD3
8	49253060	BA	0.671802	0.393675	UBE2V2
8	50662598	N	0.872605	0.542639	SNTG1,RP11-738G5.2
8	51502634	CEU	0.999208	0.943927	PCMTD1 , ST18 , SNTG1 , PXDNL
8	52630046	IA	0.9996	0.827731	PXDNL,PCMTD1,AC090186.1
8	52630046	H	0.999552	0.827428	PXDNL,PCMTD1,AC090186.1
8	52637115	BA	0.872028	0.567407	PXDNL,PCMTD1,AC090186.1
8	52724692	N	0.999155	0.800486	PXDNL,PCMTD1,AC090186.1,ST18
8	89585717	IA	0.740238	0.459557	MMP16
8	89585717	H	0.760592	0.46808	MMP16
8	112030050	N	0.75876	0.464923
8	112030050	IA	0.998764	0.777722
9	94907008	IA	0.649802	0.40523	SPTLC1,IARS,NOL8,CENPP,ROR2,OGN,OMD
9	94919766	N	0.851848	0.578152	SPTLC1,IARS,NOL8,CENPP,ROR2,OGN,OMD,ASPN
9	108808522	H	0.67538	0.440805	TMEM38B
9	123622246	IA	0.767335	0.444535	PHF19,PSMD5,TRAF1,FBXW2,C5,MEGF9,CNTRL,CDK5RAP2
9	123699083	BA	0.968343	0.696313	TRAF1,C5,PHF19,PSMD5,FBXW2,CNTRL,MEGF9,RAB14,GSN
10	58762045	N	0.992976	0.707891
10	85126729	N	0.999303	0.808459
10	85126729	IA	0.699216	0.414056
11	116834313	N	0.683447	0.415949	SIK3,APOA1,APOC3,APOA4,APOA5,ZNF259,PAFAH1B2,BUD13,SIDT2,TAGLN,PCSK7,RNF214
12	41704682	N	0.820168	0.509002	PDZRN4,CNTN1
12	46794033	CEU	0.570064	0.439453	SLC38A1 , SLC38A2, SLC38A4
12	88838807	CEU	0.615936	0.528858	C12orf50, C12orf29, TMTC3 , KITLG , CEP290
12	88838891	H	0.946394	0.636739	KITLG,TMTC3
12	88887891	IA	0.998526	0.778756	KITLG,TMTC3
12	88902041	BA	0.880986	0.591557	KITLG
12	41658952	N	0.820168	0.509002
12	46794033	CEU	0.570064	0.462461
12	103273194	H	0.937047	0.629678	PAH,ASCL1,RP11-552I14.1
12	103289056	BA	0.892072	0.606179	PAH,ASCL1,RP11-552I14.1
12	103301360	IA	0.860104	0.556005	PAH,ASCL1,RP11-552I14.1
12	103306258	CEU	0.84951	0.642961	ASCL1 , PAH
12	123547706	CEU	0.735072	0.459414	HCAR2 , HCAR3 , HCAR1 , OGFOD2 , ARL6IP4, ZCCHC8 , RSRC2 , DENR , CCDC62 , VPS37B , ABCB9 , PITPNM2 , MPHOSPH9 , CDK2AP1 , SBNO1 , KMT5A , RILPL2 , SNRNP35 , TMED2 , DDX55 , EIF2B1 , TCTN2 , KNTC1 , HIP1R , RILPL1 , GTF2H3 , C12orf65
13	96569147	BA	0.641704	0.366036	UGGT2,DNAJC3,HS6ST3,DZIP1
14	65438425	CEU	0.549509		GPX2 , CHURC1 , RAB15 , FNTB , MAX , SPTB , CHURC1-FNTB
14	66755127	N	0.78804	0.53549	GPHN,CTD-2014B16.3
15	28112723	N	0.999963	0.899299	OCA2,HERC2
15	28115084	H	0.999189	0.802027	OCA2,HERC2
15	28116173	IA	0.881741	0.512777	OCA2,HERC2
15	28539834	BA	0.795442	0.530806	HERC2,GOLGA8F,OCA2,GOLGA8G
15	28573466	CEU	0.999924	0.745425	GOLGA8F , GOLGA8G , GOLGA6L7 , GOLGA8M , HERC2 , PDCD6IPP2 , OCA2
15	69598526	N	0.869371	0.591244	PAQR5,GLCE,KIF23,RPLP1,NOX5
15	72469774	N	0.929981	0.609747	GRAMD2,PKM,SENP8,MYO9A,PARP6,CELF6,HEXA,TMEM202,ARIH1
15	72695891	IA	0.911742	0.626381	TMEM202,HEXA,ARIH1,CELF6,PARP6,PKM,GRAMD2,GOLGA6B,SENP8,HIGD2B,BBS4,MYO9A
15	72713958	BA	0.756243	0.441917	TMEM202,HEXA,ARIH1,CELF6,PARP6,PKM,GRAMD2,GOLGA6B,HIGD2B,BBS4,SENP8
15	86141402	N	0.980367	0.672782	AKAP13,KLHL25
16	78502389	N	0.944519	0.709603	WWOX
16	78549337	CEU	0.583506	0.478917	WWOX
16	78577582	IA	0.799203	0.551131	WWOX
18	51461708	N	0.778151	0.44979	MBD2
19	37890238	CEU	0.795283	0.61681	ZNF585A , ZNF790 , ZNF829 , ZNF568 , ZNF420 , ZNF585B , ZNF383 , ZNF875 , ZNF569 , ZNF570, ZNF540 , ZNF571 , ZNF781 , ZNF607 , ZNF573 , WDR87BP , WDR87 , ZNF345 , ZNF527 , ZNF793 , ZFP30 , SIPA1L3 , LINC01535
20	34283626	N	0.99015	0.737304	NFS1,ROMO1,RBM39,CPNE1,RBM12,SPAG4,PHF20,ERGIC3,C20orf173,CEP250,GDF5,SCAND1,GDF5OS,CNBD2,UQCC1
20	34284553	BA	0.894063	0.613684	NFS1,ROMO1,RBM39,CPNE1,RBM12,PHF20,SPAG4,ERGIC3,C20orf173,CEP250,SCAND1,GDF5,GDF5OS,CNBD2,UQCC1
20	34290281	IA	0.799847	0.550293	RBM39,ROMO1,NFS1,CPNE1,RBM12,PHF20,SPAG4,ERGIC3,C20orf173,CEP250,SCAND1,GDF5,CNBD2,GDF5OS,UQCC1
20	34305445	H	0.999343	0.82288	RBM39,ROMO1,NFS1,CPNE1,RBM12,PHF20,SPAG4,ERGIC3,C20orf173,CEP250,SCAND1,CNBD2,GDF5,GDF5OS
20	34347343	CEU	0.599461	0.522563	NFS1,ROMO1,RBM39,CPNE1,RBM12,PHF20,SPAG4,ERGIC3,C20orf173,CEP250,SCAND1,GDF5,CNBD2,UQCC1
21	30286773	IA	0.659534	0.682171	LTN1,N6AMT1,RWDD2B,USP16,CCT8,MAP3K7CL,BACH1
21	30305391	BA	0.971507	0.392595	LTN1,N6AMT1,RWDD2B,USP16,CCT8,MAP3K7CL,BACH1
21	30305391	H	0.998475	0.786621	LTN1,N6AMT1,RWDD2B,USP16,CCT8,MAP3K7CL,BACH1
21	30318126	CEU	0.650909	0.513965	N6AMT1 , RWDD2B , LTN1 , CCT8 , MAP3K7CL , USP16
